# Supplementary material for: Exploring the Rhizospheric Microbial Communities under Long-Term Precipitation Regime in Norway Spruce Seed Orchard
Source: Int J Mol Sci. 2024 Sep 6;25(17):9658. doi: 10.3390/ijms25179658 (PMC11395193; doi:10.3390/ijms25179658)
Supplement: Supplementary file 1 [file ijms-25-09658-s001.zip]

Archive with 10 entries (10 files):
- Excel S1_Soil Elements and Soil metabolites.xlsx
- Excel S2_Read counts.xlsx
- Excel S3_Relative abundance_ASV table.xlsx
- Excel S4_Common and Unique bacterial ASVs.xlsx
- Excel S5_Common and Unique fungal ASVs.xlsx
- Excel S6_PICRUSt2_KO relative abundance.xlsx
- Excel S7_FUNGuild_relative abundance of fungal guilds.xlsx
- Excel S8_Bacterial Co-occurance Network.xlsx
- Excel S9_Fungal Co-occurance Network.xlsx
- Supplementary Material.pdf
