# Supplementary material for: Exploring the Rhizospheric Microbial Communities under Long-Term Precipitation Regime in Norway Spruce Seed Orchard
Source: Int J Mol Sci. 2024 Sep 6;25(17):9658. doi: 10.3390/ijms25179658 (PMC11395193; doi:10.3390/ijms25179658)
Supplement: Supplementary file 1 [file ijms-25-09658-s001.zip › Excel S1_Soil Elements and Soil metabolites.xlsx]

## Sheet: Soil Elements
ppm of each element in soil
Collection site	Rhizosphere Soil Samples	Al	Ca	Fe	K	Mg	Mn	Na	P	S	Si	Zn
L-site	L1901	553.423	773.442	178.442	141.667	183.343	39.8016	87.748	128.383	38.3036	32.4206	25.1687
	L1908	651.004	1284.46	275.153	84.2925	237.543	59.914	128.652	74.5411	40.6023	27.4379	42.8203
	L1950	469.333	3631.05	120.059	172.444	265.26	183.867	188.538	55.8587	45.1227	35.8979	107.478
P-site	P1901	1428.57	502.414	857.519	392.557	240	65.8175	79.0875	164.068	429.259	26.5209	157.186
	P1908	1843.98	536.133	961.731	263.937	161.207	141.761	77.6657	140.574	1654.48	38.2987	197.092
	P1950	1476.65	252.05	916.627	122.139	133.403	49.0149	100.577	226.289	1062.36	37.393	69.0249

## Sheet: Soil Metabolites
Sl. No.	Metabolites	Class	L1901-A	L1901-B	L1901-C	L1902-A	L1902-B	L1902-C	L1908-A	L1908-B	L1908-C	L1941-A	L1941-B	L1941-C	L1950-A	L1950-B	L1950-C	P1901-A	P1901-B	P1901-C	P1902-A	P1902-B	P1902-C	P1908-A	P1908-B	P1908-C	P1941-A	P1941-B	P1941-C	P1950-A	P1950-B	P1950-C
1	1-Monopalmitine	Monoglyceride	0.0174448	0.0234139	0.0334599	0.0340152	0.0133824	0.00807748	0.0384755	0.026115	0.0255348	0.0207921	0.0304085	0.0298739	0.0290366	0.020212	0.0237462	0.0506291	0.0727805	0.0430374	0.147237	0.0386843	0.107181	0.0951273	0.0462731	0.107608	0	0.123165	0.121272	0.148933	0.0651641	0.0290671
2	1-Monostearine	Monoglyceride	0	0	0	0	0	0.033186	0	0	0	0.0601199	0	0	0	0	0.0626116	0.164763	0	0.13851	0.406775	0.0764792	0.115604	0.232218	0.0851692	0	0.140038	0.21941	0.108524	1.11367	0.147221	0.0544454
3	18-Methyl-nonadecanol, trimethylsilyl ether	Fatty alcohol	0.0139972	0.0157589	0.0119572	0.0283936	0.0157768	0.00898512	0.0199026	0.0146322	0.0157586	0.0273902	0.0142155	0.0439185	0.0284621	0.0137546	0.0129754	0.0717712	0.0542534	0.0438945	0.0753503	0.0402618	0.0454854	0.0813238	0.0461466	0.051815	0.0755251	0.101563	0.0495671	0.0867317	0.04439	0.0684703
4	3-hydroxybutyric acid	Hydroxy acid	0.0115895	0.0327984	0.0738102	0.043344	0.0206129	0.0343961	0.0708098	0.0257445	0.0519838	0.0321005	0.0313492	0.0456135	0.0299337	0.0695438	0.0386518	0.19237	0.200399	0.126828	0.16201	0.183455	0.310272	0.279722	0.16316	0.684057	0.17614	0.300328	0.165517	0.254133	0.169738	0.296223
5	4-Hydroxybenzoic acid	Hydroxy acid	0	0	0	0	0.0233475	0	0.0156825	0.0193822	0	0.0348219	0.0437526	0	0.0357796	0	0	0	0.143966	0.0903374	0	0	0.114267	0.244896	0.0995338	0.11721	0	0.279406	0.100116	0.0992769	0	0.0696602
6	4-hydroxycinnamic acid or 4-hydroxycoumaric acid	Hydroxy acid	0	0.026246	0	0.0152825	0.0092639	0	0.0614433	0.00979522	0.0109461	0	0.0123728	0.438655	0.0249425	0.0104458	0.0194662	0.0526535	0.0787028	0.0110963	0.0372818	0.0499542	0.0241605	0.0453812	0.0827462	0.0610557	0.068051	0.154996	0.0263421	0	0.0570314	0.0400639
7	6-Hydroxynicotinic acid	Acid	0	0	0	0	0	0	0	0	0	0	0	0	0	0	0	0	0	0	0	0	0	0	0	0	0	0	0	0	0	0
8	Abietic Acid	Terpenic acid	0.00489477	0.111867	0.0871384	0.0760214	0.0615294	0.0272857	0.0567616	0.0563188	0.0419559	0	0.10852	0.119675	0.0147737	0.0861835	0.0358544	0.0888561	0.240873	0.0716266	0.341149	0.0701022	0.294934	0.274923	0.0369979	0.317019	0.271554	0.176303	0.140608	0.307893	0.0417125	0.300583
9	Arachidonic acid	Fatty acid	0	0	0	0	0	0	0	0	0	0	0	0	0	0	0	0.0545623	0.0375775	0.00790485	0.0186734	0.0137611	0.0131644	0.0267485	0.0237258	0.053376	0.0323154	0.0214635	0.00957142	0.0180256	0.00811274	0.0175597
10	Azelaic acid	Dicarboxylic acid	0	0	0	0	0	0	0	0	0	0	0	0	0	0	0	0	0	0	0	0	0	0	0	0	0	0	0	0	0	0
11	B-Sitosterol	Sterol	0.352756	0.664601	0.659466	0.733304	0.358389	0.370634	1.11759	0.46224	0.690856	0.540903	0.780045	3.04133	0.363669	0.473564	0.609304	1.69831	2.13976	1.18671	2.06904	0.848021	1.85316	2.20013	1.24176	2.45859	1.62326	2.9007	1.75856	4.16798	1.53917	1.51107
12	Benzoic acid	Acid	0	0.100767	0.0443848	0.0848579	0	0	0.629894	0.0180528	0.0234437	0.146139	0.0513869	0.0602951	0.0242809	0.0455213	0.0567979	0.158127	0.177846	0.155228	0.204193	0.158768	0.144633	0.349077	0.269452	0.170695	0.304359	0.27339	0.138395	0.229481	0.157574	0.151724
13	C12 FA	Fatty acid	0	0	0	0.0231036	0.0128218	0.00728218	0.0275077	0.0241673	0.0255615	0.0247424	0.0318089	0.0390301	0.0162464	0.0118854	0.00904999	0.0886254	0.0705453	0.0436626	0.0852428	0.0302495	0.0308037	0.0735244	0.0463728	0.0695291	0.0824163	0.123938	0.0388375	0.081754	0.0177504	0.0429294
14	C13 FA	Fatty acid	0	0	0	0	0	0	0	0	0	0	0	0	0	0	0	0	0	0	0	0	0	0	0	0	0	0	0	0	0	0
15	C14 FA	Fatty acid	0.0103013	0.0316845	0.0443257	0.0398131	0.0265311	0.0192197	0.0478238	0.035908	0.0251371	0	0.0252443	0.162718	0.0241796	0.0256011	0.0369785	0.12606	0.146135	0.0578302	0.109196	0.0703307	0.0786593	0.156999	0.111388	0.132835	0.104333	0.207346	0.112918	0.151368	0.0962563	0.0789444
16	C14 FA branched	Fatty acid	0	0	0	0	0	0	0	0	0	0	0	0	0	0	0	0	0	0	0	0	0	0	0	0	0	0	0	0	0	0
17	C15 FA branched_a	Fatty acid	0	0	0	0	0	0	0	0	0	0	0	0.0270112	0	0	0	0.13379	0.0947621	0.0606976	0.0294213	0.0714397	0.0396996	0.116735	0.0767586	0	0.132974	0.122	0	0.0228899	0.0536193	0
18	C15 FA branched_b	Fatty acid	0	0.0319829	0.0348993	0.0415493	0.0103195	0	0	0.0123146	0.0170439	0.0464536	0.0191521	0.0207487	0	0.0158793	0.0172633	0.0710662	0.0915447	0.0429016	0.0410824	0.0558365	0.0459538	0.0667608	0.0626739	0.0610604	0.0463358	0.0781271	0.0854201	0.0997901	0.0442333	0.0531298
19	C15 FA branched_c	Fatty acid	0	0.0186719	0.0191717	0.0103811	0.0087833	0.0102202	0.0308783	0	0.0119428	0.0153289	0.0188061	0.0349158	0.0168844	0.0194514	0.0171143	0.101859	0.0851648	0.044161	0.0650165	0.0629001	0.0468798	0.0819402	0.0501917	0.0783097	0.14268	0.108024	0.054157	0.12259	0.067572	0.06894
20	C16 FA	Fatty acid	0.236649	0.2507	0.33356	0.246878	0.179815	0.18415	0.32286	0.206352	0.229775	0.31329	0.232168	0.584684	0.223385	0.216162	0.216561	0.866356	0.792832	0.482289	0.885275	0.679895	1.32359	1.12461	0.78469	0.716461	0.717584	1.19957	0.767268	0.759543	0.577307	0.860196
21	C16 FA branched	Fatty acid	0	0.0137445	0.0294631	0.0259869	0.0101131	0.0113614	0.01538	0	0.023367	0.0334169	0.0212068	0.027927	0.0178843	0.0270182	0.00970859	0.0911956	0.118543	0.0912034	0.0695436	0.107296	0.0986999	0.117967	0.102839	0.0904861	0.116124	0.172177	0.097105	0.0677863	0.0891281	0.108394
22	C16 di-carboxylic acid	Dicarboxylic acid	0	0	0	0	0	0	0	0	0.00894632	0	0	0.0166152	0	0	0	0.0120678	0.0100263	0.0090281	0	0.0139313	0.00558059	0.0152994	0	0.028531	0.0167692	0.0280947	0.00784926	0	0.0149748	0.00936463
23	C16= FA_a	Fatty acid	0	0	0	0	0	0	0	0	0	0	0	0	0	0	0	0	0	0	0	0	0	0	0	0	0	0	0	0	0	0
24	C16= FA_b	Fatty acid	0.084925	0.0463986	0.0483738	0.0518646	0.0376273	0.0333795	0.0301682	0.0308796	0.0279734	0.0854814	0.0333079	0.069875	0	0.031446	0.0239923	0.181787	0.215321	0.149147	0.162161	0	0.216683	0	0.193196	0.17303	0.237925	0.402147	0.187316	0.124754	0.146109	0.211628
25	C16= FA_c	Fatty acid	0.0235995	0.0249695	0.0191027	0.0238731	0	0.0196494	0.0664275	0	0	0.0289356	0	0.134996	0.0196897	0.011871	0.00661107	0.123667	0.159999	0.0597874	0.541565	0.143469	0.107035	0.149414	0.120759	0.0602958	0.0938612	0.178779	0.283727	0.026415	0.0544896	0.165244
26	C17 FA branched_a	Fatty acid	0.0159465	0.024346	0.0432003	0.0480156	0.011198	0.013184	0.0124729	0.0247409	0.0120155	0.0484657	0.0134749	0.0363161	0.0187959	0.0144597	0.0220968	0.0997693	0.143689	0.0911075	0.0850872	0.105712	0.0907797	0.0319728	0.0958662	0.0170494	0.16347	0.198777	0.0176052	0.0747313	0.0778998	0.128397
27	C17 FA branched_b	Fatty acid	0	0	0	0	0	0	0	0	0	0	0	0	0	0	0	0	0	0	0	0	0	0	0	0	0	0	0	0	0	0
28	C17 FA branched_c	Fatty acid	0	0	0	0	0	0	0	0.00433084	0	0.0123264	0	0	0	0	0	0.0579718	0.0497663	0	0.0198548	0.0317521	0.0228842	0.0357202	0.027542	0	0	0	0	0.0360416	0	0
29	C17 FA branched_d	Fatty acid	0.00848358	0	0	0	0	0	0	0	0.0429767	0	0.0457874	0	0.0240301	0	0.0369562	0	0	0	0	0.0546032	0	0	0.0534456	0	0	0	0	0	0	0
30	C17 FA branched_e	Fatty acid	0	0.0387368	0.0491679	0.032594	0.013693	0.0151369	0.0300063	0.0215432	0	0.0372752	0	0.0630271	0	0.0271631	0	0.121784	0.0984419	0.0585228	0.105866	0	0.10684	0.1426	0	0.108138	0.0806626	0.160464	0.129026	0.237024	0.0942026	0.0787253
31	C17 acid	Fatty acid	0	0.00758738	0	0.0152825	0.0105458	0.0099705	0.0183986	0	0.0120501	0.0298275	0.00546937	0.0247108	0.00864133	0	0.0108865	0.116758	0.0630757	0.0477936	0.0575216	0.03914	0.0455203	0.0844028	0.0677107	0.0620159	0.0984443	0.135643	0.0375087	0.079042	0.0366578	0.0646553
32	C17= FA	Fatty acid	0	0	0	0.0128007	0	0	0.00651417	0	0	0	0	0	0	0	0	0.0594632	0.0924222	0.0438923	0.0268871	0.0561054	0.0438008	0.0701077	0.053293	0.0426425	0.078369	0.0971418	0.0548384	0.0500595	0.0574579	0.0926625
33	C18 FA	Fatty acid	0.164134	0.171543	0.305821	0.140835	0.0979238	0.191072	1.18728	0.0982154	0.141714	0.198315	0.128748	0.462278	0.135454	0.163319	0.428914	1.37919	0.358198	0.259037	0.388844	0.299928	0.671008	0.530778	0.277166	0.35313	0.333203	1.03636	0.267269	0.42364	0.243177	0.267823
34	C18 OH	Fatty alcohol	0.00666768	0.00821561	0	0	0.00590376	0	0.0101359	0.00611512	0.00531641	0.013554	0.0150154	0.0131302	0	0	0	0.0213532	0.0175849	0.0124762	0.0255978	0.0058487	0.0276031	0.0285186	0.0133878	0.0467844	0.0166108	0.0264	0.0177774	0.0310085	0.0214276	0.0159998
35	C18 acid branched	Fatty acid	0	0	0.0177943	0	0	0	0	0	0	0	0	0	0	0	0	0.0318411	0.041664	0.0443057	0.0243041	0.0418911	0.0333261	0.0565392	0.0461082	0.0255992	0.0617711	0.0831311	0.0362722	0.0200581	0.0409589	0.049507
36	C18= FA_a	Fatty acid	0.157791	0.306916	0	0	0	0.167558	0	0.262779	0.223565	0.436614	0.204219	0	0.226979	0	0.265981	1.64681	0	0.554617	0	0	0	0	0	0	0	0	0	0	0	0
37	C18= FA_b	Fatty acid	0	0.0600429	0.101117	0.0697126	0.0371686	0.0283763	0.0559394	0	0.0519926	0	0.0500083	0.0999076	0	0.0376952	0.0526208	0	0.257229	0.165645	0.255439	0.261305	0.215938	0.295426	0.22967	0.221816	0.237501	0.329131	0.221248	0.158486	0.166017	0.248056
38	C18== FA	Fatty acid	0	0	0	0	0	0	0.571727	0	0	0	0	0.232332	0	0.0251885	0	0	0	0	0	0	0.544276	0	0	0.271128	0.381389	0	0.294998	0	0	0.502518
39	C18=== FA	Fatty acid	0	0.0367657	0	0.0593911	0.0367869	0.0204605	0.0269319	0.0334911	0.0178126	0	0.0446412	0.0650991	0	0.0326571	0	0.0874073	0.176756	0.0495868	0.140705	0.0569629	0.113465	0.135345	0.0734338	0.150708	0.171096	0.182217	0.0693332	0.149894	0.0556208	0.174151
40	C18=? FA	Fatty acid	0	0	0	0	0	0	0	0	0	0	0	0	0	0	0	0	0	0	0	0	0	0	0	0	0	0	0	0	0	0
41	C19= FA	Fatty acid	0	0.0110438	0.0357278	0.0322757	0.00964673	0.0113277	0.0427931	0.0176495	0.0159324	0.0362922	0.0128442	0.0453409	0.0125277	0.0173253	0.01706	0.168833	0.152739	0.13804	0.0747697	0.184043	0.143416	0.207831	0.160227	0.176521	0.193174	0.288113	0.187411	0.0850915	0.137143	0.212518
42	C19= FA branched_a	Fatty acid	0	0	0	0	0	0	0	0	0	0	0	0	0	0	0	0	0	0	0.0322564	0	0	0	0	0	0	0	0	0	0	0
43	C19= FA branched_b	Fatty acid	0.00879003	0.0133928	0.0181591	0.0180674	0.0125853	0	0.0171951	0	0.0174433	0.0167087	0.0113714	0.0139846	0	0	0	0.0706194	0.0810618	0.0645514	0.0510068	0.0553355	0.0618775	0.0882228	0.0731821	0.067298	0.0744188	0.0902447	0.0656628	0.0508981	0.0558877	0.0710418
44	C20 FA	Fatty acid	0.0299983	0.0948996	0.0847779	0.0841447	0.0393266	0.0395797	0.100055	0.0563603	0.0946569	0.082476	0.0844306	0.223814	0.0505467	0.0626418	0.0793992	0.19999	0.185913	0.131468	0.232303	0.0889344	0.190603	0.242012	0.156847	0.291394	0.195736	0.26149	0.17083	0.50093	0.152241	0.164982
45	C20 FA branched	Fatty acid	0	0	0	0	0	0	0	0	0	0	0	0	0	0	0	0	0	0	0	0	0	0	0	0	0	0	0	0	0	0
46	C21 FA	Fatty acid	0.0102641	0.0232516	0.0280645	0.0260187	0.0151665	0.00778484	0.0226288	0	0.0193104	0.0281648	0.0338046	0.0324381	0.0227205	0.0117813	0.0126707	0.0852052	0.0776483	0.063959	0.0849576	0.0413923	0.0744221	0.0633978	0.0640372	0.112451	0.0784982	0.105018	0.048171	0.144274	0.0361805	0.0667425
47	C22 FA	Fatty acid	0.0986955	0.191756	0.151697	0.158854	0.0991478	0.120785	0.25439	0.13285	0.190047	0.137661	0.180908	0.519329	0.115226	0.148697	0.145383	0.45144	0.481444	0.384204	0.566146	0.272028	0.395952	0.487781	0.411701	0.734849	0.44932	0.528765	0.447665	1.1527	0.357437	0.417586
48	C22 OH	Fatty alcohol	0.0259255	0	0	0	0	0	0	0	0	0.0266155	0	0.121349	0	0	0	0	0.145972	0.152054	0.237691	0.176111	0	0.224366	0	0	0.196741	0.176457	0.199223	0	0.131088	0
49	C22 di-acid	Dicarboxylic acid	0	0.0157112	0.0155742	0.0142911	0	0	0.0305397	0.00848815	0.0277435	0.0208397	0.0271109	0.0388965	0.0133897	0.0229825	0.00734355	0.14103	0.116944	0.0929872	0.120806	0.0765299	0.107835	0.138191	0.0826074	0.223465	0.211217	0.209319	0.0766975	0.219114	0.0719988	0.0929393
50	C23 FA	Fatty acid	0	0	0	0	0	0	0	0	0	0	0	0	0	0	0	0	0	0	0.0274628	0.0104228	0.013379	0.00834647	0.00940522	0.0247856	0	0.0143956	0.00742604	0	0	0.00827466
51	C23 OH	Fatty alcohol	0	0	0	0	0	0	0	0	0	0	0	0.0102725	0	0	0	0.0570694	0.0457779	0.025151	0.0899173	0.0309022	0.0467074	0	0.037378	0.08485	0.0318154	0.0609751	0.0409407	0.15119	0.0499222	0.0512998
52	C24 Di-Acid-like terpene	Terpene	0	0	0	0.00459817	0	0	0	0.00334803	0.00481364	0	0	0	0	0.00823042	0	0.0755542	0.0592786	0.0707479	0.0738909	0.0392208	0.0627003	0.115157	0.0461857	0.156756	0.150488	0.174505	0.0605459	0.127769	0.0518334	0.0615193
53	C24 FA branched	Fatty acid	0.157413	0.276039	0.286893	0.262753	0.133239	0.140237	0.313117	0.162813	0.387784	0.207311	0.347826	0.533804	0.184796	0.262156	0.241873	0.557249	0.691788	0.512638	0.971396	0.299058	0.856416	0.713126	0.422764	1.25837	0.42728	0.764035	0.826544	2.34392	0.496013	0.49484
54	C24 FA-monoglyceride	Fatty acid	0	0	0	0	0	0	0	0	0	0	0	0.0422061	0	0	0	0	0	0	0	0	0	0	0.0251947	0.037457	0	0.035939	0	0	0	0
55	C24 OH	Fatty alcohol	0.025082	0.0600652	0.0561002	0.0475659	0.023115	0.0180288	0.0529549	0.0114577	0.0262816	0.0470372	0.012378	0.150574	0.0291966	0.0219062	0.029801	0.0799661	0.107063	0.0930923	0.141581	0.10154	0.162626	0.0699205	0.111997	0.175708	0.0837077	0.0802405	0.103457	0.250453	0.17051	0.138939
56	C24 di-acid	Dicarboxylic acid	0	0	0.0466452	0	0	0	0.0945462	0	0.0886481	0	0	0.0900666	0.0332756	0.0685178	0.0486926	0.161026	0	0.0664886	0.381941	0	0.239008	0.344238	0	0.225174	0.157184	0.264338	0.13894	0.553824	0.12718	0.295225
57	C25 FA	Fatty acid	0.0248687	0.0269722	0.0329434	0.0378776	0.0226341	0.0102176	0.0333973	0.0171501	0.0316153	0.0437618	0.0246949	0.0571631	0.0286976	0.0242261	0.0162677	0.0874539	0.100593	0.0652586	0.13324	0.0555689	0.0976218	0.0873499	0.0926434	0.178492	0.0781531	0.106628	0.091548	0.226016	0.0869803	0.0703665
58	C25 OH	Fatty alcohol	0	0	0	0.0115032	0	0	0.00591168	0	0	0	0	0	0	0	0	0.0140357	0.0273597	0.0103058	0.0394596	0.0118065	0.0285301	0.0296782	0.0209	0.0484156	0.0147383	0.0100609	0.0223273	0.0404878	0.0251146	0.0143103
59	C26 FA	Fatty acid	0.073229	0.0606975	0.0960023	0.0972516	0.0517707	0.0307189	0.0983339	0.040083	0.0856655	0.110827	0.0462295	0.117106	0.0801433	0.0588685	0.0441881	0.185623	0.252884	0.186252	0.261964	0.146094	0.182429	0.21581	0.198635	0.37705	0.17232	0.240961	0.187827	0.409144	0.191557	0.13524
60	C26 OH	Fatty alcohol	0.081147	0.10686	0.10303	0.132125	0.0702906	0.0426046	0.120641	0.0761625	0.0950367	0.147399	0.0779492	0.161844	0.0939364	0.0824436	0.0426291	0.166767	0.235015	0.176293	0.299875	0.151883	0.224643	0.152819	0.214931	0.436918	0.119919	0.234638	0.205887	0.596552	0.209592	0.148412
61	C27 FA	Fatty acid	0	0.015688	0.0321683	0.0266369	0	0	0	0.00633174	0.0275061	0	0.0116339	0.0178916	0.012757	0.0102982	0	0.0472972	0.032906	0.0434589	0.0463654	0.0344626	0.0442119	0.0366153	0.0472654	0.080542	0.0324942	0.0373376	0.0498775	0.104691	0.041056	0.032451
62	C27 OH	Fatty alcohol	0	0	0	0	0	0	0	0	0	0	0	0	0	0	0	0	0	0.0104248	0	0	0	0	0.00772765	0	0.00625438	0	0	0.0422075	0	0
63	C28 FA	Fatty acid	0.0393584	0.0334179	0.0448284	0.0701525	0.0292979	0.010086	0.0413375	0.0218391	0.0592105	0.0808983	0.0356426	0.0600042	0.0585857	0.0416744	0.0182301	0.119658	0.144358	0.0927823	0.149933	0.0723331	0.112716	0.0848034	0.0908204	0.206451	0.0614061	0.0759656	0.103847	0.226852	0.106399	0.0710896
64	C28 OH	Fatty alcohol	0	0.035903	0.0540508	0.0400681	0.0189388	0	0.0333652	0	0.06459	0.0600959	0.0211821	0.0591913	0.0272837	0.0286502	0	0.0529035	0.0490988	0.0355727	0.0718058	0.0214627	0.047311	0.0518696	0.031996	0.0786955	0.0287047	0.0542747	0.0496821	0.131668	0.0525623	0.0161835
65	C29 FA	Fatty acid	0	0	0	0.00889396	0	0	0	0	0	0	0	0	0	0.00757806	0	0.0290465	0.0233067	0.0188001	0.020951	0.00679006	0.0243991	0.0169161	0.00595492	0.0571487	0.0125269	0.0137425	0.0315496	0.0543359	0.0279919	0.00712072
66	C30 FA	Fatty acid	0	0	0.040361	0.0205215	0.00549941	0	0.0208767	0	0.0159053	0.0408812	0.0264913	0.0374975	0	0.019198	0	0.0280909	0.0598808	0.0472871	0.0569138	0.0295288	0.0365419	0.0373843	0.0321711	0.101611	0.0307247	0.032127	0.0371889	0.0731015	0.0315437	0.0248309
67	C33 OH	Fatty alcohol	0	0	0	0	0	0	0	0	0	0	0	0	0	0	0	0	0	0	0	0	0	0	0	0	0	0	0	0	0	0
68	Campesterol	Sterol	0.0608479	0.131069	0.141035	0.107057	0.0596669	0.0611899	0.177698	0.0730987	0.130984	0.0969454	0.133062	0.340418	0.0730234	0.0796726	0.106128	0.430174	0.355579	0.238155	0.504886	0.182624	0.424183	0.472953	0.192356	0.540054	0.378209	0.657203	0.39277	0.976508	0	0.456444
69	Capric Acid	Fatty acid	0	0	0	0	0	0	0	0	0	0	0	0	0	0	0	0	0	0	0	0	0	0	0	0	0	0	0	0	0	0
70	Cholesterol	Sterol	0.00561841	0	0	0	0	0.0204049	0.0191019	0	0	0.00767272	0	0.0600708	0	0.0114237	0	1.08171	0.107786	0.049747	0.0619867	0.0583161	0.0598324	0.0856756	0.0858478	0.172555	0.078787	0.134832	0.0471169	0.101873	0.0277314	0.0554022
71	Cholesterol-like terpene_a	Sterol	0.00647232	0.0170379	0.0157754	0.0160584	0.0115118	0.0166372	0.0267606	0.0212571	0.0249054	0.0171466	0.020446	0.0711578	0	0.0141957	0.0280519	0.0229953	0.0267754	0.0165488	0.035303	0.0147977	0.0265888	0.0279046	0.0265454	0.0501895	0.0252084	0.103805	0.0371313	0.139526	0.0368165	0.0249175
72	Cholesterol-like terpene_b	Sterol	0	0.0292842	0	0	0	0	0.0783794	0.020249	0.00627597	0	0.0239269	0.196087	0	0.00601023	0.00880165	0.273109	0.133521	0.0440579	0.0765031	0.0606355	0.0581712	0.0374656	0.1217	0.0812177	0.0263998	0.114519	0.0347661	0.103151	0.0525682	0.0463984
73	Cyclic alcohol (inositol??)	Alcohol	0	0	0	0	0	0	0	0	0	0	0	0.00840662	0.0141432	0	0	0.0242768	0.0139779	0.0102144	0.0177396	0.0189886	0.0175793	0.0362638	0.0229236	0.008257	0.0284712	0.0287246	0.0284673	0.0386767	0.0167735	0.0300254
74	Cyclic alcohol (inositol??)	Alcohol	0.142417	0.227781	0.12424	0.174224	0.124942	0.0926327	0.237137	0.149218	0.152863	0.258742	0.386179	0.187162	0.121915	0.222823	0.102652	0.0242768	1.14821	1.57979	1.91811	1.15672	1.66922	2.81641	0.911332	1.58887	2.39255	2.36164	2.26988	2.4369	1.18852	1.94556
75	D-Pinitol, pentakis(trimethylsilyl) ether	Alcohol	1.27186	5.27767	5.19894	3.95412	2.79628	1.18442	4.25724	2.88692	3.15859	3.00082	5.17942	4.20268	1.90833	3.24193	3.0013	7.54797	6.87911	7.20783	11.411	2.72191	10.2134	9.21015	3.74663	8.27522	6.11756	8.4987	10.074	8.73593	7.04125	7.36632
76	Dehydroabietic Acid	Terpenic acid	0.0592032	0.677092	0.592067	0.645579	0.38346	0.163219	0.265735	0.380846	0.185923	0.0544889	0.42639	0.690399	0.0880026	0.444188	0.134289	0.669856	1.88889	0.431445	2.38368	0.571621	2.15888	1.23236	0.301499	1.81258	1.7548	1.23815	0.951644	1.51709	0.341906	1.8259
77	Disacharide_a	Carbohydrate	0	0	0	0	0	0	0	0	0	0	0	0	0	0	0.125596	0	0	0	0	0.0505527	0	0	0	0	0	0	0	0	0	0
78	Disacharide_b	Carbohydrate	0.0457304	0.0229305	0.0262487	0.0475448	0.0198562	0.0111561	0.0751862	0.0198983	0.084781	0.0660541	0.017263	0.100922	0.0246578	0.0198679	0.048704	0.0480064	0.138371	0.0482059	0.0225039	0.0775379	0.033999	0.116232	0.113587	0.21561	0.0673516	0.163535	0.0474182	4.82039	0.078866	0.0228536
79	Disacharide_c	Carbohydrate	0	0	0	0	0	0	0	0	0	0	0	0	0	0	0	0.109024	0	0.130441	0	0.0700494	0	0	0.0538767	0	0.0972209	0.143162	0.1667	0	0.115343	0.102498
80	Disacharide_d	Carbohydrate	0	0	0	0	0	0	0	0	0	0	0	0	0	0	0	0	0	0	0	0	0	0	0	0	0	0	0	0	0	0
81	Disacharide_e	Carbohydrate	0	0	0	0	0	0	0	0	0	0	0	0.036707	0	0	0	0.170634	0	0.185923	0.418294	0.290923	0.279704	0	0.143664	0.258899	0.226161	0.219435	0.289752	0	0	0.233059
82	Disacharide_f	Carbohydrate	0.200748	0.421553	0.2989	0.31198	0.19545	0.219629	0.203835	0.317871	0.166096	0.401743	0.471256	0.167348	0.186266	0.314445	0.363236	0.853112	0.63372	0.906949	1.16536	0.350287	0.235142	1.37631	0.388461	0.740392	0.689226	1.24862	0.776247	0.550122	1.2639	0.974521
83	Disacharide_g	Carbohydrate	0	0	0	0	0	0	0	0	0	0	0	0	0	0	0	0	0	0	0	0	0	0	0	0	0	0	0	0	0	0
84	Disacharide_h	Carbohydrate	0	0	0	0	0	0	0	0	0	0	0	0	0	0	0	0	0	0	0	0.0567118	0	0	0	0.119357	0	0	0	0	0	0
85	Disacharide_i	Carbohydrate	0.0228599	0.0442035	0	0	0	0	0.00790104	0.0160253	0	0	0	0.0782621	0	0.00773784	0	0.0601705	0.0390469	0.055033	0.0695931	0.0472849	0.0936687	0.0728662	0.0766746	0.0269194	0.128352	0.185815	0.0596301	0.2955	0.0493785	0.0298301
86	Disacharide_j	Carbohydrate	0	0	0	0	0	0	0	0	0	0	0	0	0	0	0	0	0.0412269	0.0505637	0	0.0528442	0.0276248	0	0.0586845	0.0361006	0	0.0554434	0.0392176	0.0840389	0.0471276	0
87	Disubstituted alcohol_a	Alcohol	0	0.00909388	0	0.00984174	0	0	0.0153293	0.00686345	0	0	0.00798224	0.0208588	0	0	0	0.0263531	0.0261869	0.0127174	0.042703	0.00660153	0.0223022	0.0253929	0.027826	0.0450451	0.024991	0.0350088	0.029661	0.0853135	0.013984	0.0110358
88	Disubstituted alcohol_b	Alcohol	0	0.01728	0.0275774	0.0201392	0.0111239	0	0.0149024	0.0164018	0.031266	0.0164039	0.0206924	0.0405244	0.0144976	0.00809865	0	0.0775732	0.0725421	0.0615505	0.075024	0.0448803	0.0441054	0.0699779	0.0620729	0.0819008	0.0431733	0.080239	0.0869109	0.177386	0.0706639	0.0437088
89	Disubstituted alcohol_c	Alcohol	0	0	0	0	0	0	0	0	0	0	0	0	0	0	0	0	0	0	0	0	0	0	0	0	0	0	0	0	0	0
90	Disubstituted alcohol_d	Alcohol	0	0	0	0	0	0	0	0	0	0	0	0	0	0	0	0	0	0.0275016	0	0	0	0.0470267	0	0	0	0	0	0	0	0
91	Ferulic acid	Acid	0.0158402	0.0439165	0.0257521	0	0	0	0.0296095	0	0.0171979	0.0317856	0.0403762	0.0524618	0.0265113	0.0223622	0.0122686	0.0784074	0.0532647	0.0620517	0.0638132	0.0301915	0.0512665	0.120791	0.0293995	0.0687362	0.114617	0.140604	0.118671	0.0544118	0.139395	0.0824223
92	Fructose 1	Carbohydrate	6.32492	10.2383	9.27331	9.5594	6.45171	5.52415	7.93626	8.82835	7.25285	9.44528	14.0552	9.95058	6.84425	9.4149	8.93996	10.9645	8.83974	9.47804	18.5335	6.21009	16.8141	17.504	6.14925	13.7636	0	16.7477	14.0783	20.8061	10.0686	11.8522
93	Fucose 1	Carbohydrate	0.22944	0	0.404695	0.387445	0.223056	0.120273	0.31887	0.166887	0.180185	0	0	0.282726	0.165248	0	0.272933	0.829424	0.41227	0	0.562501	0.853715	1.48298	1.02508	0.941836	0.693953	0.748949	0	0.825257	0.519558	0.810221	0
95	Glucose 2	Carbohydrate	0.222479	0.6859	0	0.34697	0.228535	0	0.23685	0.442434	0	0.691602	0.714696	0	0.292887	0.389902	0.254309	1.14434	1.05994	0.888887	1.02081	0.542751	20.31	1.84347	0.696601	0.509208	1.31419	2.25156	1.11178	1.08034	0.747263	1.48021
96	Glycerol	Alcohol	0.181971	0.415473	0.392428	0.412945	0.217818	0.186603	0.645472	0.265038	0.370077	0.268746	0.392259	0.87039	0.32931	0.309072	0.407075	1.49805	1.50146	0.497194	2.05244	0.881505	1.49766	1.76667	1.08788	1.17254	1.05705	1.3641	1.06477	1.76428	0.61721	1.60415
97	Glycerol derivative	Substituted glycerol	0	0.019415	0.0192592	0.0158012	0.00474902	0	0.0141396	0	0.0179227	0	0.0111942	0.0180962	0	0.0163827	0	0.122685	0.0952583	0.15341	0.145762	0.0913948	0.063247	0.231121	0.0961433	0.19701	0.238508	0.219995	0.120807	0.268558	0.0562752	0.126441
98	Glyceryl-glycoside TMS ether	Substituted glycerol	0.00597453	0.01024	0	0	0	0.0221188	0.0212584	0	0.0214812	0	0.0134393	0	0	0	0.0183248	0.0521002	0.0460311	0.0601428	0.0840913	0.0460132	0.0553941	0.228567	0.0406379	0.0804286	0.0919159	0.0704615	0.0720072	0.115514	0.0593639	0.0409923
99	Hydrocarbon (C29)	Hydrocarbon	0	0	0	0	0	0	0.01274	0	0	0	0	0.0111527	0	0	0	0.0143556	0.00911656	0.0162584	0.0179161	0	0.012572	0.0230253	0.00744969	0.0275368	0.0140949	0	0.00919004	0.0742247	0.011403	0
100	Hydrocarbon,=?	Hydrocarbon	0	0	0	0	0	0	0	0	0	0	0	0	0	0	0	0	0	0	0	0	0	0	0	0	0	0	0	0	0	0
101	Hydrocarbon,=?_a	Hydrocarbon	0	0	0	0	0	0	0	0	0	0	0	0	0	0	0	0	0	0	0	0	0	0	0	0	0	0	0	0	0	0
102	Hydrocarbon,=?_b	Hydrocarbon	0	0	0	0.0057819	0	0	0	0	0	0	0	0.0144882	0	0	0	0	0	0	0	0	0	0.0204156	0	0	0	0	0	0	0	0
106	Isovanillin	Phenolic aldehyde	0	0	0	0	0	0	0	0	0	0	0	0	0	0	0	0	0	0	0	0	0	0	0	0	0	0	0	0	0	0
107	L-Isoleucine	Amino acid	0	0	0	0	0	0	0	0	0	0	0	0	0	0	0	0	0	0	0	0	0	0	0	0	0	0	0	0	0	0
108	L-Threose 1	Carbohydrate	0	0	0	0	0	0	0	0	0	0	0	0	0	0	0	0	0	0	0	0	0	0	0	0	0	0	0	0	0	0
109	Levoglucosan	Carbohydrate	0	0	0	0	0	0	0	0	0	0	0	0	0	0	0	0	0	0	0	0	0	0	0	0	0	0	0	0	0	0
110	Lyxose	Carbohydrate	0.247395	0.197517	0.138057	0.237274	0.16285	0.093436	0.192245	0.18763	0.17105	0.0767642	0.343614	0.294883	0.130009	0.293927	0.26106	0.23062	0.783262	0.277879	0.718414	0.207042	0.799567	0.214869	0.549354	0.358967	0	0.432618	0.674902	0.531298	0.217069	0.629423
111	Maltose	Carbohydrate	0.124591	0	0.170671	0.264408	0.23363	0.198127	0.189629	0.153231	0.362782	0.236214	0.223896	0.243207	0.125708	0.24819	0.342928	0.67473	0.471964	0.45058	0.278911	0.59749	0.649741	0.826666	0.363351	0.101637	0.494754	0.167386	0.750099	0	0.715625	0.505584
112	Mannitol	Alcohol	0.0298378	0.0563474	0.0201815	0.0148309	0.00658208	0.0120054	0.0137117	0.0206365	0.0137998	0.0392449	0.0213613	0	0.0204595	0.0192659	0.0128313	0.085184	0.0889565	0.0666079	0.121137	0.136527	0.221733	0.0693546	0.141945	0.0265558	0.182617	0.236077	0.0606425	0.182329	0.149306	0.053242
113	Mannose 1	Carbohydrate	12.1462	18.3687	22.1648	18.7769	11.9164	10.4193	15.0847	15.5582	13.1712	18.7492	17.404	18.5869	13.1622	14.9343	16.193	20.9884	19.7897	14.7702	12.9974	12.6661	14.1856	27.0988	17.3347	16.7922	17.7705	15.929	17.8941	28.0577	15.4576	12.4009
114	Mannose 2	Carbohydrate	2.85865	6.39677	6.47051	5.49336	3.21782	2.60309	4.62649	4.7897	3.59592	5.02167	7.01872	4.96437	3.38345	4.65075	4.9408	7.77576	5.74523	4.19759	9.32081	3.53234	8.72114	10.9242	5.13956	7.39183	7.90375	11.5104	7.63243	9.72914	4.59789	8.1718
115	Methyl dehydroabietate	Terpenic acid	0.0483236	0.278852	0.230589	0.0546736	0.040071	0.0361024	0.0839718	0.135455	0.279178	0.039418	0.423417	0.115118	0.121083	0.163136	0.0783538	0.226319	0.177298	0.192349	0.57479	0.0862869	0.216033	0.515875	0.0687895	0.196947	0.2557	0.222307	0.576175	0.857325	0.223117	0.461476
116	Monoglyceride	Monoglyceride	0	0	0	0	0	0	0	0	0	0	0	0	0	0	0	0.181796	0	0	0	0	0	0	0	0	0	0	0	0	0	0
117	Monoglyceride	Monoglyceride	0	0	0	0	0	0	0	0	0	0	0	0.0987073	0	0	0	0.181796	0.185364	0.0661828	0.27072	0.172614	0.29536	0.265204	0.138121	0	0.147037	0.258193	0.1511	0.137137	0.151525	0.18652
118	Monoolein	Monoglyceride	0	0	0	0	0	0	0	0	0	0	0	0.0612884	0	0	0	0.0653393	0.0917479	0	0.224217	0.0597283	0.081143	0.0689478	0.0778753	0	0.0445086	0.0690513	0.157127	0	0.107647	0.0554283
119	Monosacharide	Carbohydrate	0	0	0	0	0	0	0	0	0	0	0.0258295	0	0	0	0	0	0	0.0100995	0	0	0	0	0	0	0	0	0	0	0	0
120	Monosacharide, hexosa_a	Carbohydrate	0	0	0	0	0	0	0	0	0	0	0	0	0	0	0	0.295669	0	0	0	0.211667	0.515087	0	0.328007	0	0	0	0.559203	0	0	0.377651
121	Monosacharide, hexosa_b	Carbohydrate	0	0	0	0	0	0	0	0	0	0	0	0	0	0	0	0	0	0	0	0	0	0	0	0	0	0	0	0	0	0
122	Monosacharide, hexosa_c	Carbohydrate	0.669619	0.881185	0.975302	0.844052	0.579465	0.416522	0.749392	0.721457	0.699743	0.699663	0.954887	0.846436	0.537176	0.913727	0.937039	1.21052	1.90307	0.86613	2.38124	0.740318	2.33275	1.64525	1.31534	1.39901	1.0749	1.84505	1.83059	1.53301	0.993338	1.69845
123	Monosacharide, hexosa_d	Carbohydrate	0.134106	0.710343	0.987067	0.627955	0.59215	0.15523	0.427801	0.43303	0.439352	0.608819	0.440217	0.285427	0.337072	0.4602	0.390307	3.71413	2.78	4.32838	5.87114	1.4177	5.94936	6.7444	2.37438	3.75963	4.77624	6.97718	5.75538	9.49154	2.78971	5.2048
124	Monosacharide, hexosa_e	Carbohydrate	0	0	0	0	0	0	0	0	0	0	0	0	0	0	0	0	0	0	0	0	0	0	0	0	0	0	0	0	0	0
125	Monosacharide_a	Carbohydrate	0	0	0	0.254881	0	0	0.0699856	0	0	0.102907	0	0	0	0	0	0.152811	0.462121	0	0	0.195499	0	0.641241	0	0	0	0	0	0.229111	0	0
126	Monosacharide_b	Carbohydrate	0.126782	0.187251	0.330344	0	0.116897	0.0711202	0	0.176836	0.0890936	0.143369	0.155654	0.150185	0.166003	0.143471	0.115551	0.221702	0	0.347551	0.230105	0.282605	0.47981	0	0.50196	0.293982	0.670852	0.837024	0.364339	0	0.453311	0.524165
127	Monosacharide_c	Carbohydrate	0.0250255	0.0428309	0	0.0405081	0.0153745	0	0	0	0.0289439	0.0323007	0.0821515	0	0	0	0	0.131468	0	0.111726	0.219903	0	0.121727	0	0	0.0962616	0.101445	0.17197	0.187486	0	0.108973	0
128	Monosacharide_d	Carbohydrate	0	0	0	0.028169	0	0	0.0101963	0	0	0.0179497	0	0	0	0	0	0	0.0432165	0.0550596	0	0.0551768	0	0	0.0890555	0.063386	0	0	0.0242451	0.080391	0.0329585	0.0345088
129	Multifunctional, branched compound_a	cannot be specified	0	0	0	0	0	0	0	0	0	0	0	0	0	0	0	0	0	0	0.0428962	0	0	0	0	0	0	0	0.0151588	0	0	0.00971181
130	Multifunctional, branched compound_b	cannot be specified	0	0	0	0	0	0	0	0	0	0	0	0	0	0	0	0	0.0089831	0	0.0552991	0	0.016482	0	0.0160112	0.0114431	0	0.00606614	0.0343909	0	0	0.021049
131	Multifunctional, branched compound_c	cannot be specified	0	0	0	0	0	0	0	0	0	0	0	0	0	0	0	0.183385	0	0	0	0.0133385	0	0.181696	0.185279	0	0.0929194	0	0	0	0	0
132	Multifunctional, branched compound_d	cannot be specified	0	0	0	0	0	0	0	0	0	0	0	0	0	0	0	0	0	0	0	0	0	0	0	0	0	0	0	0	0	0
133	Multifunctional, branched compound_e	cannot be specified	0	0	0.0203236	0	0	0	0	0	0.0173648	0	0	0	0.0149649	0	0	0.076212	0.0286761	0	0.0512019	0.040391	0.136372	0.0800412	0.0604331	0.176802	0.0969011	0.205824	0.152371	0	0.024281	0.176128
134	Multifunctional, branched compound_f	cannot be specified	0	0	0	0	0	0	0	0	0	0	0	0	0	0	0	0	0	0	0	0	0	0	0	0	0	0	0	0	0	0
135	Multifunctional, branched compound_g	cannot be specified	0	0	0	0	0	0	0	0	0	0	0	0	0	0	0	0	0	0	0	0	0	0	0	0	0	0	0	0	0	0
136	Myrtenoic acid	Terpenic acid	0	0	0	0	0	0	0	0	0	0	0	0	0	0	0	0	0	0	0	0	0	0	0	0	0	0	0	0	0	0
137	N-acetylated monosacharide	Carbohydrate	0	0	0	0	0	0	0.0155465	0	0.0122109	0.0129424	0	0.0113035	0	0	0	0.0396967	0	0	0.0326489	0	0	0	0	0.0435774	0.0332214	0	0.0221865	0.0348193	0	0
138	Pelargonic acid	Fatty acid	0	0	0	0	0	0	0	0	0	0	0	0.0194845	0	0	0	0	0	0	0	0	0	0.0321572	0	0	0	0	0	0	0	0
139	Phosphoric acid, bis(trimethylsilyl) 2,3-bis[(trimethylsilyl)oxy]propyl ester	Inorganic acid	0	0	0	0	0	0	0	0	0	0	0	0	0	0	0	0	0	0	0	0	0	0	0	0	0	0	0	0	0	0
142	Sacharide	Carbohydrate	0	0	0	0	0	0	0	0	0	0	0	0	0	0	0	0	0	0	0	0	0	0	0	0	0	0	0	0	0	0
143	Sacharide, pentosa	Carbohydrate	0	0	0.0532559	0.0225928	0	0	0.0091454	0.00775347	0	0.0258052	0	0	0	0	0	0.0452793	0.0785317	0.0231942	0	0.0380823	0	0.0738494	0.0361353	0.0393558	0.0839144	0.104044	0.0206337	0	0	0
144	Sacharide_a	Carbohydrate	0	0	0	0	0	0	0	0	0	0	0	0	0	0	0	0	0	0	0	0	0	0	0	0	0	0	0.0222475	0.0122068	0	0
145	Sacharide_b	Carbohydrate	0	0	0	0	0	0	0	0	0	0	0	0	0	0	0	0	0	0	0	0	0	0	0	0	0	0	0	0	0	0
146	Sacharide_c	Carbohydrate	0	0.102122	0	0.11734	0	0	0.124928	0.117342	0	0.250189	0	0	0.0746958	0.067478	0	0.350784	0.434753	0	0.352786	0.519051	0	0.406447	0.434285	0	0.463399	0.416251	0	0.220151	0	0
147	Sacharide_d	Carbohydrate	0	0	0	0	0	0	0	0	0	0	0	0	0	0	0	0	0	0	0	0	0	0	0	0	0	0	0	0	0	0
148	Shikimic acid	Acid	0.103087	0.383873	0.239285	0.43307	0.368366	0.154341	0.373425	0.233496	0.267596	0.274743	0.346694	0.202143	0.116986	0.299837	0.226399	0.913401	0.503929	0.460323	1.12694	0.212276	1.01638	1.05395	0.371461	0.923774	0.777368	1.26205	0.803181	1.6439	0.440349	0.882908
149	Silanol, trimethyl-, phosphate (3:1)	Inorganic acid	0.0352853	0.0554077	0.0545284	0.0762853	0.0231405	0.0268998	0.110293	0.0522082	0.0556884	0.0675275	0.0577079	0.209033	0.0456119	0.0596193	0.0598395	0.467883	0.0401121	0.187193	0.407285	0.187854	0.243044	0.350854	0.0210868	0.348151	0.235609	0.313991	0.0249413	0.571872	0.197591	0.0292181
150	Sophorose	Carbohydrate	0	0	0	0	0	0	0	0	0	0	0	0	0	0	0	0	0	0	0	0	0	0	0	0	0	0	0	0	0	0
151	Sophorose 1	Carbohydrate	0.211606	0	0.463461	0.431876	0	0.198048	0.221118	0.241807	0	0.39643	0	0.114824	0.234282	0.320477	0.273802	1.1491	1.08933	1.57444	0.480995	1.54973	0.960964	0	1.05026	0.672721	1.76444	1.76774	0	0.290213	1.1715	1.10283
152	Sophorose 2	Carbohydrate	0.100499	0.0389144	0.212125	0.142311	0.0202537	0.071879	0.0355492	0.132149	0.0327492	0.387535	0.0942357	0.142041	0.114835	0.187151	0.154241	0.570286	0.355717	0.52054	0.40969	0.449434	0.621297	0.197817	0.341405	0.452927	0.645896	0.71415	0.328103	0.474956	0.519179	0.6439
153	Sorbitol	Alcohol	6.07843	9.02724	5.2097	4.3231	6.30107	3.854	10.9452	7.38941	7.91026	4.49317	8.71354	12.9744	6.2177	7.85077	7.36841	17.79	9.71497	9.91011	21.8171	10.3231	16.9767	22.6858	13.7042	10.3914	9.71974	18.7343	9.93837	20.9651	9.68343	8.45596
154	Sorbose 2	Carbohydrate	5.02408	8.39394	6.8275	7.53923	4.76674	4.18183	0.0629026	6.93942	5.50843	7.4704	12.0222	7.49664	5.36432	7.3812	6.71291	9.36821	6.87529	7.69756	15.8051	4.93278	15.838	13.8851	4.60169	10.7032	9.0961	14.7452	11.0295	19.6005	7.97782	10.098
155	Stigmasterol	Sterol	0.0125545	0.0367024	0.0209054	0.0127315	0.0286509	0.0116714	0.05761	0.00563903	0.0422006	0	0.0454221	0.0956225	0	0.0163097	0.0110747	0.141864	0.139421	0.0689668	0.190748	0.0808338	0.114835	0.194262	0.0822207	0.155769	0.181764	0.248594	0.109146	0.222973	0.0743173	0.129922
156	Suberic acid	Dicarboxylic fatty acid	0	0	0	0	0	0	0	0	0	0	0	0	0	0	0	0	0	0	0	0	0	0	0	0	0	0	0	0	0	0
157	Sucrose	Carbohydrate	1.06357	5.90108	3.40005	3.33586	1.86196	1.66826	12.7896	3.44372	9.24531	0.940212	6.76682	10.4984	1.90304	4.71362	5.89046	0.251349	0.037797	0.178732	6.45335	0	1.10521	0	0.0135182	4.29696	0	0.0604797	0.911764	32.131	0.176186	0.249121
158	Terpene_a	Terpene	0	0.0722544	0.0799182	0.0301855	0	0	0	0.0798337	0.0194163	0	0.0690558	0	0	0.0395587	0.0126756	0.146848	0.0883835	0.0869988	0.171315	0.0756921	0.120281	0.121055	0.0711064	0.101977	0.0779182	0.116997	0.12858	0.159602	0.0499475	0.153779
159	Terpene_b	Terpene	0	0	0	0	0	0	0	0	0	0	0	0	0	0	0	0	0	0	0	0	0	0	0	0	0	0	0	0	0	0
160	Terpene_c	Terpene	0	0.053522	0.149656	0.144369	0.0662034	0.0299233	0.0176862	0.091817	0.0242688	0	0.107022	0.0516634	0	0.0777883	0.0144932	0.106847	0.425896	0.0983672	0.512172	0.100933	0.445605	0.322298	0.0609617	0.32146	0.373267	0.307598	0.119182	0.276422	0.0558713	0.407714
161	Terpene_d	Terpene	0.0222379	0.134809	0.245051	0.295792	0.135381	0.075467	0.0610867	0.147873	0.0613877	0.0268407	0.227021	0.102012	0.0344031	0.150791	0.0320173	0.181319	0.807126	0.209071	1.18929	0.20922	0.943108	0.570186	0.134355	0.607978	0.634656	0.598689	0.303744	0.618299	0.116497	0.850464
162	Terpene_e	Terpene	0	0.12956	0.11615	0.223069	0.082117	0.0680836	0.0831365	0.0973049	0.0462331	0.0192091	0.121359	0.182005	0.0325411	0.122338	0.0294819	0.0174821	0.52923	0.141781	0.665844	0.0896389	0.570968	0.567078	0.0686361	0.469086	0.469598	0.426479	0.202193	0.556027	0.0745032	0.543175
163	Terpene_e	Terpene	0	0	0	0	0	0	0	0	0	0	0	0	0	0	0	0.0174821	0	0	0	0	0	0	0.0100283	0	0	0	0	0	0	0
164	Terpene_f	Terpene	0	0	0	0	0	0	0	0	0	0	0	0	0	0	0	0.0485472	0	0	0	0.0490074	0.041883	0.0916195	0.0687281	0.082222	0.0644078	0.106398	0	0	0	0.0904626
165	Terpene_g	Terpene	0	0	0	0	0	0	0	0	0	0	0	0	0	0	0	0	0	0	0	0	0	0	0	0	0	0	0	0	0	0
166	Terpene_h	Terpene	0	0.141367	0.0972098	0.17279	0.0857946	0.0223072	0.0910493	0.0887267	0.0256607	0	0.119048	0.116118	0	0.0936087	0.0108906	0.171128	0.620432	0.113903	0.457417	0.138165	0.585409	0.292606	0.0902218	0.496431	0.245085	0.325487	0.296872	0.364985	0.05762	0.533576
167	Terpene_i	Terpene	0	0	0	0	0	0	0	0	0	0	0	0	0	0	0	0	0	0	0	0	0	0	0	0	0	0	0	0	0	0
168	Terpene_j	Terpene	0.757531	1.69785	1.59586	0.954395	0.253568	0.45702	0.368358	0.912031	2.04436	1.15497	2.39329	0	0.65373	1.30958	1.09755	2.14332	0	1.3163	4.40452	0.647411	1.83461	0	0	2.4146	0	0	4.32245	7.87753	2.82141	0
169	Terpene_k	Terpene	0	0	0	0	0	0	0.0436219	0	0	0	0.0310547	0.100395	0	0	0	0	0.066284	0.0102383	0	0	0.0384966	0.150724	0.0795367	0	0.312282	0.206608	0	0	0	0.0977018
170	Trehalose	Carbohydrate	5.17065	5.57323	8.98631	7.79307	3.65828	3.70056	6.64132	5.16569	7.38399	8.2712	6.75238	11.6674	5.65209	5.49282	4.06062	11.5131	10.3363	4.81854	17.2389	6.46229	12.0012	12.6351	9.84947	2.1616	9.01563	13.356	11.261	9.08557	9.33027	4.73925
171	Trimethylsilyl 22-(trimethylsilyloxy)docosanoate	Fatty acid	0.0580419	0.0654032	0.0804763	0.0782431	0.0242987	0.028008	0.0971104	0.0325085	0.0557031	0.0940996	0.0998598	0.0498398	0.0918149	0.075671	0.0622987	0.353132	0.335899	0.346405	0.424048	0.222778	0.301179	0.465853	0.289481	0.608528	0.651952	0.724895	0.312365	0.797433	0.2373	0.330495
172	Trimethylsilyl 24-(trimethylsilyloxy)tetracosanoate	Fatty acid	0.0582238	0	0.0963858	0.0461189	0.040459	0	0.0655365	0.0299544	0.0391805	0.0603355	0.0332731	0.0446209	0.0411849	0.0336601	0.0171614	0.266332	0.261315	0.256482	0.163926	0.170992	0.203485	0.299749	0.293997	0.380048	0.413192	0.511248	0.191614	0.35746	0.144029	0.222177
173	Unknown	cannot be specified	0	0	0	0	0	0	0	0	0	0	0	0	0	0	0	0	0	0	0	0	0	0	0	0	0	0	0	0	0	0
174	Unknown_a	cannot be specified	0	0	0	0	0	0	0	0	0	0	0	0	0	0	0	0	0	0	0	0	0	0	0	0	0	0	0	0	0	0
175	Unknown_a1	cannot be specified	0	0	0	0	0	0	0	0	0	0	0	0	0	0	0	0	0	0	0	0	0	0	0	0	0	0	0	0	0	0
176	Unknown_b	cannot be specified	0	0	0	0	0	0	0	0	0	0	0	0	0	0	0	0	0	0	0	0.006575	0	0.0206868	0.0147605	0	0.0352092	0.035212	0.0130532	0	0	0.0154568
177	Unknown_c	cannot be specified	0	0.0280717	0	0.014197	0.0135062	0.00863982	0.0199707	0.0214853	0.0344672	0	0.0276974	0.0363381	0	0.0149242	0.0165499	0.0463138	0.0423661	0.0284952	0.0536254	0.0208806	0.0332119	0.0327008	0.0572978	0.0735537	0.0326944	0.0767764	0.0144027	0	0.0244834	0.037277
178	Unknown_d	cannot be specified	0.039952	0.0477907	0.0406155	0.0413603	0.0656662	0.0233464	0.100344	0.0654893	0.103917	0.0507633	0.0815045	0.147897	0.0411087	0.0498067	0.084203	0.0822287	0.110208	0.0831494	0.122087	0.0607721	0.0863851	0.109649	0.0909639	0.175176	0.112457	0.212178	0.0839754	0.236652	0.0750854	0.0831315
179	Unknown_e	cannot be specified	0	0	0	0	0	0	0	0	0	0	0	0	0	0	0	0	0	0	0	0	0	0	0	0	0	0	0	0	0	0
180	Unknown_f	cannot be specified	0	0	0	0	0	0	0	0	0	0	0	0	0	0	0	0	0	0	0	0	0	0	0	0	0	0	0	0	0	0
181	Uracil	Nucleic base	0	0	0	0	0	0	0	0	0	0	0	0	0	0	0	0	0	0	0	0	0	0	0	0	0	0	0	0	0	0
182	Uridine	Carbohydrate derivative	0	0	0	0	0	0	0	0	0	0	0	0	0	0	0	0	0	0	0	0	0	0	0	0	0	0	0	0	0	0
183	Vanilic acid	Organic acid	0.0226857	0	0.0575394	0.041179	0	0.0133813	0.0142414	0	0	0.0764053	0.0617511	0.0745116	0.0336849	0.0434801	0.0380785	0.231713	0.165421	0.1523	0.107863	0.0645454	0	0.345722	0.105488	0.155919	0.367723	0.387374	0.208634	0.134977	0.201151	0.193347
184	Xylose 1	Carbohydrate	0	0	0	0	0	0	0	0	0	0	0.043747	0	0.03851	0	0	0	0	0	0	0	0	0	0	0	0	0	0	0	0	0
185	Xylose 2	Carbohydrate	0	0	0	0	0	0	0	0	0	0	0	0	0	0	0	0	0	0	0	0	0	0	0	0	0	0	0	0	0	0
186	Xylose or Lyxose	Carbohydrate	0.0545812	0.117679	0.150555	0.113756	0.0734969	0.0651169	0.0833616	0.0879744	0.08894	0.0969936	0.122079	0.126707	0.0401022	0.0835159	0.0849806	0.296872	0.661186	0.134637	0.202775	0.399469	0.158564	0.182393	0.457946	0.206325	0.391276	0.604891	0.146864	0.160659	0.187291	0.143602
187	Substituted linear hydrocarbon	cannot be specified	1.14548	2.2314	0.806213	1.07351	1.29338	6.47205	6.19579	3.35308	4.92071	0.54752	3.24543	3.70952	0.463909	3.51848	5.08066	0.853104	0.896886	0.451451	0.543387	0.662129	0.718642	0.581676	0.800296	0.821666	5.5676	0.804794	0.515022	0.749136	1.1211	0.767651
188	(+)-catechin like, bigger	Flavonoide	0	0.0507256	0.0280354	0.0469955	0.0362356	0.0180252	0.0891843	0.0200807	0.0484681	0	0.0524268	0.0679967	0.011596	0.0366156	0.0335817	0.131102	0.0415766	0.109809	0.801343	0.0309595	0.282371	0.208451	0.0768188	0.400064	0.123726	0.241157	0.162081	3.30677	0.100076	0.168324
189	Abietic Acid 2	Terpenic acid	0	0.0143536	0.0156205	0	0	0	0	0	0.010377	0	0.0444239	0	0	0.0256684	0	0.0123054	0.0103043	0	0.368624	0	0.0813072	0.125819	0	0.0596584	0.0665971	0.0206698	0.067829	0.0656135	0	0.09045
190	Glucose-1-phosphate	Monosacharide-fosforylated	0.0954133	0.235487	0.266532	0.207025	0.0850588	0.088265	0.204352	0.166129	0.259439	0.14927	0.449606	0.271076	0.13852	0.247774	0.218815	0.637216	0.322992	0.215375	0.662583	0.125017	0.388927	0.6216	0.0886407	0.481177	0.433996	0	0.481683	1.18593	0.191962	0.340173
191	Terpene_h	Terpene	0	0.0492265	0.0276277	0.0231969	0	0.0254363	0.0137944	0.0247775	0.0263125	0	0.110097	0	0	0.0582829	0.0127509	0.0604326	0.0165062	0.0432622	0.346431	0	0.123831	0.191973	0	0.101415	0.0866399	0.0479762	0.0769231	0.227487	0.0175567	0.198149
192	Terpene_i	Terpene	0	0.101331	0.0857554	0.0739265	0.0227026	0.0534713	0.0471487	0.0345342	0.0598698	0	0.179266	0.136598	0.013347	0.120287	0.036526	0.102672	0.0905258	0.0516192	1.0177	0.0220335	0.351871	0.384904	0.0118257	0.185436	0.203005	0.104579	0.206055	0.27389	0.0250132	0.44182
193	Monosacharide_like_derivative	Carbohydrate	0	0.192818	0	0	0.0162682	0.099049	0.243709	0.0679521	0.032761	0.0654229	0.0832059	0.046761	0	0.0493705	0.0102865	0.102737	0	0.0406351	0	0.0396952	0	0.0384003	0.229839	0	0	0.0831199	0.0371763	0	0.0160619	0.0420114
194	Terpene_j	Terpene	0	0.0535301	0.0555342	0.0549276	0.0319846	0.0183431	0.0178166	0.0347264	0.011512	0	0.0511586	0.0308207	0	0.0561925	0	0.0713917	0.249137	0.0450664	0.302567	0.0461084	0.216136	0.174156	0.033157	0.161707	0.196169	0.164694	0.159658	0.173038	0.0262249	0.221129
195	arbutin	Derivatized carbohydrate	0.0951035	0.207537	0.10421	0.0752511	0.126567	0.420626	0.664605	0.275712	1.03446	0.013173	1.16549	0.415188	0.108731	0.511727	0.706795	0.798632	0.170784	0.515906	5.27909	0.0342402	1.7014	0.301708	0.143648	1.43444	0.241356	0.515526	1.97544	6.58601	0.436732	0.656615
196	beta-Mannosylglycerate 1 (very similar)	Carbohydrate	0.083606	0.451597	0.399479	0.315973	0.111293	0.116432	0.26387	0.300784	0.288498	0.0319572	0.610587	0.350032	0.136171	0.274417	0.192222	0.601882	0.178165	0.374102	1.52886	0.160518	0.991185	0.469929	0.118437	0.774482	0.197341	0.445721	0.584496	1.11524	0.311691	0.558171
197	Pentosa	Carbohydrate	0.0419058	0.134026	0.159975	0.122374	0.0419778	0.039115	0.234261	0.10693	0.145587	0.0461574	0.457081	0.566035	0.100237	0.18006	0.15027	1.07005	0.647628	1.08394	5.62295	0.670474	3.18257	1.72283	0.749088	1.48693	0.884001	2.72451	2.9828	7.54747	1.07004	1.92165
198	Terpene_k	Terpene	0.0191508	0.0358942	0.00818341	0.0248219	0.0111131	0.00580624	0.014227	0.0148527	0.0375319	0.020572	0.0635435	0.0537246	0.0191937	0.0337703	0.0284751	0.0904855	0.0514765	0.0242243	0.235995	0.0185076	0.089914	0.131837	0.0220271	0.146711	0.068234	0.149878	0.131255	0.509349	0.0761506	0.0518487
199	9,19-Cycloergost-24(28)-en-3-ol, 4,14-dimethyl-, acetate, (3á,4à,5à)-	Terpene	0	0	0	0	0	0	0	0	0	0	0	1.38185	0	0	0	0	1.80756	0	0	0	0	2.2238	0.807488	0	1.38641	2.09504	0.102437	0	0	1.27527
200	9,19-Cyclolanostan-3-ol, acetate, (3á)-	Terpene	0.0179763	0.07584	0.0317761	0.0747826	0.0096874	0.0136543	0.0225012	0.05005	0.0859427	0.0419635	0.127103	0.119116	0.0467864	0.0716691	0.0675304	0.158693	0.10996	0.0524574	0.473306	0.0287803	0.178478	0.252439	0.0386227	0.251877	0.137583	0.287402	0.278138	1.01864	0.173403	0.107607
201	á-Sitosterol	Terpene	0	0	0	0	0	0	0	0	0	0	0	0	0	0	0	0	0	0	0	0	0	0	0	0	0	0	0	0	0	0
202	Cholesterol-like alcohol	Sterol	0	0	0	0	0	0	0	0	0	0	0	0	0	0	0	0	0	0	0	0	0	0	0	0	0	0	0	0	0.31379	0
203	Disacharide	Carbohydrate	0.049598	0.114145	0.155509	0.0215198	0.0203988	0.0638527	0.0430055	0.0283524	0.171172	0.03212	0.220998	0.101277	0.104938	0.242121	0.11167	0.218215	0.302207	0.246752	0.988677	0.0249285	0.202863	0.215226	0.0239932	0.674649	0.0416931	0.0985139	0.893213	2.04705	0.499106	0.142778
204	raffinose	Carbohydrate	0.10603	0.415904	0.178779	0.264594	0.177883	0.231958	0.937727	0.179546	0.401394	0.0923201	0.467513	0.0367665	0.12664	0.383278	0.508563	0.0999731	0	0.0628472	0.911062	0	0.316558	0.0414212	0	0.636094	0	0.0114232	0.220231	2.82243	0.0275177	0.101211
205	Ribose	Carbohydrate	0.0684914	0.151583	0.144414	0.124952	0.0875825	0.0739907	0.111133	0.10557	0.0708284	0.141609	0.114357	0.175333	0.076432	0.0907035	0.0910669	0.608247	0.542172	0.264871	0.231131	0.345049	0.388147	0.599245	0.335698	0.407796	0.600248	0.828711	0.283786	0.211293	0.229907	0.467169
206	Sacharide-like	Carbohydrate	0.0399895	0.219582	0.204098	0.0696246	0.0559774	0.0522006	0.101564	0.0728168	0.107188	0.0350512	0.328445	0.11765	0.0556916	0.145322	0.0811762	0.417589	0.120062	0.159282	0.968485	0.0927123	0.414098	0.351754	0.08189	0.435781	0.116796	0.240877	0.512742	0.813471	0.156154	0.495041
207	salicin	Derivatized carbohydrate	0.0505738	0.112993	0.103233	0.105001	0.0735416	0.0463212	0.101278	0.0991123	0.157815	0.0736369	0.202601	0.203009	0.0537734	0.0907823	0.0757765	0.203165	0.185128	0.0989165	0.480618	0.101405	0.331165	0.285076	0.115186	0.427808	0.181843	0.265633	0.387142	1.30009	0.166945	0.196788
208	salicin like but bigger	Derivatized carbohydrate	0	0.165106	0.119932	0.0577371	0.00442723	0.0095506	0.219972	0.069243	0.502924	0	1.74831	0.0805173	0	0.143707	0.209738	0.0612469	0	0.0396282	2.9344	0	0.37209	0.118699	0	1.03516	0.167572	0.147137	0.274389	0.114414	0.114576	0.938985
209	substituted linear hydrocarbon	Hydrocarbon	0	0	0	0	0	0	0	0	0	0	0	0	0	0	0	0	0.0148998	0	0.0231626	0	0.0139511	0	0	0.0567178	0	0	0.0175743	0.0433104	0.0109287	0
210	Terpenic hydrocarbon	Terpene	0.0499703	0.255374	0.162556	0.100823	0.0328462	0.0326415	0.0319644	0.0821746	0.149256	0.0942851	0.223912	0.209024	0.0446694	0.0906688	0.0672811	0.14054	0.110509	0.0676469	0.301977	0.0251055	0.177437	0.257583	0.0251266	0.174342	0.126053	0.246563	0.349888	0.520217	0.255786	0.0901055
