# Supplementary material for: Exploring the Rhizospheric Microbial Communities under Long-Term Precipitation Regime in Norway Spruce Seed Orchard
Source: Int J Mol Sci. 2024 Sep 6;25(17):9658. doi: 10.3390/ijms25179658 (PMC11395193; doi:10.3390/ijms25179658)
Supplement: Supplementary file 1 [file ijms-25-09658-s001.zip › Excel S2_Read counts.xlsx]

## Sheet: Bacterial Sequencing
Collection site	Rhizosphere soil samples	Sample Name	Raw PE(#)	Combined(#)	Qualified(#)	Nochime(#)	Base(nt)	AvgLen(nt)	Q20	Q30	GC%	Effective%
L-site	L1901_A	L1901Rz.01	219572	207743	199630	177043	73089632	413	98.06	93.87	55.94	80.63
	L1901_B	L1901Rz.02	201575	190262	183696	161044	66703362	414	98.14	94.08	56.54	79.89
	L1901_C	L1901Rz.03	217620	207419	200213	150949	62373068	413	98.07	93.95	56.23	69.36
	L1901_D	L1901Rz.04	130455	121202	116995	99366	41310202	416	98.02	93.82	56.57	76.17
	L1901_E	L1901Rz.05	206221	195728	188911	162947	68121275	418	97.96	93.62	55.92	79.02
	L1902_A	L1902Rz.01	211497	200703	193912	168065	69784072	415	98.05	93.82	56.44	79.46
	L1902_B	L1902Rz.02	213522	200027	192835	166905	69492815	416	98.1	93.96	56.49	78.17
	L1902_C	L1902Rz.03	207105	196253	189941	168151	69506806	413	98.1	93.94	56.21	81.19
	L1902_D	L1902Rz.04	148154	142175	137997	121365	50121842	413	98.2	94.17	54.49	81.92
	L1902_E	L1902Rz.05	212827	201709	194602	170727	70659457	414	97.94	93.62	56.4	80.22
	L1908_A	L1908Rz.01	145730	138342	133533	115923	48027238	414	97.93	93.63	56.84	79.55
	L1908_B	L1908Rz.02	313845	280231	274529	238556	99025830	415	98.1	93.94	55.95	76.01
	L1908_C	L1908Rz.03	139975	132811	128282	112435	46507214	414	97.96	93.67	56.4	80.33
	L1908_D	L1908Rz.04	107708	102229	98752	87592	36316934	415	98.04	93.71	56.65	81.32
	L1908_E	L1908Rz.05	164810	156668	151544	135346	55783467	412	98.03	93.82	56.43	82.12
	L1941_A	L1941Rz.01	201665	191437	185009	166927	68813526	412	98.01	93.78	56.71	82.77
	L1941_B	L1941Rz.02	107836	102325	98878	85992	35607490	414	97.92	93.38	56.09	79.74
	L1941_C	L1941Rz.03	207236	193360	185527	167421	69103367	413	97.95	93.67	55.92	80.79
	L1941_D	L1941Rz.04	186231	144739	137942	121124	50099539	414	98	93.79	56.71	65.04
	L1941_E	L1941Rz.05	177887	168784	163143	145264	59989948	413	98	93.8	56.51	81.66
	L1950_A	L1950Rz.01	202247	191632	184785	161301	67073758	416	97.87	93.45	57.09	79.75
	L1950_B	L1950Rz.02	133156	125189	121009	110033	45423297	413	98.12	93.95	56.08	82.63
	L1950_C	L1950Rz.03	178464	168329	162435	143751	59534417	414	97.94	93.55	56.23	80.55
	L1950_D	L1950Rz.04	199519	188651	181918	161933	66811207	413	97.9	93.49	56.04	81.16
	L1950_E	L1950Rz.05	189464	178460	172170	151369	62719497	414	97.81	93.21	56.46	79.89
P-site	P1901_A	P1901Rz.01	210389	199834	192992	173425	71269024	411	98.03	93.85	55.9	82.43
	P1901_B	P1901Rz.02	167027	156482	151170	137473	56309068	410	97.96	93.61	55.54	82.31
	P1901_C	P1901Rz.03	155740	148238	143090	126207	52104602	413	98	93.82	55.91	81.04
	P1901_D	P1901Rz.04	307045	270987	266379	242407	99490756	410	98.2	94.16	56.19	78.95
	P1901_E	P1901Rz.05	155045	147234	142154	129043	52985488	411	98.03	93.89	56.57	83.23
	P1902_A	P1902Rz.01	166843	157917	152705	138568	56871030	410	98.08	93.99	56.44	83.05
	P1902_B	P1902Rz.02	200914	190718	184222	167383	68761733	411	98.07	93.94	55.31	83.31
	P1902_C	P1902Rz.03	167179	158858	153624	139368	57235090	411	98.07	93.98	56.58	83.36
	P1902_D	P1902Rz.04	136287	129922	125850	114360	46953519	411	98.16	94.11	56.22	83.91
	P1902_E	P1902Rz.05	419070	245168	239855	220516	90389003	410	97.58	92.75	56.56	52.62
	P1908_A	P1908Rz.01	419857	261470	255924	233169	95877097	411	97.71	93.16	56.21	55.54
	P1908_B	P1908Rz.02	401657	247494	241209	220483	90731901	412	97.48	92.6	55.49	54.89
	P1908_C	P1908Rz.03	382866	229885	223694	204908	83950100	410	97.52	92.73	56.38	53.52
	P1908_D	P1908Rz.04	419523	260724	255853	230444	94973510	412	97.75	93.08	56.77	54.93
	P1908_E	P1908Rz.05	411180	247805	242260	221585	90784639	410	97.68	93.01	56.13	53.89
	P1941_A	P1941Rz.01	412568	198908	186415	170741	69927811	410	97.62	92.92	56.11	41.38
	P1941_B	P1941Rz.02	394688	250643	245028	225772	92711848	411	97.56	92.73	56.15	57.2
	P1941_C	P1941Rz.03	422785	253638	247806	227086	93341028	411	97.64	92.95	56.32	53.71
	P1941_D	P1941Rz.04	430221	267685	260519	229500	95282923	415	97.49	92.61	55.17	53.34
	P1941_E	P1941Rz.05	429537	266898	261049	239315	98364283	411	97.69	93.11	56.45	55.71
	P1950_A	P1950Rz.01	423446	264682	258426	238153	97853834	411	97.56	92.81	56.04	56.24
	P1950_B	P1950Rz.02	414427	252270	247220	224785	92390288	411	97.73	93.04	56.47	54.24
	P1950_C	P1950Rz.03	417696	261029	255690	236269	96927068	410	97.77	93.27	56.29	56.56
	P1950_D	P1950Rz.04	421433	263498	257568	239323	98232448	410	97.61	92.9	56.66	56.79
	P1950_E	P1950Rz.05	433298	268118	262087	242002	99501018	411	97.73	93.17	56.13	55.85

## Sheet: Fungal Sequencing
Collection site	Rhizosphere soil samples	Sample Name	Raw PE(#)	Combined(#)	Qualified(#)	Nochime(#)	Base(nt)	AvgLen(nt)	Q20	Q30	GC%	Effective%
L-site	L1901_A	L1901Rz.01	127337	124171	123210	108464	37245711	343	99.05	96.55	46.65	85.18
	L1901_B	L1901Rz.02	144230	139980	138156	117669	39345999	334	99.1	96.72	49.87	81.58
	L1901_C	L1901Rz.03	279219	274069	269619	230736	72958596	316	99.27	97.38	48.38	82.64
	L1901_D	L1901Rz.04	166144	161885	160714	137034	44574328	325	99.06	96.66	48.19	82.48
	L1901_E	L1901Rz.05	143465	139549	137598	115506	38787171	336	99.08	96.77	49.65	80.51
	L1902_A	L1902Rz.01	206391	201045	197642	170961	55951840	327	99.17	97.03	47.78	82.83
	L1902_B	L1902Rz.02	181085	176237	175059	150557	49251192	327	99.19	97.16	51.14	83.14
	L1902_C	L1902Rz.03	207520	201882	200415	173594	56876050	328	99.22	97.19	50.78	83.65
	L1902_D	L1902Rz.04	205494	200337	199420	172261	56078710	326	99.19	97.13	50.4	83.83
	L1902_E	L1902Rz.05	180154	175906	174377	129648	44635033	344	99.11	96.78	45.69	71.97
	L1908_A	L1908Rz.01	173112	166913	165680	137841	45545851	330	99.17	97.03	51.29	79.63
	L1908_B	L1908Rz.02	157058	153334	152444	131192	44868653	342	99.01	96.54	50.7	83.53
	L1908_C	L1908Rz.03	171795	167738	166480	144605	48589829	336	99.18	96.99	47.65	84.17
	L1908_D	L1908Rz.04	166235	162780	162138	139066	42864370	308	99.23	97.37	49.54	83.66
	L1908_E	L1908Rz.05	202735	197483	152594	133075	46914958	353	99.03	96.48	46.84	65.64
	L1941_A	L1941Rz.01	122323	119539	118214	105712	37272988	353	99.05	96.51	45.83	86.42
	L1941_B	L1941Rz.02	202480	194602	193007	168263	56493292	336	99.17	97.03	46.92	83.1
	L1941_C	L1941Rz.03	113955	112179	111196	98351	32251258	328	99.23	97.14	50.09	86.31
	L1941_D	L1941Rz.04	149203	144734	143579	124087	42444438	342	99.1	96.74	47.68	83.17
	L1941_E	L1941Rz.05	138554	135352	134663	111177	35783881	322	99.14	96.94	49.45	80.24
	L1950_A	L1950Rz.01	142147	139099	136167	116044	40404376	348	99.14	96.81	48.66	81.64
	L1950_B	L1950Rz.02	144276	140257	139687	117057	37591416	321	99.18	96.97	50.51	81.13
	L1950_C	L1950Rz.03	152511	142553	141915	120578	39806328	330	98.79	96.06	49.36	79.06
	L1950_D	L1950Rz.04	131586	128079	127011	105918	34904556	330	99.15	96.95	48.38	80.49
	L1950_E	L1950Rz.05	139452	136068	135106	112174	37877797	338	99.09	96.77	49.55	80.44
P-site	P1901_A	P1901Rz.01	202032	196488	194954	167720	56008455	334	99.11	96.78	47.46	83.02
	P1901_B	P1901Rz.02	219546	214865	214204	183786	55819031	304	99.28	97.56	52.22	83.71
	P1901_C	P1901Rz.03	201055	192962	134115	112378	37623659	335	99.12	96.8	48.54	55.89
	P1901_D	P1901Rz.04	172403	165455	164426	139449	45719229	328	99.12	96.98	51.64	80.89
	P1901_E	P1901Rz.05	134178	130868	130132	113511	37364464	329	99.18	97.06	48.74	84.6
	P1902_A	P1902Rz.01	207244	202089	200270	160916	55859045	347	99.04	96.51	47.25	77.65
	P1902_B	P1902Rz.02	180801	176889	175335	142692	45823024	321	99.16	97.05	49.83	78.92
	P1902_C	P1902Rz.03	208621	201579	200724	173092	55604186	321	99.24	97.23	48.82	82.97
	P1902_D	P1902Rz.04	169391	165735	165073	136873	43352643	317	99.21	97.24	50.98	80.8
	P1902_E	P1902Rz.05	219820	213488	212472	187325	62923984	336	99.13	96.89	52.6	85.22
	P1908_A	P1908Rz.01	201403	193404	191537	175408	61094368	348	99.04	96.53	46.83	87.09
	P1908_B	P1908Rz.02	135344	132595	131414	111096	37728235	340	99.12	96.78	45.39	82.08
	P1908_C	P1908Rz.03	200720	170669	169502	149148	49886567	334	99.14	96.89	51.02	74.31
	P1908_D	P1908Rz.04	142276	134492	134046	112817	36874134	327	99.21	97.14	50.2	79.29
	P1908_E	P1908Rz.05	139725	136986	136349	121067	36722113	303	99.33	97.62	50.15	86.65
	P1941_A	P1941Rz.01	188242	182456	161008	145724	49546697	340	99.13	96.8	47.22	77.41
	P1941_B	P1941Rz.02	159482	153936	153070	125653	40902135	326	99.08	96.74	48.13	78.79
	P1941_C	P1941Rz.03	134679	130690	130318	111353	34500496	310	99.29	97.54	49.98	82.68
	P1941_D	P1941Rz.04	169134	162537	150810	131534	46188805	351	98.89	96.09	46.75	77.77
	P1941_E	P1941Rz.05	174041	168944	168249	148490	47811118	322	99.18	97.11	50.46	85.32
	P1950_A	P1950Rz.01	200322	193045	191772	167474	56744018	339	98.9	96.18	47.99	83.6
	P1950_B	P1950Rz.02	210004	200937	200136	171208	55983007	327	99.06	96.75	51.24	81.53
	P1950_C	P1950Rz.03	219023	210292	209279	176811	59091589	334	99	96.53	48.94	80.73
	P1950_D	P1950Rz.04	189026	183315	182579	159881	51423072	322	99.17	97.15	49.23	84.58
	P1950_E	P1950Rz.05	203749	196339	195400	179602	58357655	325	99.08	96.79	51.35	88.15
