# Supplementary material for: Exploring the Rhizospheric Microbial Communities under Long-Term Precipitation Regime in Norway Spruce Seed Orchard
Source: Int J Mol Sci. 2024 Sep 6;25(17):9658. doi: 10.3390/ijms25179658 (PMC11395193; doi:10.3390/ijms25179658)
Supplement: Supplementary file 1 [file ijms-25-09658-s001.zip › Excel S5_Common and Unique fungal ASVs.xlsx]

## Sheet: Common fun_L and P site
#ASV_num	L.site.RZ	P.site.RZ	Taxonomy
ASV0	0.084945	0.075679	k__Fungi;p__Basidiomycota;c__Agaricomycetes;o__Atheliales;f__Tylosporaceae;g__Tylospora;s__Tylospora_asterophora
ASV1	0.058164	0.039281	k__Fungi;p__Basidiomycota;c__Agaricomycetes;o__Thelephorales;f__Thelephoraceae
ASV2	0.058848	0.025459	k__Fungi;p__Basidiomycota;c__Agaricomycetes;o__Atheliales;f__Tylosporaceae;g__Tylospora;s__Tylospora_asterophora
ASV3	0.026997	0.042815	k__Fungi;p__Ascomycota;c__Archaeorhizomycetes;o__Archaeorhizomycetales;f__Archaeorhizomycetaceae;g__Archaeorhizomyces;s__Archaeorhizomyces_sp
ASV4	0.057834	0.002942	k__Fungi;p__Basidiomycota;c__Agaricomycetes;o__Atheliales;f__Pilodermataceae;g__Piloderma;s__Piloderma_sp
ASV5	0.014011	0.040821	k__Fungi;p__Ascomycota;c__Leotiomycetes;o__Helotiales;f__Myxotrichaceae;g__Oidiodendron;s__Oidiodendron_majus
ASV6	0.017814	0.023522	k__Fungi;p__Mortierellomycota;c__Mortierellomycetes;o__Mortierellales;f__Mortierellaceae;g__Podila;s__Podila_humilis
ASV7	0.002095	0.031675	k__Fungi;p__Basidiomycota;c__Agaricomycetes;o__Agaricales;f__Amanitaceae;g__Amanita;s__Amanita_muscaria
ASV8	2.3e-05	0.038208	k__Fungi;p__Ascomycota;c__Leotiomycetes;o__Helotiales;f__Hyaloscyphaceae;g__Hyaloscypha;s__Hyaloscypha_bicolor
ASV9	0.014706	0.022124	k__Fungi;p__Basidiomycota;c__Tremellomycetes;o__Filobasidiales;f__Piskurozymaceae;g__Solicoccozyma;s__Solicoccozyma_terricola
ASV11	0.023464	0.00099	k__Fungi;p__Basidiomycota;c__Agaricomycetes;o__Agaricales;f__Hygrophoraceae;g__Hygrophorus;s__Hygrophorus_pustulatus
ASV12	0.001723	0.028034	k__Fungi;p__Basidiomycota;c__Agaricomycetes;o__Atheliales;f__Tylosporaceae;g__Amphinema;s__Amphinema_sp
ASV13	0.003221	0.021884	k__Fungi;p__Ascomycota;c__Leotiomycetes;o__Helotiales
ASV14	0.009156	0.017288	k__Fungi;p__Basidiomycota;c__Tremellomycetes;o__Tremellales;f__Trimorphomycetaceae;g__Saitozyma;s__Saitozyma_podzolica
ASV15	0.022982	0.00241	k__Fungi;p__Basidiomycota;c__Agaricomycetes;o__Trechisporales;f__Hydnodontaceae;g__Trechispora;s__Trechispora_verruculosa
ASV16	0.023523	0.001701	k__Fungi;p__Basidiomycota;c__Agaricomycetes;o__Russulales;f__Russulaceae;g__Russula
ASV17	0.002182	0.017742	k__Fungi;p__Mortierellomycota;c__Mortierellomycetes;o__Mortierellales;f__Mortierellaceae;g__Podila;s__Podila_minutissima
ASV18	3.6e-05	0.017565	k__Fungi;p__Ascomycota;c__Leotiomycetes;o__Helotiales;f__Hyaloscyphaceae;g__Hyaloscypha;s__Hyaloscypha_bicolor
ASV19	0.017194	0.005823	k__Fungi;p__Basidiomycota;c__Agaricomycetes;o__Russulales;f__Russulaceae;g__Russula;s__Russula_queletii
ASV20	0.015418	0.000662	k__Fungi;p__Basidiomycota;c__Agaricomycetes;o__Agaricales;f__Agaricaceae;g__Macrolepiota;s__Macrolepiota_procera
ASV21	0.009414	0.003228	k__Fungi;p__Ascomycota;c__Leotiomycetes;o__Helotiales;f__Hyaloscyphaceae;g__Hyaloscypha
ASV22	0.01839	0.001387	k__Fungi;p__Ascomycota;c__Leotiomycetes;o__Helotiales;f__Hyaloscyphaceae;g__Hyaloscypha;s__Hyaloscypha_finlandica
ASV23	0.015747	0.000658	k__Fungi;p__Ascomycota;c__Dothideomycetes;o__Mytilinidales;f__Gloniaceae;g__Cenococcum
ASV24	0.000828	0.013844	k__Fungi;p__Ascomycota;c__Sordariomycetes;o__Hypocreales
ASV25	6.9e-05	0.01241	k__Fungi;p__Basidiomycota;c__Agaricomycetes;o__Atheliales;f__Tylosporaceae;g__Amphinema;s__Amphinema_sp
ASV26	0.013195	0.001087	k__Fungi;p__Basidiomycota;c__Agaricomycetes;o__Atheliales;f__Tylosporaceae;g__Amphinema;s__Amphinema_sp
ASV27	0.013936	0.002271	k__Fungi;p__Ascomycota;c__Sordariomycetes;o__Hypocreales;f__Clavicipitaceae;g__Keithomyces;s__Keithomyces_carneus
ASV28	0.00081	0.011115	k__Fungi;p__Ascomycota;c__Leotiomycetes;o__Helotiales;f__Hyaloscyphaceae;g__Hyaloscypha;s__Hyaloscypha_finlandica
ASV30	0.014258	0.000204	k__Fungi;p__Basidiomycota;c__Agaricomycetes;o__Agaricales;f__Amanitaceae;g__Amanita
ASV31	0.000403	0.010856	k__Fungi;p__Entorrhizomycota;c__Entorrhizomycetes;o__Entorrhizales;f__Entorrhizaceae;g__Entorrhizaceae_gen_Incertae_sedis;s__Entorrhizaceae_sp
ASV33	0.002107	0.010246	k__Fungi;p__Ascomycota;c__Dothideomycetes;o__Mytilinidales;f__Gloniaceae;g__Cenococcum;s__Cenococcum_sp
ASV34	0.009392	0.000815	k__Fungi;p__Ascomycota;c__Dothideomycetes;o__Mytilinidales;f__Gloniaceae;g__Cenococcum;s__Cenococcum_sp
ASV35	0.009295	0.0004	k__Fungi;p__Basidiomycota;c__Agaricomycetes;o__Agaricales;f__Agaricaceae;g__Macrolepiota;s__Macrolepiota_procera
ASV36	0.00045	0.011224	k__Fungi;p__Basidiomycota;c__Agaricomycetes;o__Agaricales;f__Cortinariaceae;g__Cortinarius
ASV37	0.00152	0.007678	k__Fungi;p__Ascomycota;c__Leotiomycetes;o__Helotiales;f__Hyaloscyphaceae;g__Hyaloscypha;s__Hyaloscypha_finlandica
ASV38	5e-05	0.009014	k__Fungi
ASV39	0.003265	0.006471	k__Fungi;p__Ascomycota;c__Dothideomycetes;o__Mytilinidales;f__Gloniaceae;g__Cenococcum
ASV40	0.010056	0.001865	k__Fungi;p__Ascomycota;c__Leotiomycetes;o__Thelebolales;f__Pseudeurotiaceae;g__Pseudogymnoascus;s__Pseudogymnoascus_roseus
ASV41	0.006491	0.00329	k__Fungi;p__Ascomycota;c__Leotiomycetes;o__Helotiales;f__Dermateaceae;g__Cryptosporiopsis;s__Cryptosporiopsis_sp
ASV42	0.007987	0.000511	k__Fungi;p__Ascomycota;c__Leotiomycetes;o__Thelebolales;f__Pseudeurotiaceae;g__Geomyces;s__Geomyces_sp
ASV43	0.005047	0.003504	k__Fungi;p__Ascomycota
ASV44	0.008962	0.001205	k__Fungi;p__Ascomycota;c__Eurotiomycetes;o__Chaetothyriales;f__Herpotrichiellaceae;g__Exophiala;s__Exophiala_equina
ASV45	0.000548	0.007134	k__Fungi;p__Basidiomycota;c__Agaricomycetes;o__Agaricales;f__Cortinariaceae;g__Cortinarius
ASV46	0.009012	0.000177	k__Fungi;p__Ascomycota;c__Eurotiomycetes;o__Chaetothyriales;f__Herpotrichiellaceae;g__Exophiala;s__Exophiala_equina
ASV47	0.000154	0.006918	k__Fungi;p__Ascomycota;c__Sordariomycetes;o__Hypocreales
ASV48	0.009418	0.000282	k__Fungi;p__Basidiomycota;c__Agaricomycetes;o__Thelephorales;f__Thelephoraceae;g__Thelephora;s__Thelephora_palmata
ASV50	0.007472	0.000297	k__Fungi;p__Basidiomycota;c__Agaricomycetes;o__Thelephorales;f__Thelephoraceae
ASV51	0.002555	0.005336	k__Fungi
ASV52	0.001041	0.008426	k__Fungi;p__Ascomycota;c__Leotiomycetes;o__Helotiales;f__Hyaloscyphaceae;g__Hyaloscypha;s__Hyaloscypha_finlandica
ASV54	0.008354	0.000379	k__Fungi;p__Basidiomycota;c__Agaricomycetes;o__Agaricales;f__Hymenogastraceae;g__Hymenogaster;s__Hymenogaster_huthii
ASV55	0.00825	0.000345	k__Fungi;p__Ascomycota;c__Eurotiomycetes;o__Eurotiales;f__Aspergillaceae;g__Penicillium
ASV56	0.007494	0.000195	k__Fungi;p__Ascomycota;c__Eurotiomycetes;o__Chaetothyriales;f__Herpotrichiellaceae;g__Exophiala
ASV57	0.000224	0.005929	k__Fungi;p__Ascomycota;c__Sordariomycetes;o__Hypocreales;f__Ophiocordycipitaceae;g__Polycephalomyces;s__Polycephalomyces_formosus
ASV58	0.000693	0.00536	k__Fungi;p__Ascomycota;c__Leotiomycetes;o__Helotiales;f__Dermateaceae;g__Cryptosporiopsis;s__Cryptosporiopsis_sp
ASV59	0.000112	0.006323	k__Fungi;p__Ascomycota;c__Dothideomycetes;o__Mytilinidales;f__Gloniaceae;g__Cenococcum;s__Cenococcum_sp
ASV60	0.000192	0.005462	k__Fungi;p__Basidiomycota;c__Agaricomycetes;o__Russulales;f__Russulaceae;g__Lactarius;s__Lactarius_rufus
ASV61	0.005753	0.000342	k__Fungi;p__Basidiomycota;c__Tremellomycetes;o__Tremellales;f__Trimorphomycetaceae;g__Saitozyma;s__Saitozyma_podzolica
ASV62	0.002286	0.004258	k__Fungi;p__Basidiomycota;c__Agaricomycetes;o__Atheliales;f__Tylosporaceae;g__Amphinema;s__Amphinema_byssoides
ASV63	0.001547	0.004003	k__Fungi;p__Ascomycota;c__Leotiomycetes;o__Thelebolales;f__Pseudeurotiaceae
ASV64	0.000422	0.004203	k__Fungi;p__Ascomycota;c__Leotiomycetes;o__Helotiales;f__Myxotrichaceae;g__Oidiodendron
ASV66	0.005054	0.000571	k__Fungi;p__Ascomycota;c__Leotiomycetes;o__Helotiales
ASV68	0.002912	0.000718	k__Fungi;p__Ascomycota;c__Leotiomycetes;o__Helotiales;f__Hyaloscyphaceae;g__Hyaloscypha;s__Hyaloscypha_finlandica
ASV69	0.000176	0.004726	k__Fungi;p__Ascomycota;c__Leotiomycetes;o__Helotiales;f__Myxotrichaceae;g__Oidiodendron;s__Oidiodendron_majus
ASV70	0.004129	0.000723	k__Fungi;p__Ascomycota;c__Sordariomycetes;o__Hypocreales;f__Nectriaceae;g__Ilyonectria;s__Ilyonectria_mors-panacis
ASV71	0.004462	0.00017	k__Fungi
ASV72	0.000267	0.004218	k__Fungi;p__Ascomycota;c__Sordariomycetes;o__Hypocreales;f__Hypocreaceae;g__Trichoderma;s__Trichoderma_asperellum
ASV73	0.000274	0.005184	k__Fungi;p__Ascomycota;c__Leotiomycetes;o__Helotiales;f__Hyaloscyphaceae;g__Hyaloscypha;s__Hyaloscypha_finlandica
ASV74	0.000649	0.003331	k__Fungi;p__Ascomycota;c__Leotiomycetes;o__Helotiales;f__Hyaloscyphaceae;g__Hyaloscypha;s__Hyaloscypha_finlandica
ASV75	0.001726	0.003052	k__Fungi;p__Ascomycota;c__Pezizomycetes;o__Pezizales;f__Pyronemataceae;g__Trichophaea;s__Trichophaea_sp
ASV76	0.004166	0.000229	k__Fungi
ASV77	8e-05	0.004017	k__Fungi
ASV78	0.00414	0.000126	k__Fungi
ASV79	0.003293	6.4e-05	k__Fungi;p__Ascomycota;c__Sordariomycetes;o__Glomerellales;f__Plectosphaerellaceae;g__Plectosphaerella;s__Plectosphaerella_sp
ASV80	0.000108	0.003622	k__Fungi;p__Basidiomycota;c__Agaricomycetes;o__Atheliales;f__Tylosporaceae;g__Tylospora;s__Tylospora_fibrillosa
ASV81	0.003771	0.000248	k__Fungi;p__Mortierellomycota;c__Mortierellomycetes;o__Mortierellales;f__Mortierellaceae;g__Mortierella
ASV82	0.000145	0.003412	k__Fungi;p__Basidiomycota;c__Agaricomycetes;o__Agaricales;f__Cortinariaceae;g__Cortinarius
ASV84	0.004568	0.000143	k__Fungi;p__Ascomycota;c__Leotiomycetes;o__Helotiales;f__Hyaloscyphaceae;g__Hyaloscypha;s__Hyaloscypha_bicolor
ASV85	0.000288	0.002828	k__Fungi;p__Basidiomycota;c__Agaricomycetes;o__Agaricales;f__Amanitaceae;g__Amanita
ASV87	0.000438	0.003306	k__Fungi;p__Ascomycota;c__Leotiomycetes;o__Helotiales;f__Hyaloscyphaceae;g__Hyaloscypha;s__Hyaloscypha_finlandica
ASV88	0.00383	0.000176	k__Fungi;p__Basidiomycota;c__Agaricomycetes;o__Thelephorales;f__Thelephoraceae;g__Thelephora;s__Thelephora_palmata
ASV89	0.000289	0.003359	k__Fungi;p__Ascomycota;c__Leotiomycetes;o__Helotiales;f__Hyaloscyphaceae;g__Hyaloscypha;s__Hyaloscypha_finlandica
ASV90	0.003305	5.2e-05	k__Fungi;p__Ascomycota;c__Sordariomycetes;o__Glomerellales;f__Plectosphaerellaceae;g__Gibellulopsis
ASV91	0.003454	0.000402	k__Fungi;p__Ascomycota;c__Sordariomycetes;o__Sordariales;f__Chaetomiaceae;g__Humicola;s__Humicola_quadrangulata
ASV92	0.004124	4.6e-05	k__Fungi;p__Basidiomycota;c__Agaricomycetes;o__Agaricales;f__Hymenogastraceae;g__Hymenogaster;s__Hymenogaster_huthii
ASV93	0.002672	0.000241	k__Fungi;p__Ascomycota;c__Sordariomycetes;o__Hypocreales;f__Ophiocordycipitaceae;g__Haptocillium;s__Haptocillium_sinense
ASV94	0.00209	0.001628	k__Fungi;p__Ascomycota;c__Sordariomycetes;o__Sordariales;f__Chaetomiaceae;g__Trichocladium
ASV95	9e-06	0.00283	k__Fungi;p__Basidiomycota;c__Agaricomycetes;o__Thelephorales;f__Thelephoraceae;g__Polyozellus;s__Polyozellus_mucidulus
ASV96	0.004127	0.000125	k__Fungi;p__Ascomycota;c__Eurotiomycetes;o__Onygenales
ASV97	0.002814	0.00047	k__Fungi;p__Basidiomycota;c__Tremellomycetes;o__Filobasidiales;f__Piskurozymaceae;g__Solicoccozyma;s__Solicoccozyma_aeria
ASV98	0.000216	0.002928	k__Fungi;p__Basidiomycota;c__Tremellomycetes;o__Tremellales;f__Trimorphomycetaceae;g__Saitozyma;s__Saitozyma_podzolica
ASV99	0.000101	0.002509	k__Fungi;p__Ascomycota;c__Sordariomycetes;o__Hypocreales
ASV100	0.002508	0.000209	k__Fungi;p__Basidiomycota;c__Agaricomycetes;o__Trechisporales;f__Hydnodontaceae;g__Trechispora;s__Trechispora_verruculosa
ASV101	0.002991	0.000333	k__Fungi;p__Ascomycota;c__Pezizomycetes;o__Pezizales;f__Pyronemataceae;g__Trichophaea;s__Trichophaea_pseudogregaria
ASV103	0.000334	0.002138	k__Fungi;p__Mortierellomycota;c__Mortierellomycetes;o__Mortierellales;f__Mortierellaceae;g__Mortierella;s__Mortierella_bainieri
ASV104	0.000264	0.002344	k__Fungi;p__Mortierellomycota;c__Mortierellomycetes;o__Mortierellales;f__Mortierellaceae;g__Podila;s__Podila_humilis
ASV105	0.000213	0.002629	k__Fungi;p__Basidiomycota;c__Pucciniomycetes;o__Pucciniales;f__Pucciniales_fam_Incertae_sedis;g__Pucciniales_gen_Incertae_sedis;s__Pucciniales_sp
ASV106	7.9e-05	0.002479	k__Fungi;p__Ascomycota;c__Leotiomycetes;o__Thelebolales;f__Pseudeurotiaceae
ASV107	3.3e-05	0.002843	k__Fungi;p__Ascomycota;c__Eurotiomycetes;o__Chaetothyriales;f__Herpotrichiellaceae;g__Cladophialophora;s__Cladophialophora_sp
ASV108	0.003185	0.000316	k__Fungi;p__Basidiomycota;c__Tremellomycetes;o__Filobasidiales;f__Piskurozymaceae;g__Solicoccozyma;s__Solicoccozyma_aeria
ASV109	5e-05	0.002575	k__Fungi;p__Basidiomycota;c__Agaricomycetes;o__Agaricales;f__Cortinariaceae;g__Cortinarius
ASV110	0.002726	0.000124	k__Fungi;p__Ascomycota;c__Pezizomycetes;o__Pezizales;f__Pyronemataceae;g__Rhodoscypha;s__Rhodoscypha_sp
ASV111	2.5e-05	0.002684	k__Fungi;p__Basidiomycota;c__Agaricomycetes;o__Atheliales;f__Tylosporaceae;g__Tylospora;s__Tylospora_fibrillosa
ASV112	0.003067	0.000153	k__Fungi;p__Basidiomycota;c__Agaricomycetes;o__Agaricales;f__Inocybaceae;g__Inocybe;s__Inocybe_sambucella
ASV113	0.002584	0.000599	k__Fungi;p__Basidiomycota;c__Agaricomycetes;o__Thelephorales;f__Thelephoraceae;g__Polyozellus;s__Polyozellus_mucidulus
ASV116	0.000353	0.001869	k__Fungi;p__Ascomycota;c__Leotiomycetes;o__Helotiales
ASV117	0.002093	0.000472	k__Fungi;p__Ascomycota;c__Leotiomycetes;o__Helotiales;f__Hyaloscyphaceae;g__Hyaloscypha;s__Hyaloscypha_finlandica
ASV118	0.002034	0.000546	k__Fungi;p__Ascomycota;c__Dothideomycetes;o__Pleosporales;f__Melanommataceae;g__Pleotrichocladium
ASV119	1e-06	0.002292	k__Fungi;p__Ascomycota
ASV120	0.000254	0.002126	k__Fungi;p__Basidiomycota;c__Agaricomycetes;o__Russulales;f__Russulaceae;g__Lactarius;s__Lactarius_deliciosus
ASV122	2e-05	0.002064	k__Fungi;p__Ascomycota;c__Sordariomycetes;o__Hypocreales;f__Ophiocordycipitaceae
ASV123	0.002413	0.000103	k__Fungi;p__Ascomycota;c__Eurotiomycetes;o__Eurotiales;f__Aspergillaceae;g__Penicillium
ASV124	0.000123	0.00185	k__Fungi;p__Basidiomycota;c__Microbotryomycetes;o__Microbotryales;f__Microbotryales_fam_Incertae_sedis;g__Microbotryales_gen_Incertae_sedis;s__Microbotryales_sp
ASV125	0.001928	5.7e-05	k__Fungi;p__Rozellomycota;c__Rozellomycota_cls_Incertae_sedis;o__Rozellomycota_ord_Incertae_sedis;f__Rozellomycota_fam_Incertae_sedis;g__Rozellomycota_gen_Incertae_sedis;s__Rozellomycota_sp
ASV127	0.002642	0.000127	k__Fungi;p__Ascomycota;c__Dothideomycetes;o__Mytilinidales;f__Gloniaceae;g__Cenococcum;s__Cenococcum_sp
ASV128	2e-05	0.002818	k__Fungi;p__Ascomycota;c__Pezizomycetes;o__Pezizales;f__Discinaceae;g__Hydnotrya;s__Hydnotrya_cerebriformis
ASV129	0.002445	9.1e-05	k__Fungi;p__Mortierellomycota;c__Mortierellomycetes;o__Mortierellales;f__Mortierellaceae
ASV130	0.000282	0.001827	k__Fungi;p__Mortierellomycota;c__Mortierellomycetes;o__Mortierellales;f__Mortierellaceae;g__Mortierella;s__Mortierella_pseudozygospora
ASV131	2e-06	0.002396	k__Fungi;p__Ascomycota;c__Leotiomycetes;o__Helotiales;f__Helotiaceae;g__Meliniomyces;s__Meliniomyces_sp
ASV132	0.000641	0.001897	k__Fungi;p__Ascomycota;c__Leotiomycetes;o__Helotiales;f__Helotiales_fam_Incertae_sedis;g__Chalara;s__Chalara_sp
ASV133	0.000259	0.001895	k__Fungi;p__Ascomycota;c__Leotiomycetes;o__Helotiales;f__Hyaloscyphaceae;g__Hyphodiscus;s__Hyphodiscus_sp
ASV134	1.6e-05	0.00228	k__Fungi;p__GS01_phy_Incertae_sedis;c__GS01_phy_Incertae_sedis_cls_Incertae_sedis;o__GS01_phy_Incertae_sedis_ord_Incertae_sedis;f__GS01_phy_Incertae_sedis_fam_Incertae_sedis;g__GS01_phy_Incertae_sedis_gen_Incertae_sedis;s__GS01_phy_Incertae_sedis_sp
ASV137	6.9e-05	0.002575	k__Fungi;p__Basidiomycota;c__Agaricomycetes;o__Atheliales;f__Tylosporaceae;g__Amphinema;s__Amphinema_sp
ASV138	0.002027	0.000268	k__Fungi;p__Basidiomycota;c__Agaricomycetes;o__Thelephorales;f__Thelephoraceae
ASV139	9.5e-05	0.00241	k__Fungi;p__Ascomycota;c__Leotiomycetes;o__Helotiales;f__Hyaloscyphaceae;g__Hyaloscypha;s__Hyaloscypha_variabilis
ASV140	0.002272	5.6e-05	k__Fungi;p__Basidiomycota;c__Agaricomycetes
ASV141	0.001836	0.000106	k__Fungi
ASV142	0.000124	0.001557	k__Fungi;p__Basidiomycota;c__Microbotryomycetes;o__Leucosporidiales
ASV143	0.001836	9.7e-05	k__Fungi
ASV144	0.000759	0.001277	k__Fungi;p__Ascomycota;c__Pezizomycetes;o__Pezizales;f__Pyronemataceae;g__Trichophaea;s__Trichophaea_sp
ASV145	0.00027	0.002071	k__Fungi;p__Basidiomycota;c__Agaricomycetes;o__Atheliales;f__Tylosporaceae;g__Amphinema;s__Amphinema_byssoides
ASV147	0.002141	0.000274	k__Fungi;p__Ascomycota;c__Leotiomycetes;o__Helotiales;f__Hyaloscyphaceae;g__Hyaloscypha;s__Hyaloscypha_finlandica
ASV148	0.001969	0.000231	k__Fungi;p__Ascomycota;c__Leotiomycetes;o__Thelebolales;f__Pseudeurotiaceae;g__Geomyces;s__Geomyces_sp
ASV149	0.001198	5.6e-05	k__Fungi
ASV150	0.00237	8e-06	k__Fungi;p__Basidiomycota;c__Agaricomycetes;o__Agaricomycetes_ord_Incertae_sedis;f__Agaricomycetes_fam_Incertae_sedis;g__Agaricomycetes_gen_Incertae_sedis;s__Agaricomycetes_sp
ASV151	2.1e-05	0.002318	k__Fungi;p__Basidiomycota;c__Agaricomycetes;o__Agaricales;f__Mycenaceae;g__Mycena;s__Mycena_leptocephala
ASV152	0.000104	0.001466	k__Fungi;p__Basidiomycota;c__Agaricomycetes;o__Agaricales;f__Clavariaceae;g__Clavulinopsis;s__Clavulinopsis_helvola
ASV153	0.001911	7.8e-05	k__Fungi;p__Ascomycota;c__Sordariomycetes;o__Hypocreales;f__Nectriaceae;g__Fusarium;s__Fusarium_oxysporum
ASV154	0.001518	6.4e-05	k__Fungi;p__Chytridiomycota;c__Spizellomycetes;o__Spizellomycetales;f__Spizellomycetales_fam_Incertae_sedis;g__Spizellomycetales_gen_Incertae_sedis;s__Spizellomycetales_sp
ASV155	9e-05	0.001613	k__Fungi;p__Basidiomycota;c__Agaricomycetes;o__Boletales;f__Boletales_fam_Incertae_sedis;g__Chalciporus;s__Chalciporus_piperatus
ASV156	0.002077	9.2e-05	k__Fungi;p__Basidiomycota;c__Agaricomycetes;o__Russulales;f__Russulaceae;g__Russula
ASV157	0.00014	0.001553	k__Fungi;p__Ascomycota;c__Leotiomycetes;o__Helotiales;f__Myxotrichaceae;g__Oidiodendron
ASV158	0.002154	4.5e-05	k__Fungi;p__Ascomycota;c__Lecanoromycetes;o__Acarosporales;f__Acarosporales_fam_Incertae_sedis;g__Acarosporales_gen_Incertae_sedis;s__Acarosporales_sp
ASV159	0.000177	0.001268	k__Fungi;p__Ascomycota;c__Leotiomycetes;o__Helotiales;f__Hyaloscyphaceae;g__Hyaloscypha;s__Hyaloscypha_finlandica
ASV160	0.001646	4.8e-05	k__Fungi;p__Mortierellomycota;c__Mortierellomycetes;o__Mortierellales;f__Mortierellaceae
ASV161	0.001587	9.5e-05	k__Fungi;p__Basidiomycota;c__Agaricomycetes;o__Thelephorales;f__Thelephoraceae;g__Pseudotomentella;s__Pseudotomentella_sp
ASV162	0.001883	1.3e-05	k__Fungi;p__Basidiomycota;c__Agaricomycetes
ASV163	9.9e-05	0.001343	k__Fungi;p__Basidiomycota;c__Agaricomycetes;o__Agaricales;f__Clavariaceae;g__Clavulinopsis;s__Clavulinopsis_helvola
ASV164	0.000268	0.001576	k__Fungi;p__Ascomycota;c__Eurotiomycetes;o__Eurotiales;f__Aspergillaceae;g__Penicillium
ASV165	0.000838	0.000794	k__Fungi;p__Ascomycota;c__Sordariomycetes;o__Hypocreales;f__Cordycipitaceae;g__Flavocillium;s__Flavocillium_bifurcatum
ASV166	0.001424	3.4e-05	k__Fungi
ASV167	0.001392	0.000205	k__Fungi;p__Mortierellomycota;c__Mortierellomycetes;o__Mortierellales;f__Mortierellaceae;g__Podila;s__Podila_minutissima
ASV168	0.001412	3.8e-05	k__Fungi
ASV169	1.4e-05	0.001261	k__Fungi;p__Mortierellomycota;c__Mortierellomycetes;o__Mortierellales;f__Mortierellaceae;g__Mortierella
ASV170	0.001224	0.000339	k__Fungi;p__Ascomycota
ASV171	0.00021	0.001487	k__Fungi;p__Mortierellomycota;c__Mortierellomycetes;o__Mortierellales;f__Mortierellaceae;g__Mortierella;s__Mortierella_bainieri
ASV172	0.001733	1.9e-05	k__Fungi;p__Ascomycota;c__Sordariomycetes;o__Hypocreales;f__Hypocreaceae;g__Trichoderma
ASV173	0.000378	0.001001	k__Fungi
ASV175	0.000172	0.00127	k__Fungi;p__Ascomycota;c__Leotiomycetes;o__Helotiales;f__Myxotrichaceae;g__Oidiodendron;s__Oidiodendron_pilicola
ASV176	0.001151	0.000113	k__Fungi;p__Ascomycota;c__Dothideomycetes;o__Pleosporales;f__Pleosporales_fam_Incertae_sedis;g__Pseudorobillarda;s__Pseudorobillarda_phragmitis
ASV177	0.001352	4e-05	k__Fungi
ASV179	3e-06	0.001154	k__Fungi;p__Basidiomycota;c__Agaricomycetes;o__Agaricales;f__Inocybaceae;g__Inocybe;s__Inocybe_sp
ASV180	2.7e-05	0.001189	k__Fungi;p__Rozellomycota;c__Rozellomycotina_cls_Incertae_sedis;o__GS11;f__GS11_fam_Incertae_sedis;g__GS11_gen_Incertae_sedis;s__GS11_sp
ASV181	0.001395	5.3e-05	k__Fungi;p__Mortierellomycota;c__Mortierellomycetes;o__Mortierellales;f__Mortierellaceae
ASV182	0.000152	0.001095	k__Fungi;p__Ascomycota;c__Leotiomycetes;o__Helotiales;f__Dermateaceae;g__Trimmatostroma;s__Trimmatostroma_salicis
ASV184	1.1e-05	0.001115	k__Fungi;p__Fungi_phy_Incertae_sedis;c__Fungi_cls_Incertae_sedis;o__Fungi_ord_Incertae_sedis;f__Fungi_fam_Incertae_sedis;g__Fungi_gen_Incertae_sedis;s__Fungi_sp
ASV185	2.2e-05	0.001305	k__Fungi;p__Ascomycota;c__Dothideomycetes;o__Capnodiales;f__Cladosporiaceae;g__Cladosporium
ASV186	0.001048	0.000115	k__Fungi;p__Ascomycota;c__Dothideomycetes;o__Mytilinidales;f__Gloniaceae;g__Cenococcum;s__Cenococcum_sp
ASV187	0.001268	0.000289	k__Fungi;p__Ascomycota;c__Leotiomycetes;o__Helotiales
ASV188	3.9e-05	0.001182	k__Fungi;p__Ascomycota;c__Eurotiomycetes;o__Chaetothyriales;f__Herpotrichiellaceae;g__Cladophialophora;s__Cladophialophora_chaetospira
ASV189	0.001293	3.3e-05	k__Fungi
ASV191	1.1e-05	0.001582	k__Fungi;p__Ascomycota;c__Eurotiomycetes;o__Eurotiales;f__Aspergillaceae;g__Penicillium
ASV192	4.2e-05	0.001097	k__Fungi;p__Kickxellomycota;c__Ramicandelaberomycetes;o__Ramicandelaberales;f__Ramicandelaberales_fam_Incertae_sedis;g__Ramicandelaberales_gen_Incertae_sedis;s__Ramicandelaberales_sp
ASV193	0.001001	8.3e-05	k__Fungi;p__Ascomycota;c__Dothideomycetes;o__Pleosporales;f__Cucurbitariaceae;g__Pyrenochaetopsis;s__Pyrenochaetopsis_leptospora
ASV194	0.000154	0.001322	k__Fungi;p__Ascomycota;c__Sordariomycetes;o__Hypocreales;f__Cordycipitaceae;g__Leptobacillium;s__Leptobacillium_leptobactrum
ASV195	0.001038	0.000214	k__Fungi;p__Ascomycota;c__Leotiomycetes;o__Helotiales;f__Hyaloscyphaceae;g__Hyaloscypha;s__Hyaloscypha_bicolor
ASV196	0.000137	0.001204	k__Fungi;p__Ascomycota;c__Sordariomycetes;o__Coniochaetales;f__Coniochaetaceae
ASV197	0.000872	0.000229	k__Fungi;p__Basidiomycota;c__Agaricomycetes;o__Agaricales;f__Mycenaceae;g__Mycena;s__Mycena_leptocephala
ASV198	0.001019	0.000296	k__Fungi;p__Ascomycota;c__Eurotiomycetes;o__Eurotiales;f__Aspergillaceae;g__Penicillium
ASV200	0.000202	0.000962	k__Fungi;p__Ascomycota;c__Dothideomycetes;o__Capnodiales;f__Cladosporiaceae;g__Cladosporium
ASV201	0.001025	0.000125	k__Fungi;p__Ascomycota;c__Sordariomycetes;o__Hypocreales;f__Hypocreaceae;g__Trichoderma;s__Trichoderma_spirale
ASV202	0.000625	0.000583	k__Fungi;p__Basidiomycota;c__Agaricomycetes;o__Atheliales;f__Tylosporaceae;g__Amphinema;s__Amphinema_byssoides
ASV203	0.000155	0.000913	k__Fungi;p__Ascomycota;c__Eurotiomycetes;o__Chaetothyriales;f__Herpotrichiellaceae;g__Herpotrichiellaceae_gen_Incertae_sedis;s__Herpotrichiellaceae_sp
ASV204	0.000135	0.001159	k__Fungi;p__Ascomycota;c__Leotiomycetes;o__Helotiales;f__Hyaloscyphaceae;g__Hyaloscypha;s__Hyaloscypha_finlandica
ASV205	7e-05	0.000899	k__Fungi;p__Ascomycota;c__Leotiomycetes;o__Helotiales;f__Hyaloscyphaceae;g__Phialea;s__Phialea_sp
ASV206	0.00119	7.3e-05	k__Fungi;p__Basidiomycota;c__Agaricomycetes;o__Agaricales;f__Hygrophoraceae
ASV207	0.001307	7e-05	k__Fungi;p__Basidiomycota;c__Agaricomycetes;o__Agaricales;f__Inocybaceae;g__Inocybe;s__Inocybe_whitei
ASV208	7.8e-05	0.001055	k__Fungi;p__Basidiomycota;c__Microbotryomycetes;o__Microbotryales;f__Microbotryales_fam_Incertae_sedis;g__Microbotryales_gen_Incertae_sedis;s__Microbotryales_sp
ASV209	0.001114	6.6e-05	k__Fungi;p__Ascomycota;c__Eurotiomycetes;o__Eurotiales;f__Aspergillaceae;g__Penicillium;s__Penicillium_bialowiezense
ASV211	7.5e-05	0.000983	k__Fungi;p__Ascomycota;c__Sordariomycetes;o__Hypocreales;f__Clavicipitaceae;g__Pochonia;s__Pochonia_cordycepisociata
ASV212	0.000202	0.001009	k__Fungi;p__Ascomycota;c__Leotiomycetes;o__Helotiales;f__Hyaloscyphaceae;g__Hyaloscypha;s__Hyaloscypha_finlandica
ASV213	0.000861	8.7e-05	k__Fungi;p__Ascomycota;c__Geoglossomycetes;o__Geoglossales;f__Geoglossaceae;g__Glutinoglossum;s__Glutinoglossum_glutinosum
ASV214	0.00112	9e-06	k__Fungi
ASV215	0.001088	1.7e-05	k__Fungi
ASV216	0.000801	0.000312	k__Fungi
ASV217	0.001106	5.5e-05	k__Fungi
ASV218	6e-06	0.000855	k__Fungi;p__Ascomycota;c__Dothideomycetes;o__Venturiales;f__Venturiaceae;g__Venturia;s__Venturia_sp
ASV219	0.000131	0.000783	k__Fungi;p__Ascomycota;c__Leotiomycetes;o__Helotiales;f__Helotiaceae;g__Meliniomyces;s__Meliniomyces_sp
ASV220	8e-06	0.001074	k__Fungi
ASV221	0.001074	5.3e-05	k__Fungi;p__Ascomycota;c__Sordariomycetes;o__Hypocreales;f__Nectriaceae;g__Dactylonectria;s__Dactylonectria_macrodidyma
ASV222	0.001254	7.1e-05	k__Fungi;p__Basidiomycota;c__Tremellomycetes;o__Trichosporonales;f__Trichosporonaceae;g__Apiotrichum;s__Apiotrichum_gracile
ASV223	1e-05	0.001149	k__Fungi;p__Ascomycota;c__Sordariomycetes;o__Hypocreales;f__Hypocreales_fam_Incertae_sedis;g__Sesquicillium;s__Sesquicillium_sp
ASV224	0.001113	0.000122	k__Fungi;p__Ascomycota;c__Leotiomycetes;o__Helotiales;f__Mollisiaceae;g__Phialocephala;s__Phialocephala_helvetica
ASV225	0.000843	2.9e-05	k__Fungi;p__Ascomycota;c__Sordariomycetes;o__Hypocreales;f__Nectriaceae;g__Fusarium;s__Fusarium_tricinctum
ASV226	4.4e-05	0.000993	k__Fungi;p__Ascomycota;c__Leotiomycetes;o__Helotiales;f__Hyaloscyphaceae;g__Hyaloscypha;s__Hyaloscypha_variabilis
ASV227	2.9e-05	0.001	k__Fungi;p__Ascomycota;c__Sordariomycetes;o__Hypocreales;f__Cordycipitaceae;g__Leptobacillium;s__Leptobacillium_leptobactrum
ASV230	0.001173	2.2e-05	k__Fungi;p__Basidiomycota;c__Agaricomycetes;o__Thelephorales;f__Thelephoraceae;g__Thelephora;s__Thelephora_palmata
ASV231	0.000862	0.000238	k__Fungi;p__Ascomycota;c__Sordariomycetes;o__Hypocreales;f__Hypocreaceae;g__Trichoderma
ASV233	0.000162	0.000747	k__Fungi;p__Ascomycota;c__Pezizomycetes;o__Pezizales;f__Pyronemataceae;g__Trichophaea
ASV234	0.001169	4.7e-05	k__Fungi;p__Ascomycota;c__Leotiomycetes;o__Leotiomycetes_ord_Incertae_sedis;f__Leotiomycetes_fam_Incertae_sedis;g__Leotiomycetes_gen_Incertae_sedis;s__Leotiomycetes_sp
ASV235	0.001047	7e-05	k__Fungi;p__Basidiomycota;c__Agaricomycetes;o__Thelephorales;f__Thelephoraceae;g__Polyozellus;s__Polyozellus_pinophilus
ASV236	0.000872	0.00012	k__Fungi;p__Mortierellomycota;c__Mortierellomycetes;o__Mortierellales;f__Mortierellaceae;g__Mortierella;s__Mortierella_alpina
ASV237	0.000765	0.000273	k__Fungi;p__Ascomycota;c__Dothideomycetes;o__Venturiales;f__Venturiaceae;g__Venturia;s__Venturia_sp
ASV238	1e-06	0.000873	k__Fungi;p__Rozellomycota;c__Rozellomycotina_cls_Incertae_sedis;o__GS11;f__GS11_fam_Incertae_sedis;g__GS11_gen_Incertae_sedis;s__GS11_sp
ASV239	0.000646	0.000294	k__Fungi;p__Ascomycota;c__Leotiomycetes;o__Helotiales;f__Tricladiaceae;g__Halenospora;s__Halenospora_sp
ASV240	7.3e-05	0.000695	k__Fungi;p__Basidiomycota;c__Agaricomycetes;o__Russulales;f__Russulaceae;g__Russula;s__Russula_ochroleuca
ASV242	0.001098	4e-06	k__Fungi;p__Basidiomycota;c__Microbotryomycetes;o__Sporidiobolales;f__Sporidiobolaceae;g__Sporobolomyces;s__Sporobolomyces_roseus
ASV243	0.000156	0.000694	k__Fungi;p__Basidiomycota;c__Tremellomycetes;o__Trichosporonales;f__Trichosporonaceae;g__Apiotrichum
ASV244	0.000568	0.000322	k__Fungi;p__Ascomycota;c__Sordariomycetes;o__Sordariales;f__Chaetomiaceae;g__Achaetomium;s__Achaetomium_sp
ASV245	5.4e-05	0.000703	k__Fungi;p__Ascomycota;c__Lecanoromycetes;o__Acarosporales;f__Acarosporales_fam_Incertae_sedis;g__Acarosporales_gen_Incertae_sedis;s__Acarosporales_sp
ASV246	7e-05	0.000723	k__Fungi;p__Basidiomycota;c__Agaricomycetes;o__Thelephorales;f__Thelephoraceae
ASV247	0.000932	0.000101	k__Fungi;p__Basidiomycota;c__Agaricomycetes;o__Atheliales;f__Tylosporaceae;g__Amphinema;s__Amphinema_sp
ASV248	0.000687	3.5e-05	k__Fungi;p__Fungi_phy_Incertae_sedis;c__Fungi_cls_Incertae_sedis;o__Fungi_ord_Incertae_sedis;f__Fungi_fam_Incertae_sedis;g__Fungi_gen_Incertae_sedis;s__Fungi_sp
ASV249	0.000554	0.000204	k__Fungi;p__Ascomycota;c__Leotiomycetes;o__Helotiales;f__Dermateaceae;g__Cryptosporiopsis;s__Cryptosporiopsis_sp
ASV252	8.7e-05	0.000591	k__Fungi;p__Ascomycota;c__Leotiomycetes;o__Helotiales;f__Helotiaceae;g__Meliniomyces;s__Meliniomyces_sp
ASV253	0.00017	0.000663	k__Fungi;p__Ascomycota;c__Leotiomycetes;o__Helotiales
ASV254	0.000719	4.3e-05	k__Fungi;p__Ascomycota;c__Dothideomycetes;o__Mytilinidales;f__Gloniaceae;g__Cenococcum
ASV255	4.9e-05	0.000604	k__Fungi;p__Ascomycota;c__Leotiomycetes;o__Helotiales
ASV256	1.5e-05	0.000689	k__Fungi;p__Rozellomycota;c__Rozellomycotina_cls_Incertae_sedis;o__GS11;f__GS11_fam_Incertae_sedis;g__GS11_gen_Incertae_sedis;s__GS11_sp
ASV257	0.000627	3.9e-05	k__Fungi;p__Mortierellomycota;c__Mortierellomycetes;o__Mortierellales;f__Mortierellaceae
ASV258	4.7e-05	0.00069	k__Fungi;p__Basidiomycota;c__Agaricomycetes;o__Agaricales;f__Entolomataceae;g__Entoloma;s__Entoloma_conferendum
ASV259	3.3e-05	0.000658	k__Fungi;p__Mortierellomycota;c__Mortierellomycetes;o__Mortierellales;f__Mortierellaceae;g__Mortierella;s__Mortierella_alliacea
ASV260	0.000662	2.9e-05	k__Fungi;p__Basidiomycota;c__Agaricomycetes;o__Agaricales;f__Callistosporiaceae;g__Pseudolaccaria;s__Pseudolaccaria_pachyphylla
ASV261	0.000624	0.000127	k__Fungi;p__Ascomycota;c__Sordariomycetes;o__Hypocreales;f__Bionectriaceae
ASV262	2.7e-05	0.000877	k__Fungi;p__Mucoromycota;c__Mucoromycetes;o__Mucorales;f__Cunninghamellaceae;g__Absidia;s__Absidia_cylindrospora
ASV263	9.7e-05	0.000772	k__Fungi;p__Ascomycota;c__Sordariomycetes;o__Hypocreales;f__Nectriaceae;g__Ilyonectria;s__Ilyonectria_mors-panacis
ASV264	0.000596	2.3e-05	k__Fungi;p__Ascomycota;c__Sordariomycetes;o__Hypocreales;f__Hypocreales_fam_Incertae_sedis;g__Sarocladium;s__Sarocladium_strictum
ASV265	4.7e-05	0.000686	k__Fungi;p__Ascomycota;c__Leotiomycetes;o__Helotiales;f__Myxotrichaceae;g__Oidiodendron;s__Oidiodendron_rhodogenum
ASV267	4.4e-05	0.000653	k__Fungi;p__Mucoromycota;c__Endogonomycetes;o__GS22;f__GS22_fam_Incertae_sedis;g__GS22_gen_Incertae_sedis;s__GS22_sp
ASV268	0.000683	4.7e-05	k__Fungi;p__Ascomycota;c__Leotiomycetes;o__Helotiales;f__Myxotrichaceae;g__Oidiodendron;s__Oidiodendron_chlamydosporicum
ASV269	0.000647	1.6e-05	k__Fungi;p__Ascomycota;c__Orbiliomycetes;o__Orbiliales;f__Orbiliaceae;g__Orbiliaceae_gen_Incertae_sedis;s__Orbiliaceae_sp
ASV270	6e-06	0.000727	k__Fungi
ASV271	0.000709	1.8e-05	k__Fungi
ASV274	2.7e-05	0.000703	k__Fungi;p__Ascomycota;c__Leotiomycetes;o__Helotiales;f__Helotiaceae;g__Meliniomyces;s__Meliniomyces_sp
ASV275	1.1e-05	0.000653	k__Fungi;p__Rozellomycota;c__Rozellomycotina_cls_Incertae_sedis;o__GS11;f__GS11_fam_Incertae_sedis;g__GS11_gen_Incertae_sedis;s__GS11_sp
ASV276	0.000685	1.2e-05	k__Fungi;p__Basidiomycota;c__Agaricomycetes;o__Agaricales;f__Marasmiaceae;g__Mycopan;s__Mycopan_sp
ASV277	0.000652	1.3e-05	k__Fungi;p__Ascomycota;c__Sordariomycetes;o__Glomerellales;f__Plectosphaerellaceae;g__Acrostalagmus;s__Acrostalagmus_luteoalbus
ASV278	5e-06	0.00058	k__Fungi;p__Ascomycota;c__Sordariomycetes
ASV279	0.000121	0.000536	k__Fungi;p__Ascomycota;c__Leotiomycetes;o__Helotiales;f__Hyaloscyphaceae;g__Hyphodiscus;s__Hyphodiscus_sp
ASV280	6.4e-05	0.000676	k__Fungi;p__Ascomycota;c__Pezizomycetes;o__Pezizales;f__Pyronemataceae;g__Trichophaea;s__Trichophaea_sp
ASV283	0.000551	2.6e-05	k__Fungi;p__Basidiomycota;c__Agaricomycetes;o__Russulales;f__Russulaceae;g__Lactarius
ASV284	0.000529	0.000201	k__Fungi;p__Ascomycota;c__Eurotiomycetes;o__Eurotiales;f__Aspergillaceae;g__Penicillium
ASV285	1e-05	0.000549	k__Fungi;p__Basidiomycota;c__Agaricomycetes;o__Boletales;f__Boletales_fam_Incertae_sedis;g__Chalciporus;s__Chalciporus_piperatus
ASV286	7e-05	0.000507	k__Fungi;p__Ascomycota;c__Leotiomycetes;o__Leotiomycetes_ord_Incertae_sedis;f__Leotiomycetes_fam_Incertae_sedis;g__Leotiomycetes_gen_Incertae_sedis;s__Leotiomycetes_sp
ASV287	0.000549	5.4e-05	k__Fungi
ASV288	5.9e-05	0.000556	k__Fungi;p__Basidiomycota;c__Tremellomycetes;o__Tremellales;f__Tremellales_fam_Incertae_sedis;g__Tremellales_gen_Incertae_sedis;s__Tremellales_sp
ASV289	0.000622	1.9e-05	k__Fungi;p__Basidiomycota;c__Agaricomycetes;o__Trechisporales;f__Trechisporales_fam_Incertae_sedis;g__Trechisporales_gen_Incertae_sedis;s__Trechisporales_sp
ASV290	2e-06	0.00055	k__Fungi;p__Zoopagomycota;c__Zoopagomycetes;o__Zoopagales;f__Zoopagales_fam_Incertae_sedis;g__Zoopagales_gen_Incertae_sedis;s__Zoopagales_sp
ASV291	2.6e-05	0.000511	k__Fungi;p__Ascomycota;c__Sordariomycetes;o__Hypocreales;f__Ophiocordycipitaceae;g__Haptocillium;s__Haptocillium_sinense
ASV292	0.000325	0.000318	k__Fungi;p__Ascomycota;c__Leotiomycetes;o__Helotiales
ASV293	0.000455	4.9e-05	k__Fungi;p__Basidiomycota;c__Agaricomycetes;o__Agaricales;f__Hygrophoraceae;g__Hygrophorus
ASV295	0.00064	5e-06	k__Fungi;p__Fungi_phy_Incertae_sedis;c__Fungi_cls_Incertae_sedis;o__Fungi_ord_Incertae_sedis;f__Fungi_fam_Incertae_sedis;g__Fungi_gen_Incertae_sedis;s__Fungi_sp
ASV296	0.000494	1.7e-05	k__Fungi
ASV297	0.000568	2.8e-05	k__Fungi;p__Ascomycota;c__Sordariomycetes;o__Hypocreales;f__Ophiocordycipitaceae;g__Haptocillium;s__Haptocillium_sp
ASV298	0.000564	3.4e-05	k__Fungi;p__Mucoromycota;c__Umbelopsidomycetes;o__Umbelopsidales;f__Umbelopsidaceae;g__Umbelopsis
ASV299	9e-06	0.000704	k__Fungi;p__Basidiomycota;c__Agaricomycetes;o__Agaricales;f__Cortinariaceae;g__Cortinarius
ASV300	0.000111	0.000545	k__Fungi;p__Ascomycota;c__Leotiomycetes;o__Helotiales
ASV302	0.000277	0.000403	k__Fungi;p__Ascomycota;c__Leotiomycetes;o__Helotiales;f__Hyaloscyphaceae;g__Hyaloscypha;s__Hyaloscypha_bicolor
ASV303	0.000504	0.000141	k__Fungi;p__Mortierellomycota;c__Mortierellomycetes;o__Mortierellales;f__Mortierellaceae;g__Mortierella
ASV304	0.000478	3.1e-05	k__Fungi
ASV305	0.000127	0.00044	k__Fungi;p__Ascomycota;c__Sordariomycetes;o__Hypocreales;f__Hypocreaceae;g__Trichoderma;s__Trichoderma_sinuosum
ASV306	0.00045	2.4e-05	k__Fungi;p__Ascomycota
ASV308	0.000432	5.1e-05	k__Fungi;p__Ascomycota;c__Leotiomycetes;o__Thelebolales;f__Pseudeurotiaceae;g__Gymnostellatospora;s__Gymnostellatospora_japonica
ASV309	0.000619	4.8e-05	k__Fungi;p__Basidiomycota;c__Agaricomycetes;o__Atheliales;f__Tylosporaceae;g__Amphinema;s__Amphinema_sp
ASV312	0.000495	0.000162	k__Fungi;p__Ascomycota;c__Leotiomycetes;o__Helotiales;f__Myxotrichaceae;g__Oidiodendron;s__Oidiodendron_majus
ASV313	0.000571	1.1e-05	k__Fungi
ASV316	0.000529	3.9e-05	k__Fungi;p__Ascomycota;c__Leotiomycetes;o__Helotiales
ASV319	0.000584	1.1e-05	k__Fungi;p__Ascomycota;c__Leotiomycetes;o__Thelebolales;f__Pseudeurotiaceae
ASV320	0.000489	3.3e-05	k__Fungi;p__Ascomycota;c__Eurotiomycetes;o__Chaetothyriales
ASV321	7e-05	0.000389	k__Fungi;p__Ascomycota;c__Sordariomycetes;o__Sordariales;f__Sordariales_fam_Incertae_sedis;g__Sordariales_gen_Incertae_sedis;s__Sordariales_sp
ASV322	0.000414	0.000117	k__Fungi;p__Ascomycota;c__Leotiomycetes;o__Helotiales;f__Helotiales_fam_Incertae_sedis
ASV325	8e-06	0.00061	k__Fungi;p__Ascomycota;c__Sordariomycetes;o__Hypocreales;f__Bionectriaceae
ASV326	0.000384	3.6e-05	k__Fungi;p__Ascomycota;c__Eurotiomycetes;o__Chaetothyriales;f__Herpotrichiellaceae;g__Herpotrichiellaceae_gen_Incertae_sedis;s__Herpotrichiellaceae_sp
ASV327	0.000445	2.9e-05	k__Fungi;p__Ascomycota;c__Sordariomycetes;o__Glomerellales;f__Plectosphaerellaceae
ASV328	2.6e-05	0.000558	k__Fungi;p__Ascomycota
ASV329	3.2e-05	0.000438	k__Fungi;p__Ascomycota
ASV330	6e-06	0.0006	k__Fungi;p__Ascomycota;c__Dothideomycetes
ASV331	0.000483	2.9e-05	k__Fungi;p__Basidiomycota;c__Tremellomycetes;o__Trichosporonales;f__Trichosporonaceae;g__Cutaneotrichosporon;s__Cutaneotrichosporon_moniliiforme
ASV332	0.000518	3.2e-05	k__Fungi;p__Ascomycota;c__Sordariomycetes;o__Hypocreales;f__Cordycipitaceae;g__Lecanicillium;s__Lecanicillium_psalliotae
ASV333	8.4e-05	0.000458	k__Fungi;p__Ascomycota;c__Eurotiomycetes;o__Eurotiales;f__Aspergillaceae;g__Penicillium;s__Penicillium_pancosmium
ASV334	6e-06	0.000453	k__Fungi
ASV335	0.000456	1.9e-05	k__Fungi;p__Ascomycota;c__Sordariomycetes;o__Glomerellales;f__Plectosphaerellaceae;g__Furcasterigmium;s__Furcasterigmium_furcatum
ASV336	0.00042	2.4e-05	k__Fungi;p__Basidiomycota;c__Agaricomycetes;o__Agaricales;f__Hymenogastraceae;g__Hymenogaster;s__Hymenogaster_vulgaris
ASV337	4.7e-05	0.000525	k__Fungi;p__Ascomycota;c__Sordariomycetes;o__Hypocreales;f__Clavicipitaceae;g__Metacordyceps;s__Metacordyceps_sp
ASV338	1e-05	0.000563	k__Fungi;p__Basidiomycota;c__Agaricomycetes;o__Thelephorales;f__Thelephoraceae;g__Thelephora;s__Thelephora_terrestris
ASV339	0.000479	2e-05	k__Fungi;p__Ascomycota;c__Sordariomycetes;o__Hypocreales;f__Bionectriaceae;g__Clonostachys;s__Clonostachys_rosea
ASV340	1.4e-05	0.000535	k__Fungi;p__Basidiomycota;c__Agaricomycetes;o__Atheliales;f__Atheliales_fam_Incertae_sedis;g__Atheliales_gen_Incertae_sedis;s__Atheliales_sp
ASV341	0.000478	1.2e-05	k__Fungi;p__Basidiomycota;c__Tremellomycetes;o__Filobasidiales;f__Piskurozymaceae;g__Solicoccozyma;s__Solicoccozyma_terricola
ASV342	8.8e-05	0.000342	k__Fungi;p__Ascomycota;c__Sordariomycetes;o__Coniochaetales;f__Coniochaetaceae;g__Coniochaeta
ASV343	0.000348	6.2e-05	k__Fungi;p__Ascomycota;c__Sordariomycetes;o__Hypocreales;f__Clavicipitaceae
ASV344	0.000426	5e-05	k__Fungi;p__Ascomycota;c__Pezizomycetes;o__Pezizales;f__Pyronemataceae;g__Trichophaea;s__Trichophaea_sp
ASV346	0.000157	0.000293	k__Fungi;p__Basidiomycota;c__GS27;o__GS27_ord_Incertae_sedis;f__GS27_ord_Incertae_sedis_fam_Incertae_sedis;g__GS27_ord_Incertae_sedis_gen_Incertae_sedis;s__GS27_ord_Incertae_sedis_sp
ASV347	0.00049	1.5e-05	k__Fungi;p__Mucoromycota;c__Umbelopsidomycetes;o__Umbelopsidales;f__Umbelopsidaceae;g__Umbelopsis
ASV348	2.9e-05	0.000396	k__Fungi;p__Mortierellomycota;c__Mortierellomycetes;o__Mortierellales;f__Mortierellaceae;g__Mortierella;s__Mortierella_macrocystis
ASV349	1.6e-05	0.000391	k__Fungi;p__Ascomycota;c__Sordariomycetes;o__Hypocreales;f__Ophiocordycipitaceae;g__Haptocillium;s__Haptocillium_sinense
ASV350	0.000453	9e-06	k__Fungi;p__Ascomycota;c__Sordariomycetes;o__Hypocreales;f__Hypocreales_fam_Incertae_sedis;g__Hypocreales_gen_Incertae_sedis;s__Hypocreales_sp
ASV351	0.000129	0.00033	k__Fungi;p__Ascomycota;c__Dothideomycetes;o__Mytilinidiales;f__Mytilinidiaceae;g__Mytilinidion;s__Mytilinidion_sp
ASV352	1.1e-05	0.000365	k__Fungi;p__Basidiomycota;c__Agaricomycetes;o__Agaricales;f__Cortinariaceae;g__Cortinarius;s__Cortinarius_transatlanticus
ASV353	0.000136	0.000347	k__Fungi;p__Ascomycota;c__Sordariomycetes;o__Hypocreales;f__Clavicipitaceae;g__Metapochonia;s__Metapochonia_bulbillosa
ASV354	5.6e-05	0.000442	k__Fungi;p__Ascomycota;c__Eurotiomycetes;o__Eurotiales;f__Aspergillaceae;g__Aspergillus;s__Aspergillus_tardus
ASV355	3.9e-05	0.000358	k__Fungi;p__Ascomycota;c__Eurotiomycetes;o__Eurotiales;f__Aspergillaceae;g__Penicillium;s__Penicillium_brasilianum
ASV356	0.000497	8e-06	k__Fungi;p__Mortierellomycota;c__Mortierellomycetes;o__Mortierellales;f__Mortierellaceae;g__Linnemannia;s__Linnemannia_sclerotiella
ASV357	0.000405	3e-05	k__Fungi;p__Ascomycota;c__Leotiomycetes;o__Helotiales;f__Helotiales_fam_Incertae_sedis;g__Chalara;s__Chalara_sp
ASV358	4.8e-05	0.000336	k__Fungi;p__Ascomycota;c__Leotiomycetes;o__Helotiales;f__Hyaloscyphaceae;g__Lachnellula
ASV359	0.000155	0.000271	k__Fungi;p__Ascomycota;c__Sordariomycetes;o__Chaetosphaeriales;f__Chaetosphaeriaceae;g__Chaetosphaeria;s__Chaetosphaeria_vermicularioides
ASV360	8e-06	0.000425	k__Fungi
ASV362	0.000349	6e-06	k__Fungi
ASV364	2.5e-05	0.000337	k__Fungi;p__Mortierellomycota;c__Mortierellomycetes;o__Mortierellales;f__Mortierellaceae;g__Mortierella;s__Mortierella_pseudozygospora
ASV365	3e-05	0.000322	k__Fungi;p__Basidiomycota;c__Agaricomycetes;o__Atheliales;f__Tylosporaceae;g__Amphinema;s__Amphinema_sp
ASV366	0.000381	8e-06	k__Fungi;p__Ascomycota;c__Dothideomycetes;o__Pleosporales;f__Didymellaceae
ASV367	2.7e-05	0.000367	k__Fungi;p__Ascomycota;c__Sordariomycetes;o__Hypocreales;f__Cordycipitaceae;g__Leptobacillium;s__Leptobacillium_leptobactrum
ASV369	0.000273	0.00019	k__Fungi;p__Ascomycota;c__Sordariomycetes;o__Sordariales;f__Chaetomiaceae;g__Humicola
ASV370	0.000327	0.000104	k__Fungi;p__Ascomycota;c__Sordariomycetes;o__Hypocreales;f__Nectriaceae;g__Fusicolla;s__Fusicolla_merismoides
ASV371	6e-06	0.000377	k__Fungi;p__Zoopagomycota;c__Zoopagomycetes;o__Zoopagales;f__Zoopagales_fam_Incertae_sedis;g__Zoopagales_gen_Incertae_sedis;s__Zoopagales_sp
ASV372	0.000488	3.4e-05	k__Fungi;p__Basidiomycota;c__Agaricomycetes;o__Atheliales;f__Pilodermataceae;g__Piloderma;s__Piloderma_sp
ASV373	3.5e-05	0.00032	k__Fungi;p__Mortierellomycota;c__Mortierellomycetes;o__Mortierellales;f__Mortierellaceae;g__Mortierella;s__Mortierella_sp
ASV374	0.000432	1.5e-05	k__Fungi;p__Ascomycota;c__Sordariomycetes;o__Hypocreales;f__Nectriaceae
ASV375	2e-06	0.000337	k__Fungi;p__Ascomycota;c__Sordariomycetes;o__Hypocreales;f__Clavicipitaceae;g__Pochonia;s__Pochonia_globispora
ASV376	0.000431	5.6e-05	k__Fungi;p__Basidiomycota;c__Agaricomycetes;o__Trechisporales
ASV377	0.000454	3e-06	k__Fungi;p__Mortierellomycota;c__Mortierellomycetes;o__Mortierellales;f__Mortierellaceae;g__Mortierella;s__Mortierella_sarnyensis
ASV378	0.000412	4e-05	k__Fungi;p__Ascomycota;c__Eurotiomycetes;o__Eurotiales;f__Aspergillaceae;g__Penicillium;s__Penicillium_senticosum
ASV379	1.1e-05	0.000356	k__Fungi;p__Basidiomycota;c__Tremellomycetes;o__Tremellales;f__Tremellaceae;g__Filobasidiella;s__Filobasidiella_sp
ASV380	0.000401	1.6e-05	k__Fungi;p__Ascomycota;c__Sordariomycetes;o__Chaetosphaeriales;f__Chaetosphaeriaceae;g__Pseudolachnella;s__Pseudolachnella_sp
ASV381	8.6e-05	0.000376	k__Fungi;p__Ascomycota;c__Eurotiomycetes;o__Eurotiales;f__Aspergillaceae;g__Penicillium;s__Penicillium_raistrickii
ASV382	1.6e-05	0.000462	k__Fungi
ASV384	0.000383	2.6e-05	k__Fungi
ASV385	0.000387	9e-06	k__Fungi;p__Mucoromycota;c__Umbelopsidomycetes;o__Umbelopsidales;f__Umbelopsidaceae;g__Umbelopsis;s__Umbelopsis_dimorpha
ASV386	0.000384	2.9e-05	k__Fungi;p__Ascomycota;c__Dothideomycetes;o__Pleosporales;f__Sporormiaceae;g__Sporormiella;s__Sporormiella_intermedia
ASV387	0.000437	6e-06	k__Fungi;p__Ascomycota;c__Eurotiomycetes;o__Chaetothyriales;f__Herpotrichiellaceae;g__Cladophialophora;s__Cladophialophora_chaetospira
ASV388	0.000387	7e-06	k__Fungi;p__Ascomycota;c__Dothideomycetes;o__Mycosphaerellales;f__Teratosphaeriaceae;g__Devriesia;s__Devriesia_sp
ASV389	2.3e-05	0.000412	k__Fungi;p__Ascomycota;c__Leotiomycetes;o__Helotiales;f__Myxotrichaceae;g__Oidiodendron;s__Oidiodendron_rhodogenum
ASV390	0.000291	2.4e-05	k__Fungi;p__Ascomycota;c__Eurotiomycetes;o__Chaetothyriales
ASV391	0.00034	3e-06	k__Fungi
ASV392	0.000431	1.5e-05	k__Fungi;p__Ascomycota;c__Eurotiomycetes;o__Onygenales;f__Onygenales_fam_Incertae_sedis;g__Onygenales_gen_Incertae_sedis;s__Onygenales_sp
ASV394	0.000393	1.2e-05	k__Fungi;p__Ascomycota;c__Eurotiomycetes;o__Chaetothyriales;f__Herpotrichiellaceae;g__Cladophialophora;s__Cladophialophora_sp
ASV395	3e-06	0.000332	k__Fungi;p__Ascomycota;c__Archaeorhizomycetes;o__Archaeorhizomycetales;f__Archaeorhizomycetaceae;g__Archaeorhizomyces;s__Archaeorhizomyces_sp
ASV396	0.000423	3e-06	k__Fungi;p__Ascomycota;c__Dothideomycetes;o__Pleosporales;f__Sporormiaceae;g__Preussia;s__Preussia_flanaganii
ASV397	0.000426	2.9e-05	k__Fungi;p__Basidiomycota;c__Tremellomycetes;o__Trichosporonales;f__Trichosporonaceae;g__Apiotrichum;s__Apiotrichum_vadense
ASV398	0.000315	2e-05	k__Fungi;p__Ascomycota;c__Sordariomycetes;o__Hypocreales;f__Clavicipitaceae;g__Metarhizium;s__Metarhizium_gaoligongense
ASV399	3e-05	0.000279	k__Fungi;p__Basidiomycota;c__Agaricomycetes;o__Agaricales;f__Mycenaceae;g__Mycena
ASV400	0.00037	2.7e-05	k__Fungi;p__Ascomycota;c__Dothideomycetes;o__Pleosporales;f__Dictyosporiaceae;g__Pseudodictyosporium;s__Pseudodictyosporium_indicum
ASV401	3.8e-05	0.000278	k__Fungi;p__Fungi_phy_Incertae_sedis;c__Fungi_cls_Incertae_sedis;o__Fungi_ord_Incertae_sedis;f__Fungi_fam_Incertae_sedis;g__Fungi_gen_Incertae_sedis;s__Fungi_sp
ASV402	0.000227	0.000139	k__Fungi;p__Ascomycota;c__Sordariomycetes;o__Hypocreales;f__Hypocreaceae;g__Hypocreaceae_gen_Incertae_sedis;s__Hypocreaceae_sp
ASV403	4.1e-05	0.000286	k__Fungi;p__Ascomycota;c__Leotiomycetes;o__Helotiales;f__Hyaloscyphaceae;g__Hyaloscypha;s__Hyaloscypha_variabilis
ASV405	0.000339	7e-06	k__Fungi;p__Rozellomycota;c__Rozellomycota_cls_Incertae_sedis;o__Rozellomycota_ord_Incertae_sedis;f__Rozellomycota_fam_Incertae_sedis;g__Rozellomycota_gen_Incertae_sedis;s__Rozellomycota_sp
ASV406	0.000398	7e-06	k__Fungi;p__Ascomycota;c__Sordariomycetes;o__Hypocreales;f__Nectriaceae;g__Ilyonectria;s__Ilyonectria_destructans
ASV408	0.000431	1.4e-05	k__Fungi;p__Basidiomycota;c__Agaricomycetes;o__Trechisporales
ASV413	0.000215	0.000116	k__Fungi;p__Ascomycota;c__Leotiomycetes;o__Helotiales;f__Mollisiaceae;g__Phialocephala;s__Phialocephala_helvetica
ASV414	0.000344	2.6e-05	k__Fungi;p__Ascomycota
ASV416	0.000327	1.7e-05	k__Fungi;p__Ascomycota;c__Eurotiomycetes;o__Chaetothyriales;f__Cyphellophoraceae;g__Cyphellophora
ASV417	1.3e-05	0.000362	k__Fungi;p__Basidiomycota;c__Agaricomycetes;o__Agaricales;f__Mycenaceae;g__Mycena;s__Mycena_pura
ASV418	0.000356	1.1e-05	k__Fungi
ASV419	0.000403	3e-06	k__Fungi;p__Ascomycota;c__Sordariomycetes;o__Microascales;f__Microascaceae;g__Gamsia;s__Gamsia_sp
ASV420	0.000271	8.2e-05	k__Fungi;p__Ascomycota;c__Sordariomycetes;o__Hypocreales;f__Clavicipitaceae;g__Metapochonia;s__Metapochonia_suchlasporia
ASV421	2e-06	0.000322	k__Fungi
ASV424	0.000293	2.2e-05	k__Fungi;p__Ascomycota;c__Leotiomycetes;o__Helotiales;f__Helotiales_fam_Incertae_sedis;g__Chalara;s__Chalara_pseudoaffinis
ASV425	4.1e-05	0.000276	k__Fungi;p__Ascomycota;c__Leotiomycetes;o__Helotiales;f__Myxotrichaceae;g__Oidiodendron;s__Oidiodendron_rhodogenum
ASV426	8e-06	0.000278	k__Fungi;p__Basidiomycota;c__Agaricomycetes;o__Hymenochaetales;f__Schizoporaceae;g__Hyphodontia;s__Hyphodontia_sp
ASV428	0.000129	0.000183	k__Fungi
ASV429	0.000276	3.5e-05	k__Fungi;p__Ascomycota;c__Sordariomycetes;o__Hypocreales;f__Hypocreales_fam_Incertae_sedis;g__Sesquicillium;s__Sesquicillium_sp
ASV431	0.000286	5.3e-05	k__Fungi
ASV434	0.000269	2.3e-05	k__Fungi
ASV435	0.000297	3.9e-05	k__Fungi
ASV436	0.000274	1.7e-05	k__Fungi;p__Ascomycota;c__Sordariomycetes;o__Glomerellales;f__Glomerellales_fam_Incertae_sedis;g__Glomerellales_gen_Incertae_sedis;s__Glomerellales_sp
ASV437	1.7e-05	0.000281	k__Fungi;p__Ascomycota;c__Leotiomycetes;o__Thelebolales;f__Thelebolaceae;g__Ramgea
ASV438	0.000112	0.000196	k__Fungi;p__Ascomycota;c__Sordariomycetes;o__Hypocreales;f__Hypocreaceae;g__Trichoderma;s__Trichoderma_spirale
ASV439	0.000294	2.6e-05	k__Fungi;p__Ascomycota;c__Sordariomycetes;o__Microascales;f__Microascaceae;g__Cephalotrichum;s__Cephalotrichum_stemonitis
ASV440	0.000252	4.8e-05	k__Fungi
ASV441	2.5e-05	0.000276	k__Fungi;p__Basidiomycota;c__Agaricomycetes;o__Thelephorales;f__Thelephoraceae;g__Tomentella;s__Tomentella_badia
ASV442	0.000213	2e-06	k__Fungi;p__Ascomycota;c__Leotiomycetes;o__Helotiales;f__Myxotrichaceae;g__Oidiodendron
ASV443	2e-05	0.000274	k__Fungi;p__Ascomycota;c__Sordariomycetes;o__Sordariales;f__Chaetomiaceae;g__Zopfiella;s__Zopfiella_pleuropora
ASV444	2e-06	0.000249	k__Fungi;p__Rozellomycota;c__Rozellomycota_cls_Incertae_sedis;o__Rozellomycota_ord_Incertae_sedis;f__Rozellomycota_fam_Incertae_sedis;g__Rozellomycota_gen_Incertae_sedis;s__Rozellomycota_sp
ASV446	0.000268	4.5e-05	k__Fungi;p__Ascomycota;c__Leotiomycetes;o__Helotiales;f__Hyaloscyphaceae;g__Lachnellula
ASV447	1e-06	0.000285	k__Fungi
ASV448	0.000255	1.7e-05	k__Fungi;p__Ascomycota;c__Sordariomycetes;o__Hypocreales;f__Clavicipitaceae;g__Marquandomyces;s__Marquandomyces_marquandii
ASV449	2.5e-05	0.000237	k__Fungi;p__Ascomycota;c__Eurotiomycetes;o__Chaetothyriales;f__Herpotrichiellaceae;g__Capronia;s__Capronia_sp
ASV450	2.1e-05	0.000254	k__Fungi;p__Ascomycota;c__Sordariomycetes
ASV451	0.000216	0.000128	k__Fungi;p__Mucoromycota;c__Mucoromycetes;o__Mucorales;f__Cunninghamellaceae;g__Absidia;s__Absidia_cylindrospora
ASV452	0.000233	1.1e-05	k__Fungi;p__Fungi_phy_Incertae_sedis;c__Fungi_cls_Incertae_sedis;o__Fungi_ord_Incertae_sedis;f__Fungi_fam_Incertae_sedis;g__Fungi_gen_Incertae_sedis;s__Fungi_sp
ASV455	5e-06	0.000243	k__Fungi;p__Ascomycota;c__Pezizomycetes;o__Pezizales;f__Pyronemataceae;g__Trichophaea;s__Trichophaea_pseudogregaria
ASV456	1.1e-05	0.00034	k__Fungi;p__Basidiomycota;c__Agaricomycetes;o__Thelephorales;f__Thelephoraceae;g__Thelephora;s__Thelephora_terrestris
ASV457	2.7e-05	0.000313	k__Fungi;p__Ascomycota;c__Leotiomycetes;o__Helotiales;f__Hyaloscyphaceae;g__Hyaloscypha;s__Hyaloscypha_finlandica
ASV458	0.000269	1.2e-05	k__Fungi;p__Ascomycota;c__Sordariomycetes;o__Xylariales;f__Amphisphaeriaceae;g__Microdochium
ASV459	6.2e-05	0.000199	k__Fungi
ASV460	0.000211	3.6e-05	k__Fungi;p__Ascomycota;c__Pezizomycetes;o__Pezizales;f__Helvellaceae;g__Helvella;s__Helvella_floriforma
ASV462	0.000273	1.7e-05	k__Fungi
ASV464	0.000289	0	k__Fungi
ASV465	0.000294	3e-06	k__Fungi;p__Fungi_phy_Incertae_sedis;c__Fungi_cls_Incertae_sedis;o__Fungi_ord_Incertae_sedis;f__Fungi_fam_Incertae_sedis;g__Fungi_gen_Incertae_sedis;s__Fungi_sp
ASV466	1.4e-05	0.000238	k__Fungi;p__Ascomycota;c__Leotiomycetes;o__Helotiales;f__Hyaloscyphaceae;g__Phialea;s__Phialea_sp
ASV467	0.000267	2.9e-05	k__Fungi;p__Ascomycota;c__Eurotiomycetes;o__Eurotiales;f__Aspergillaceae;g__Penicillium;s__Penicillium_melinii
ASV468	1e-05	0.000216	k__Fungi
ASV471	0.000236	1.8e-05	k__Fungi;p__Mortierellomycota;c__Mortierellomycetes;o__Mortierellales;f__Mortierellaceae;g__Mortierella;s__Mortierella_alpina
ASV472	2.4e-05	0.00023	k__Fungi;p__Mortierellomycota;c__Mortierellomycetes;o__Mortierellales;f__Mortierellaceae;g__Mortierella;s__Mortierella_macrocystis
ASV473	0.000202	2.4e-05	k__Fungi;p__Basidiomycota;c__Agaricomycetes;o__Agaricales;f__Mycenaceae;g__Mycena
ASV474	0.000253	2.5e-05	k__Fungi;p__Ascomycota;c__Sordariomycetes;o__Sordariales
ASV475	0.000183	7.7e-05	k__Fungi
ASV477	1.7e-05	0.00027	k__Fungi;p__Ascomycota;c__Leotiomycetes;o__Phacidiales;f__Phacidiaceae;g__Gremmenia;s__Gremmenia_infestans
ASV478	0.00023	2e-06	k__Fungi
ASV480	0.00024	6e-06	k__Fungi
ASV481	1.8e-05	0.000235	k__Fungi;p__Basidiomycota;c__Agaricomycetes;o__Agaricales;f__Entolomataceae;g__Clitopilus;s__Clitopilus_cystidiatus
ASV482	0.000286	7e-06	k__Fungi;p__Mortierellomycota;c__Mortierellomycetes;o__Mortierellales;f__Mortierellaceae;g__Dissophora;s__Dissophora_globulifera
ASV483	0.000274	6e-06	k__Fungi;p__Basidiomycota;c__Agaricomycetes;o__Atheliales;f__Byssocorticiaceae;g__Athelopsis;s__Athelopsis_lembospora
ASV484	2.2e-05	0.000218	k__Fungi;p__Mortierellomycota;c__Mortierellomycetes;o__Mortierellales;f__Mortierellaceae;g__Mortierella;s__Mortierella_gemmifera
ASV486	0.000207	1.1e-05	k__Fungi;p__Fungi_phy_Incertae_sedis;c__Fungi_cls_Incertae_sedis;o__Fungi_ord_Incertae_sedis;f__Fungi_fam_Incertae_sedis;g__Fungi_gen_Incertae_sedis;s__Fungi_sp
ASV487	0.00024	1.7e-05	k__Fungi;p__Ascomycota;c__Sordariomycetes;o__Sordariales;f__Chaetomiaceae;g__Humicola;s__Humicola_fuscoatra
ASV488	2.6e-05	0.000191	k__Fungi;p__Ascomycota;c__Leotiomycetes;o__Helotiales;f__Hyaloscyphaceae;g__Lachnellula;s__Lachnellula_fuscosanguinea
ASV489	2.1e-05	0.000253	k__Fungi;p__Ascomycota;c__Leotiomycetes;o__Helotiales
ASV490	0.000218	3e-05	k__Fungi;p__Mortierellomycota;c__Mortierellomycetes;o__Mortierellales;f__Mortierellaceae
ASV492	0.000242	1.1e-05	k__Fungi;p__Rozellomycota;c__Rozellomycotina_cls_Incertae_sedis;o__GS11;f__GS11_fam_Incertae_sedis;g__GS11_gen_Incertae_sedis;s__GS11_sp
ASV493	9e-05	0.000195	k__Fungi;p__Ascomycota;c__Sordariomycetes;o__Hypocreales
ASV494	0.00023	2.2e-05	k__Fungi;p__Ascomycota;c__Leotiomycetes;o__Helotiales;f__Helotiaceae;g__Tetracladium
ASV495	0.000226	3.1e-05	k__Fungi;p__Ascomycota;c__Leotiomycetes;o__Helotiales
ASV496	8e-05	0.000197	k__Fungi;p__Basidiomycota;c__GS27;o__GS27_ord_Incertae_sedis;f__GS27_ord_Incertae_sedis_fam_Incertae_sedis;g__GS27_ord_Incertae_sedis_gen_Incertae_sedis;s__GS27_ord_Incertae_sedis_sp
ASV498	3e-06	0.000247	k__Fungi
ASV499	1.4e-05	0.000212	k__Fungi;p__Mortierellomycota;c__Mortierellomycetes;o__Mortierellales;f__Mortierellaceae;g__Mortierella;s__Mortierella_basiparvispora
ASV500	0.000241	1.7e-05	k__Fungi;p__Ascomycota;c__Leotiomycetes;o__Helotiales;f__Myxotrichaceae;g__Oidiodendron;s__Oidiodendron_chlamydosporicum
ASV501	0.000253	4e-06	k__Fungi
ASV502	0.000216	8e-06	k__Fungi;p__Basidiomycota;c__Agaricomycetes
ASV505	0.000208	5.8e-05	k__Fungi;p__Ascomycota;c__Leotiomycetes;o__Helotiales;f__Hyaloscyphaceae;g__Hyaloscypha;s__Hyaloscypha_fuckelii
ASV506	0.000218	1.5e-05	k__Fungi;p__Ascomycota;c__Sordariomycetes;o__Hypocreales;f__Hypocreaceae;g__Trichoderma
ASV507	0.000185	1.7e-05	k__Fungi;p__Monoblepharomycota;c__Monoblepharidomycetes;o__Monoblepharidales;f__Monoblepharidales_fam_Incertae_sedis;g__Monoblepharidales_gen_Incertae_sedis;s__Monoblepharidales_sp
ASV508	0.000204	3.9e-05	k__Fungi;p__Ascomycota;c__Leotiomycetes;o__Helotiales;f__Myxotrichaceae;g__Oidiodendron
ASV509	1.7e-05	0.000203	k__Fungi;p__Mortierellomycota;c__Mortierellomycetes;o__Mortierellales;f__Mortierellaceae;g__Mortierella;s__Mortierella_gemmifera
ASV510	0.000175	4.5e-05	k__Fungi;p__Ascomycota;c__Sordariomycetes;o__Sordariales;f__Sordariales_fam_Incertae_sedis;g__Sordariales_gen_Incertae_sedis;s__Sordariales_sp
ASV511	0.00023	6e-06	k__Fungi
ASV513	0.000195	7e-05	k__Fungi;p__Ascomycota;c__Leotiomycetes;o__Helotiales;f__Hyaloscyphaceae;g__Lachnum;s__Lachnum_pygmaeum
ASV515	0.000216	1.7e-05	k__Fungi;p__Ascomycota;c__Eurotiomycetes;o__Chaetothyriales;f__Trichomeriaceae;g__Knufia;s__Knufia_sp
ASV516	0.000221	2.1e-05	k__Fungi
ASV517	0.000227	9e-06	k__Fungi;p__Ascomycota;c__Sordariomycetes;o__Glomerellales;f__Plectosphaerellaceae;g__Gibellulopsis;s__Gibellulopsis_nigrescens
ASV520	0.000193	5.9e-05	k__Fungi;p__Ascomycota;c__Eurotiomycetes;o__Eurotiales;f__Aspergillaceae;g__Penicillium
ASV521	0	0.000209	k__Fungi;p__Ascomycota;c__Dothideomycetes;o__Capnodiales;f__Capnodiales_fam_Incertae_sedis;g__Microcyclospora;s__Microcyclospora_malicola
ASV524	3.6e-05	0.000152	k__Fungi;p__Ascomycota;c__Saccharomycetes;o__Saccharomycetales;f__Saccharomycetales_fam_Incertae_sedis;g__Saccharomycetales_gen_Incertae_sedis;s__Saccharomycetales_sp
ASV526	0.000234	2.4e-05	k__Fungi;p__Ascomycota;c__Eurotiomycetes;o__Eurotiales;f__Trichocomaceae;g__Sagenomella;s__Sagenomella_diversispora
ASV527	0.000181	1.5e-05	k__Fungi;p__Ascomycota;c__Dothideomycetes;o__Pleosporales
ASV528	0.000173	1.3e-05	k__Fungi;p__Ascomycota;c__Eurotiomycetes;o__Onygenales;f__Onygenales_fam_Incertae_sedis;g__Onygenales_gen_Incertae_sedis;s__Onygenales_sp
ASV532	4e-06	0.000184	k__Fungi;p__Ascomycota;c__Sordariomycetes;o__Sordariales;f__Sordariales_fam_Incertae_sedis;g__Sordariales_gen_Incertae_sedis;s__Sordariales_sp
ASV534	9.1e-05	0.000176	k__Fungi;p__Mucoromycota;c__Mucoromycetes;o__Mucorales;f__Cunninghamellaceae;g__Absidia;s__Absidia_cylindrospora
ASV535	0.0002	2.2e-05	k__Fungi;p__Ascomycota;c__Sordariomycetes;o__Diaporthales;f__Diaporthaceae;g__Diaporthe;s__Diaporthe_columnaris
ASV536	0.000205	2.2e-05	k__Fungi;p__Ascomycota;c__Eurotiomycetes;o__Eurotiales;f__Aspergillaceae;g__Penicillium
ASV537	0.000213	4.5e-05	k__Fungi;p__Ascomycota;c__Leotiomycetes;o__Thelebolales;f__Pseudeurotiaceae;g__Pseudogymnoascus
ASV539	3e-06	0.000229	k__Fungi;p__Basidiomycota;c__Agaricomycetes;o__Hymenochaetales;f__Hymenochaetales_fam_Incertae_sedis;g__Hymenochaetales_gen_Incertae_sedis;s__Hymenochaetales_sp
ASV540	0.000157	7.7e-05	k__Fungi;p__Mortierellomycota;c__Mortierellomycetes;o__Mortierellales;f__Mortierellaceae;g__Mortierella;s__Mortierella_sp
ASV541	0.000221	1e-05	k__Fungi;p__Mortierellomycota;c__Mortierellomycetes;o__Mortierellales;f__Mortierellaceae
ASV544	0.000231	1.5e-05	k__Fungi
ASV545	1.9e-05	0.000198	k__Fungi;p__Basidiomycota;c__Agaricomycetes;o__Agaricales;f__Mycenaceae;g__Mycena;s__Mycena_epipterygia
ASV546	0.000105	0.000101	k__Fungi;p__Ascomycota;c__Eurotiomycetes;o__Chaetothyriales;f__Chaetothyriales_fam_Incertae_sedis;g__Xylohypha;s__Xylohypha_sp
ASV547	0.000172	6e-06	k__Fungi;p__Rozellomycota;c__Rozellomycota_cls_Incertae_sedis;o__Rozellomycota_ord_Incertae_sedis;f__Rozellomycota_fam_Incertae_sedis;g__Rozellomycota_gen_Incertae_sedis;s__Rozellomycota_sp
ASV548	3.1e-05	0.000147	k__Fungi;p__Basidiomycota;c__Agaricomycetes;o__Thelephorales;f__Thelephoraceae
ASV549	0.000208	6e-06	k__Fungi;p__Ascomycota;c__Eurotiomycetes;o__Eurotiales;f__Penicillaginaceae;g__Penicillago;s__Penicillago_nodositata
ASV551	7.9e-05	0.000128	k__Fungi
ASV552	0.000235	2e-06	k__Fungi;p__Ascomycota;c__Leotiomycetes;o__Thelebolales;f__Pseudeurotiaceae;g__Geomyces;s__Geomyces_sp
ASV555	0.000198	7e-06	k__Fungi;p__Ascomycota;c__Eurotiomycetes;o__Eurotiales;f__Aspergillaceae;g__Penicillium
ASV559	1.1e-05	0.000165	k__Fungi;p__Ascomycota;c__Leotiomycetes;o__Helotiales;f__Myxotrichaceae;g__Oidiodendron;s__Oidiodendron_pilicola
ASV560	4e-06	0.000206	k__Fungi
ASV561	3e-06	0.00018	k__Fungi;p__Basidiomycota;c__Agaricomycetes;o__Agaricales;f__Inocybaceae;g__Inocybe;s__Inocybe_petiginosa
ASV562	3.2e-05	0.000193	k__Fungi;p__Ascomycota;c__Archaeorhizomycetes;o__Archaeorhizomycetales;f__Archaeorhizomycetales_fam_Incertae_sedis;g__Archaeorhizomycetales_gen_Incertae_sedis;s__Archaeorhizomycetales_sp
ASV565	1.8e-05	0.000204	k__Fungi;p__Mortierellomycota;c__Mortierellomycetes;o__Mortierellales;f__Mortierellaceae;g__Linnemannia;s__Linnemannia_sclerotiella
ASV566	8e-06	0.000192	k__Fungi;p__Ascomycota;c__Sordariomycetes;o__Annulatascales;f__Annulatascales_fam_Incertae_sedis;g__Annulatascales_gen_Incertae_sedis;s__Annulatascales_sp
ASV567	0.000185	1.6e-05	k__Fungi;p__Basidiomycota;c__Tremellomycetes;o__Filobasidiales;f__Piskurozymaceae;g__Solicoccozyma;s__Solicoccozyma_sp
ASV568	9.9e-05	0.00014	k__Fungi;p__Mucoromycota;c__Mucoromycetes;o__Mucorales;f__Cunninghamellaceae;g__Absidia;s__Absidia_cylindrospora
ASV570	0.000159	2e-06	k__Fungi
ASV571	5.5e-05	0.000146	k__Fungi;p__Ascomycota;c__Leotiomycetes;o__Helotiales;f__Mollisiaceae;g__Phialocephala;s__Phialocephala_helvetica
ASV573	1e-06	0.000182	k__Fungi
ASV575	0.000207	6e-06	k__Fungi;p__Ascomycota;c__Sordariomycetes;o__Hypocreales;f__Clavicipitaceae;g__Metarhizium
ASV579	0.000166	1.6e-05	k__Fungi;p__Basidiomycota;c__Agaricomycetes;o__Atheliales;f__Tylosporaceae;g__Amphinema;s__Amphinema_byssoides
ASV582	9.3e-05	0.000124	k__Fungi;p__Ascomycota;c__Eurotiomycetes;o__Eurotiales;f__Aspergillaceae;g__Penicillium
ASV583	0.000126	7.6e-05	k__Fungi;p__Ascomycota;c__Sordariomycetes;o__Hypocreales;f__Ophiocordycipitaceae;g__Haptocillium;s__Haptocillium_sinense
ASV585	0.000175	4e-06	k__Fungi;p__Rozellomycota;c__Rozellomycota_cls_Incertae_sedis;o__Rozellomycota_ord_Incertae_sedis;f__Rozellomycota_fam_Incertae_sedis;g__Rozellomycota_gen_Incertae_sedis;s__Rozellomycota_sp
ASV587	0.000188	1.4e-05	k__Fungi;p__Ascomycota;c__Eurotiomycetes;o__Eurotiales;f__Aspergillaceae;g__Talaromyces
ASV588	0.000168	1.7e-05	k__Fungi;p__Ascomycota;c__Dothideomycetes;o__Mytilinidales;f__Gloniaceae
ASV590	0.00015	6e-06	k__Fungi
ASV591	0.000201	7e-06	k__Fungi;p__Ascomycota;c__Eurotiomycetes;o__Eurotiales;f__Aspergillaceae;g__Penicillium
ASV592	4e-06	0.000189	k__Fungi;p__Ascomycota;c__Eurotiomycetes;o__Chaetothyriales;f__Herpotrichiellaceae;g__Cladophialophora;s__Cladophialophora_chaetospira
ASV593	0.000173	2.5e-05	k__Fungi;p__Ascomycota;c__Lecanoromycetes;o__Acarosporales;f__Acarosporales_fam_Incertae_sedis;g__Acarosporales_gen_Incertae_sedis;s__Acarosporales_sp
ASV594	0.000129	5.4e-05	k__Fungi;p__Fungi_phy_Incertae_sedis;c__Fungi_cls_Incertae_sedis;o__Fungi_ord_Incertae_sedis;f__Fungi_fam_Incertae_sedis;g__Fungi_gen_Incertae_sedis;s__Fungi_sp
ASV595	9e-06	0.000167	k__Fungi;p__Ascomycota;c__Leotiomycetes;o__Helotiales
ASV598	0.000189	4e-06	k__Fungi;p__Mucoromycota;c__Mucoromycetes;o__Mucorales;f__Mucoraceae;g__Mucor;s__Mucor_moelleri
ASV599	1.7e-05	0.000161	k__Fungi;p__Basidiomycota;c__Agaricomycetes;o__Agaricales;f__Hydnangiaceae;g__Laccaria
ASV600	0.000126	4.2e-05	k__Fungi;p__Mortierellomycota;c__Mortierellomycetes;o__Mortierellales;f__Mortierellaceae;g__Mortierella;s__Mortierella_fluviae
ASV602	1.1e-05	0.00015	k__Fungi;p__Ascomycota;c__Leotiomycetes;o__Helotiales;f__Hyaloscyphaceae;g__Hyaloscypha;s__Hyaloscypha_bicolor
ASV604	0.000157	2e-05	k__Fungi;p__Mortierellomycota;c__Mortierellomycetes;o__Mortierellales;f__Mortierellaceae;g__Mortierellaceae_gen_Incertae_sedis;s__Mortierellaceae_sp
ASV605	0.000206	5e-06	k__Fungi;p__Ascomycota;c__Dothideomycetes;o__Pleosporales;f__Sporormiaceae;g__Preussia;s__Preussia_tetramera
ASV606	0.000198	7e-06	k__Fungi
ASV611	2e-05	0.000139	k__Fungi;p__Ascomycota;c__Leotiomycetes;o__Helotiales;f__Tympanidaceae;g__Tympanidaceae_gen_Incertae_sedis;s__Tympanidaceae_sp
ASV612	2e-06	0.000177	k__Fungi;p__Ascomycota;c__Sordariomycetes;o__Hypocreales
ASV613	1.6e-05	0.000147	k__Fungi;p__Ascomycota;c__Archaeorhizomycetes;o__Archaeorhizomycetales;f__Archaeorhizomycetaceae;g__Archaeorhizomyces;s__Archaeorhizomyces_sp
ASV614	0.000164	6e-06	k__Fungi;p__Fungi_phy_Incertae_sedis;c__Fungi_cls_Incertae_sedis;o__Fungi_ord_Incertae_sedis;f__Fungi_fam_Incertae_sedis;g__Fungi_gen_Incertae_sedis;s__Fungi_sp
ASV615	0.000149	1e-05	k__Fungi;p__Ascomycota;c__Sordariomycetes;o__Hypocreales;f__Nectriaceae;g__Volutella;s__Volutella_ciliata
ASV616	0.000171	3.8e-05	k__Fungi;p__Ascomycota;c__Sordariomycetes;o__Hypocreales;f__Hypocreaceae;g__Hypomyces
ASV617	0.000136	2.2e-05	k__Fungi;p__Ascomycota;c__Leotiomycetes;o__Helotiales;f__Dermateaceae;g__Cryptosporiopsis;s__Cryptosporiopsis_sp
ASV618	0.000198	1.7e-05	k__Fungi;p__Basidiomycota;c__Agaricomycetes;o__Trechisporales
ASV620	5.4e-05	0.000128	k__Fungi;p__Mortierellomycota;c__Mortierellomycetes;o__Mortierellales;f__Mortierellaceae;g__Dissophora;s__Dissophora_globulifera
ASV621	0.000156	7e-06	k__Fungi
ASV622	0.000146	1.7e-05	k__Fungi
ASV623	9e-06	0.000148	k__Fungi;p__Mortierellomycota;c__Mortierellomycetes;o__Mortierellales;f__Mortierellaceae;g__Mortierella
ASV625	0.000128	1.3e-05	k__Fungi;p__Ascomycota;c__Dothideomycetes;o__Pleosporales;f__Dictyosporiaceae;g__Dictyosporiaceae_gen_Incertae_sedis;s__Dictyosporiaceae_sp
ASV628	8e-06	0.000124	k__Fungi;p__Rozellomycota;c__Rozellomycota_cls_Incertae_sedis;o__Rozellomycota_ord_Incertae_sedis;f__Rozellomycota_fam_Incertae_sedis;g__Rozellomycota_gen_Incertae_sedis;s__Rozellomycota_sp
ASV629	3e-06	0.000195	k__Fungi;p__Ascomycota;c__Sordariomycetes;o__Hypocreales;f__Cordycipitaceae;g__Leptobacillium;s__Leptobacillium_leptobactrum
ASV630	0.000131	7e-06	k__Fungi
ASV634	3e-06	0.000156	k__Fungi;p__Basidiomycota;c__Agaricomycetes;o__Agaricales;f__Amanitaceae;g__Amanita
ASV635	6e-06	0.000148	k__Fungi;p__Ascomycota;c__Eurotiomycetes;o__Eurotiales;f__Aspergillaceae;g__Penicillium
ASV638	0.000174	2e-06	k__Fungi;p__Basidiomycota;c__Agaricomycetes;o__Agaricomycetes_ord_Incertae_sedis;f__Agaricomycetes_fam_Incertae_sedis;g__Agaricomycetes_gen_Incertae_sedis;s__Agaricomycetes_sp
ASV639	0.000123	5.6e-05	k__Fungi
ASV640	0.000104	5.1e-05	k__Fungi;p__Ascomycota;c__Eurotiomycetes;o__Eurotiales;f__Aspergillaceae;g__Penicillium
ASV641	0.000137	3.2e-05	k__Fungi;p__Ascomycota;c__Leotiomycetes;o__Helotiales;f__Dermateaceae;g__Cryptosporiopsis;s__Cryptosporiopsis_sp
ASV642	0.000167	1.3e-05	k__Fungi;p__Mortierellomycota;c__Mortierellomycetes;o__Mortierellales;f__Mortierellaceae;g__Linnemannia;s__Linnemannia_hyalina
ASV643	2.9e-05	0.000135	k__Fungi;p__Fungi_phy_Incertae_sedis;c__Fungi_cls_Incertae_sedis;o__Fungi_ord_Incertae_sedis;f__Fungi_fam_Incertae_sedis;g__Fungi_gen_Incertae_sedis;s__Fungi_sp
ASV644	0.00014	7e-06	k__Fungi;p__Ascomycota;c__Eurotiomycetes;o__Eurotiales;f__Aspergillaceae;g__Penicillium
ASV645	0.00014	1.5e-05	k__Fungi
ASV646	3e-06	0.000151	k__Fungi;p__Ascomycota;c__Sordariomycetes
ASV647	0.000133	8e-06	k__Fungi;p__Ascomycota;c__Sordariomycetes;o__Glomerellales;f__Plectosphaerellaceae;g__Paragibellulopsis;s__Paragibellulopsis_sp
ASV648	2.9e-05	0.000146	k__Fungi;p__Ascomycota;c__Eurotiomycetes;o__Eurotiales;f__Aspergillaceae
ASV654	0.000123	3e-06	k__Fungi;p__Rozellomycota;c__Rozellomycota_cls_Incertae_sedis;o__Rozellomycota_ord_Incertae_sedis;f__Rozellomycota_fam_Incertae_sedis;g__Rozellomycota_gen_Incertae_sedis;s__Rozellomycota_sp
ASV656	0.00014	1e-05	k__Fungi;p__Ascomycota;c__Sordariomycetes;o__Hypocreales;f__Stachybotryaceae;g__Achroiostachys
ASV657	6e-06	0.000175	k__Fungi;p__Ascomycota;c__Leotiomycetes;o__Helotiales;f__Helotiaceae;g__Meliniomyces;s__Meliniomyces_sp
ASV658	1.4e-05	0.000154	k__Fungi;p__Ascomycota;c__Leotiomycetes;o__Thelebolales;f__Thelebolales_fam_Incertae_sedis;g__Thelebolales_gen_Incertae_sedis;s__Thelebolales_sp
ASV659	3e-06	0.000141	k__Fungi;p__Ascomycota;c__Eurotiomycetes;o__Chaetothyriales;f__Chaetothyriaceae;g__Camptophora;s__Camptophora_hylomeconis
ASV660	0.00014	1e-05	k__Fungi;p__Ascomycota;c__Sordariomycetes;o__Hypocreales;f__Hypocreales_fam_Incertae_sedis;g__Acremonium;s__Acremonium_persicinum
ASV661	8e-06	0.000122	k__Fungi;p__Basidiomycota;c__Agaricomycetes;o__Agaricales;f__Clavariaceae;g__Camarophyllopsis;s__Camarophyllopsis_schulzeri
ASV663	0.000173	2e-06	k__Fungi;p__Basidiomycota;c__Agaricomycetes;o__Agaricales;f__Hygrophoraceae;g__Hygrocybe;s__Hygrocybe_nigrescens
ASV664	0.000107	4.5e-05	k__Fungi;p__Mortierellomycota;c__Mortierellomycetes;o__Mortierellales;f__Mortierellaceae;g__Gryganskiella;s__Gryganskiella_cystojenkinii
ASV667	0.000151	1.3e-05	k__Fungi;p__Ascomycota;c__Eurotiomycetes;o__Eurotiales;f__Aspergillaceae;g__Penicillium;s__Penicillium_thomii
ASV668	1.4e-05	0.000118	k__Fungi;p__Mortierellomycota;c__Mortierellomycetes;o__Mortierellales;f__Mortierellaceae;g__Mortierella;s__Mortierella_fluviae
ASV672	0.000173	9e-06	k__Fungi;p__Basidiomycota;c__Agaricomycetes;o__Thelephorales;f__Thelephoraceae;g__Pseudotomentella;s__Pseudotomentella_sp
ASV673	0.000126	9e-06	k__Fungi;p__Ascomycota;c__Sordariomycetes;o__Hypocreales;f__Nectriaceae;g__Fusarium;s__Fusarium_solani
ASV674	0.000138	1.1e-05	k__Fungi;p__Basidiomycota;c__Agaricomycetes;o__Polyporales;f__Fomitopsidaceae;g__Fomitopsidaceae_gen_Incertae_sedis;s__Fomitopsidaceae_sp
ASV675	4.1e-05	0.000113	k__Fungi;p__Ascomycota;c__Leotiomycetes;o__Helotiales;f__Myxotrichaceae;g__Oidiodendron
ASV676	4e-06	0.000151	k__Fungi;p__Ascomycota;c__Eurotiomycetes;o__Eurotiales;f__Aspergillaceae;g__Penicillium;s__Penicillium_lividum
ASV678	0.000119	2e-05	k__Fungi;p__Ascomycota;c__Sordariomycetes;o__Sordariales;f__Sordariaceae;g__Sordaria
ASV679	0.000114	1.2e-05	k__Fungi;p__Ascomycota;c__Sordariomycetes;o__Hypocreales;f__Cordycipitaceae;g__Samsoniella;s__Samsoniella_hepiali
ASV680	0.000133	1.4e-05	k__Fungi;p__Ascomycota;c__Eurotiomycetes;o__Eurotiales;f__Trichocomaceae;g__Sagenomella;s__Sagenomella_verticillata
ASV682	0.000115	3e-05	k__Fungi;p__Ascomycota;c__Eurotiomycetes;o__Eurotiales;f__Aspergillaceae;g__Penicillium;s__Penicillium_spinulosum
ASV683	7.5e-05	8.6e-05	k__Fungi;p__Mortierellomycota;c__Mortierellomycetes;o__Mortierellales;f__Mortierellaceae
ASV684	0.000116	1.8e-05	k__Fungi;p__Ascomycota;c__Pezizomycetes;o__Pezizales;f__Pyronemataceae;g__Wilcoxina;s__Wilcoxina_rehmii
ASV685	0.00012	2.5e-05	k__Fungi;p__Fungi_phy_Incertae_sedis;c__Fungi_cls_Incertae_sedis;o__Fungi_ord_Incertae_sedis;f__Fungi_fam_Incertae_sedis;g__Fungi_gen_Incertae_sedis;s__Fungi_sp
ASV686	1.3e-05	0.000129	k__Fungi;p__Ascomycota;c__Leotiomycetes;o__Helotiales;f__Myxotrichaceae;g__Oidiodendron
ASV690	0.000134	9e-06	k__Fungi;p__Ascomycota;c__Sordariomycetes;o__Coniochaetales;f__Coniochaetaceae
ASV692	1.1e-05	0.00012	k__Fungi;p__Ascomycota;c__Sordariomycetes;o__Hypocreales;f__Clavicipitaceae;g__Metarhizium;s__Metarhizium_sp
ASV694	9.3e-05	5.3e-05	k__Fungi;p__Ascomycota;c__Eurotiomycetes;o__Eurotiales;f__Aspergillaceae;g__Penicillium
ASV695	3.5e-05	9.3e-05	k__Fungi;p__Ascomycota;c__Leotiomycetes;o__Helotiales
ASV696	8e-06	0.000103	k__Fungi;p__Ascomycota;c__Dothideomycetes;o__Pleosporales
ASV697	0.000143	3e-06	k__Fungi;p__Basidiomycota;c__Agaricomycetes;o__Agaricales;f__Marasmiaceae;g__Mycopan;s__Mycopan_sp
ASV698	0.000124	1.3e-05	k__Fungi;p__Ascomycota;c__Leotiomycetes;o__Helotiales
ASV699	6e-06	0.000147	k__Fungi;p__Ascomycota;c__Leotiomycetes;o__Helotiales;f__Calloriaceae;g__Polyphilus;s__Polyphilus_sp
ASV701	0.00013	1e-05	k__Fungi;p__Ascomycota
ASV702	0.000157	3e-06	k__Fungi
ASV703	0.000129	1.7e-05	k__Fungi;p__Ascomycota;c__Dothideomycetes;o__Mytilinidales;f__Gloniaceae;g__Cenococcum;s__Cenococcum_sp
ASV704	0.000109	2.9e-05	k__Fungi;p__Mucoromycota;c__Mucoromycetes;o__Mucorales;f__Cunninghamellaceae;g__Absidia;s__Absidia_cylindrospora
ASV705	0.000129	1.2e-05	k__Fungi;p__Ascomycota;c__Leotiomycetes;o__Helotiales
ASV706	0.000136	6e-06	k__Fungi;p__Ascomycota;c__Sordariomycetes;o__Hypocreales;f__Hypocreaceae;g__Trichoderma;s__Trichoderma_virens
ASV707	0.000115	2.8e-05	k__Fungi
ASV708	0.000109	2.2e-05	k__Fungi
ASV709	9e-06	0.000101	k__Fungi;p__Basidiomycota;c__Agaricomycetes;o__Thelephorales;f__Thelephoraceae;g__Thelephora;s__Thelephora_sp
ASV712	0.000142	1e-06	k__Fungi;p__Ascomycota;c__Leotiomycetes;o__Helotiales;f__Helotiaceae;g__Tetracladium;s__Tetracladium_sp
ASV713	6.9e-05	7.7e-05	k__Fungi;p__Ascomycota;c__Sordariomycetes;o__Hypocreales;f__Ophiocordycipitaceae;g__Hirsutella;s__Hirsutella_minnesotensis
ASV715	8.4e-05	4.4e-05	k__Fungi;p__Fungi_phy_Incertae_sedis;c__Fungi_cls_Incertae_sedis;o__Fungi_ord_Incertae_sedis;f__Fungi_fam_Incertae_sedis;g__Fungi_gen_Incertae_sedis;s__Fungi_sp
ASV716	1.4e-05	0.000117	k__Fungi;p__Ascomycota;c__Sordariomycetes;o__Atractosporales;f__Conlariaceae;g__Conlarium
ASV717	2.5e-05	8e-05	k__Fungi;p__Basidiomycota;c__Agaricomycetes;o__Atheliales;f__Tylosporaceae;g__Tylospora;s__Tylospora_asterophora
ASV718	0.00013	3e-06	k__Fungi;p__Ascomycota;c__Sordariomycetes;o__Hypocreales;f__Bionectriaceae;g__Gliomastix;s__Gliomastix_roseogrisea
ASV719	0.000146	6e-06	k__Fungi;p__Ascomycota;c__Sordariomycetes;o__Hypocreales;f__Hypocreales_fam_Incertae_sedis;g__Myxocephala
ASV720	0.000131	5e-06	k__Fungi;p__Ascomycota;c__Eurotiomycetes;o__Onygenales;f__Onygenaceae;g__Auxarthron;s__Auxarthron_umbrinum
ASV721	1.3e-05	0.000109	k__Fungi;p__Basidiomycota;c__Microbotryomycetes;o__Microbotryales;f__Microbotryales_fam_Incertae_sedis;g__Microbotryales_gen_Incertae_sedis;s__Microbotryales_sp
ASV722	0.000104	3e-06	k__Fungi
ASV723	3.2e-05	9.3e-05	k__Fungi;p__Ascomycota;c__Dothideomycetes;o__Pleosporales;f__Pleosporaceae;g__Alternaria
ASV724	0.000136	2e-06	k__Fungi;p__Ascomycota;c__Sordariomycetes;o__Hypocreales;f__Ophiocordycipitaceae;g__Tolypocladium
ASV725	0.000151	1.1e-05	k__Fungi;p__Ascomycota;c__Dothideomycetes;o__Pleosporales;f__Pleosporales_fam_Incertae_sedis;g__Pleosporales_gen_Incertae_sedis;s__Pleosporales_sp
ASV726	3.7e-05	0.000115	k__Fungi;p__Mucoromycota;c__Mucoromycetes;o__Mucorales;f__Cunninghamellaceae;g__Absidia;s__Absidia_cylindrospora
ASV728	5e-06	0.000144	k__Fungi;p__Ascomycota;c__Eurotiomycetes;o__Chaetothyriales;f__Herpotrichiellaceae;g__Capronia;s__Capronia_sp
ASV729	7.8e-05	4.5e-05	k__Fungi;p__Ascomycota;c__Leotiomycetes;o__Helotiales;f__Dermateaceae;g__Cryptosporiopsis;s__Cryptosporiopsis_sp
ASV730	0.000104	2e-06	k__Fungi;p__Fungi_phy_Incertae_sedis;c__Fungi_cls_Incertae_sedis;o__Fungi_ord_Incertae_sedis;f__Fungi_fam_Incertae_sedis;g__Fungi_gen_Incertae_sedis;s__Fungi_sp
ASV731	8.6e-05	4.3e-05	k__Fungi;p__Mortierellomycota;c__Mortierellomycetes;o__Mortierellales;f__Mortierellaceae;g__Podila;s__Podila_humilis
ASV733	2.4e-05	8.4e-05	k__Fungi;p__Ascomycota;c__Eurotiomycetes;o__Chaetothyriales;f__Herpotrichiellaceae;g__Cladophialophora;s__Cladophialophora_nyingchiensis
ASV735	2.3e-05	8.5e-05	k__Fungi;p__Ascomycota;c__Leotiomycetes;o__Helotiales;f__Mollisiaceae;g__Mollisia;s__Mollisia_prismatica
ASV736	0.000141	4e-06	k__Fungi;p__Basidiomycota;c__Tremellomycetes;o__Filobasidiales;f__Piskurozymaceae;g__Solicoccozyma;s__Solicoccozyma_aeria
ASV737	8.4e-05	4.8e-05	k__Fungi
ASV738	0.000118	0	k__Fungi
ASV739	1e-05	0.000108	k__Fungi;p__Ascomycota;c__Eurotiomycetes;o__Chaetothyriales;f__Herpotrichiellaceae
ASV741	4e-06	0.000134	k__Fungi;p__Ascomycota;c__Eurotiomycetes;o__Eurotiales;f__Aspergillaceae;g__Aspergillus;s__Aspergillus_tardus
ASV742	2e-06	0.000122	k__Fungi;p__Mortierellomycota;c__Mortierellomycetes;o__Mortierellales;f__Mortierellaceae;g__Mortierella;s__Mortierella_basiparvispora
ASV744	9.4e-05	2.2e-05	k__Fungi;p__Ascomycota;c__Leotiomycetes;o__Helotiales;f__Hyaloscyphaceae;g__Hyaloscypha;s__Hyaloscypha_bicolor
ASV747	1.4e-05	0.000115	k__Fungi;p__Ascomycota;c__Eurotiomycetes;o__Eurotiales;f__Aspergillaceae;g__Penicillium;s__Penicillium_pancosmium
ASV750	9.8e-05	1e-06	k__Fungi
ASV751	3.1e-05	9.3e-05	k__Fungi;p__Basidiomycota;c__Agaricomycetes;o__Agaricales;f__Hydnangiaceae;g__Laccaria
ASV754	0.000102	9e-06	k__Fungi;p__Ascomycota;c__Sordariomycetes;o__Magnaporthales;f__Magnaporthaceae;g__Slopeiomyces;s__Slopeiomyces_cylindrosporus
ASV755	0.00012	2e-06	k__Fungi;p__Mucoromycota;c__Mucoromycetes;o__Mucorales;f__Cunninghamellaceae;g__Absidia;s__Absidia_cylindrospora
ASV757	0.000112	6e-06	k__Fungi;p__Fungi_phy_Incertae_sedis;c__Fungi_cls_Incertae_sedis;o__Fungi_ord_Incertae_sedis;f__Fungi_fam_Incertae_sedis;g__Fungi_gen_Incertae_sedis;s__Fungi_sp
ASV758	0.000112	8e-06	k__Fungi;p__Mortierellomycota;c__Mortierellomycetes;o__Mortierellales;f__Mortierellaceae;g__Linnemannia;s__Linnemannia_sclerotiella
ASV759	0.000126	4e-06	k__Fungi;p__Rozellomycota;c__Rozellomycota_cls_Incertae_sedis;o__Rozellomycota_ord_Incertae_sedis;f__Rozellomycota_fam_Incertae_sedis;g__Rozellomycota_gen_Incertae_sedis;s__Rozellomycota_sp
ASV760	0.000121	1e-05	k__Fungi
ASV761	0.000109	9e-06	k__Fungi;p__Ascomycota;c__Leotiomycetes;o__Helotiales;f__Ploettnerulaceae
ASV763	0.000133	7e-06	k__Fungi;p__Ascomycota;c__Sordariomycetes;o__Hypocreales;f__Nectriaceae;g__Ilyonectria;s__Ilyonectria_robusta
ASV764	2e-06	0.000102	k__Fungi;p__Basidiomycota;c__Microbotryomycetes;o__Leucosporidiales;f__Leucosporidiaceae;g__Mastigobasidium;s__Mastigobasidium_sp
ASV766	3e-06	0.000101	k__Fungi;p__Ascomycota
ASV767	0.000116	1.3e-05	k__Fungi;p__Ascomycota;c__Leotiomycetes;o__Helotiales;f__Myxotrichaceae;g__Oidiodendron;s__Oidiodendron_chlamydosporicum
ASV769	5.6e-05	6.8e-05	k__Fungi;p__Ascomycota;c__Leotiomycetes;o__Helotiales;f__Dermateaceae;g__Cryptosporiopsis;s__Cryptosporiopsis_sp
ASV771	1.4e-05	0.000106	k__Fungi;p__Basidiomycota;c__Agaricomycetes;o__Agaricales;f__Cortinariaceae;g__Cortinarius
ASV772	0.000105	1.1e-05	k__Fungi;p__Ascomycota;c__Sordariomycetes;o__Hypocreales
ASV773	1e-05	0.000101	k__Fungi;p__Ascomycota;c__Eurotiomycetes;o__Chaetothyriales;f__Chaetothyriales_fam_Incertae_sedis;g__Chaetothyriales_gen_Incertae_sedis;s__Chaetothyriales_sp
ASV774	6.2e-05	6e-05	k__Fungi;p__Ascomycota;c__Dothideomycetes;o__Pleosporales;f__Pleosporaceae;g__Pleosporaceae_gen_Incertae_sedis;s__Pleosporaceae_sp
ASV775	0.000109	1.1e-05	k__Fungi;p__Ascomycota;c__Sordariomycetes;o__Sordariales;f__Sordariales_fam_Incertae_sedis;g__Sordariales_gen_Incertae_sedis;s__Sordariales_sp
ASV776	0.000101	2.7e-05	k__Fungi;p__Ascomycota;c__Sordariomycetes;o__Hypocreales;f__Cordycipitaceae;g__Cordycipitaceae_gen_Incertae_sedis;s__Cordycipitaceae_sp
ASV778	0.000103	1.1e-05	k__Fungi;p__Ascomycota;c__Pezizomycotina_cls_Incertae_sedis;o__Pezizomycotina_ord_Incertae_sedis;f__Pezizomycotina_fam_Incertae_sedis;g__Pezizomycotina_gen_Incertae_sedis;s__Pezizomycotina_sp
ASV779	0.000106	8e-06	k__Fungi;p__Basidiomycota;c__Agaricomycetes;o__Auriculariales;f__Auriculariales_fam_Incertae_sedis;g__Auriculariales_gen_Incertae_sedis;s__Auriculariales_sp
ASV783	7e-05	3.5e-05	k__Fungi
ASV784	5e-06	0.000109	k__Fungi;p__Mortierellomycota;c__Mortierellomycetes;o__Mortierellales;f__Mortierellaceae;g__Mortierella;s__Mortierella_basiparvispora
ASV785	8.4e-05	1.1e-05	k__Fungi;p__Ascomycota;c__Archaeorhizomycetes;o__Archaeorhizomycetales;f__Archaeorhizomycetaceae;g__Archaeorhizomyces;s__Archaeorhizomyces_sp
ASV787	2.1e-05	7.1e-05	k__Fungi;p__Ascomycota;c__Leotiomycetes;o__Helotiales;f__Helotiales_fam_Incertae_sedis;g__Chalara;s__Chalara_sp
ASV789	0.000114	3e-06	k__Fungi;p__Ascomycota;c__Leotiomycetes;o__Thelebolales;f__Pseudeurotiaceae;g__Pseudogymnoascus;s__Pseudogymnoascus_sp
ASV797	4.5e-05	6.5e-05	k__Fungi;p__Ascomycota;c__Leotiomycetes;o__Helotiales
ASV798	8.3e-05	1e-05	k__Fungi;p__Ascomycota;c__Leotiomycetes;o__Helotiales;f__Helotiales_fam_Incertae_sedis;g__Leohumicola
ASV800	9.6e-05	1.5e-05	k__Fungi;p__Ascomycota;c__Leotiomycetes;o__Helotiales;f__Loramycetaceae;g__Loramyces;s__Loramyces_sp
ASV802	9.5e-05	1.4e-05	k__Fungi;p__Mortierellomycota;c__Mortierellomycetes;o__Mortierellales;f__Mortierellaceae
ASV803	1.8e-05	9e-05	k__Fungi;p__Ascomycota;c__Leotiomycetes;o__Helotiales;f__Myxotrichaceae;g__Oidiodendron
ASV804	1.4e-05	7.4e-05	k__Fungi;p__Fungi_phy_Incertae_sedis;c__Fungi_cls_Incertae_sedis;o__Fungi_ord_Incertae_sedis;f__Fungi_fam_Incertae_sedis;g__Fungi_gen_Incertae_sedis;s__Fungi_sp
ASV807	3.9e-05	5.3e-05	k__Fungi
ASV808	3.9e-05	6.7e-05	k__Fungi
ASV809	6e-06	0.000106	k__Fungi;p__Ascomycota;c__Eurotiomycetes;o__Chaetothyriales;f__Chaetothyriales_fam_Incertae_sedis;g__Xylohypha;s__Xylohypha_sp
ASV811	0.000102	4e-06	k__Fungi
ASV812	0.000119	2.5e-05	k__Fungi;p__Ascomycota
ASV814	7e-05	5.1e-05	k__Fungi;p__Ascomycota
ASV816	5e-06	0.000108	k__Fungi;p__Basidiomycota;c__Microbotryomycetes;o__Leucosporidiales;f__Leucosporidiaceae;g__Leucosporidium;s__Leucosporidium_sp
ASV817	2e-06	0.000127	k__Fungi;p__Basidiomycota;c__Agaricomycetes;o__Trechisporales;f__Hydnodontaceae;g__Luellia;s__Luellia_recondita
ASV820	4.3e-05	6.5e-05	k__Fungi;p__Ascomycota;c__Pezizomycetes;o__Pezizales;f__Pyronemataceae;g__Byssonectria;s__Byssonectria_sp
ASV823	6e-06	0.000114	k__Fungi;p__Mortierellomycota;c__Mortierellomycetes;o__Mortierellales;f__Mortierellaceae
ASV825	0.000123	3e-06	k__Fungi;p__Basidiomycota;c__Agaricomycetes;o__Hymenochaetales;f__Rickenellaceae;g__Resinicium;s__Resinicium_bicolor
ASV833	0.000101	7e-06	k__Fungi;p__Ascomycota;c__Dothideomycetes;o__Pleosporales;f__Melanommataceae;g__Petrakia;s__Petrakia_sp
ASV835	4e-05	6.5e-05	k__Fungi;p__Ascomycota;c__Archaeorhizomycetes;o__Archaeorhizomycetales;f__Archaeorhizomycetaceae;g__Archaeorhizomyces;s__Archaeorhizomyces_sp
ASV836	6e-06	7.5e-05	k__Fungi;p__Kickxellomycota;c__Ramicandelaberomycetes;o__Ramicandelaberales;f__Ramicandelaberales_fam_Incertae_sedis;g__Ramicandelaberales_gen_Incertae_sedis;s__Ramicandelaberales_sp
ASV837	3e-06	9.7e-05	k__Fungi;p__Ascomycota;c__Sordariomycetes;o__Sordariales;f__Podosporaceae;g__Podospora;s__Podospora_sp
ASV839	1e-06	8.2e-05	k__Fungi;p__Rozellomycota;c__Rozellomycotina_cls_Incertae_sedis;o__GS11;f__GS11_fam_Incertae_sedis;g__GS11_gen_Incertae_sedis;s__GS11_sp
ASV840	7.7e-05	5e-06	k__Fungi;p__Fungi_phy_Incertae_sedis;c__Fungi_cls_Incertae_sedis;o__Fungi_ord_Incertae_sedis;f__Fungi_fam_Incertae_sedis;g__Fungi_gen_Incertae_sedis;s__Fungi_sp
ASV841	1e-05	7.7e-05	k__Fungi;p__Ascomycota;c__Leotiomycetes;o__Helotiales;f__Mollisiaceae;g__Phialocephala;s__Phialocephala_bamuru
ASV843	0.000128	0	k__Fungi;p__Basidiomycota;c__Agaricomycetes;o__Agaricomycetes_ord_Incertae_sedis;f__Agaricomycetes_fam_Incertae_sedis;g__Agaricomycetes_gen_Incertae_sedis;s__Agaricomycetes_sp
ASV844	1e-05	0.000107	k__Fungi;p__Fungi_phy_Incertae_sedis;c__Fungi_cls_Incertae_sedis;o__Fungi_ord_Incertae_sedis;f__Fungi_fam_Incertae_sedis;g__Fungi_gen_Incertae_sedis;s__Fungi_sp
ASV845	3e-06	7.9e-05	k__Fungi;p__Basidiomycota;c__Agaricomycetes;o__Boletales;f__Boletaceae;g__Boletus;s__Boletus_edulis
ASV847	2e-06	7.8e-05	k__Fungi;p__Rozellomycota;c__Rozellomycota_cls_Incertae_sedis;o__Rozellomycota_ord_Incertae_sedis;f__Rozellomycota_fam_Incertae_sedis;g__Rozellomycota_gen_Incertae_sedis;s__Rozellomycota_sp
ASV848	8.6e-05	3e-06	k__Fungi;p__Ascomycota;c__Sordariomycetes;o__Sordariales
ASV849	8e-05	1.5e-05	k__Fungi;p__Ascomycota
ASV850	0.000114	1e-06	k__Fungi;p__Ascomycota;c__Dothideomycetes;o__Pleosporales;f__Sporormiaceae;g__Preussia;s__Preussia_flanaganii
ASV851	9.9e-05	9e-06	k__Fungi;p__Ascomycota;c__Leotiomycetes;o__Helotiales
ASV853	1.7e-05	6.4e-05	k__Fungi;p__Ascomycota;c__Leotiomycetes;o__Helotiales;f__Hyaloscyphaceae;g__Lachnum;s__Lachnum_pygmaeum
ASV855	8.8e-05	4e-06	k__Fungi;p__Basidiomycota;c__Agaricomycetes;o__Agaricales;f__Entolomataceae;g__Entoloma;s__Entoloma_sericeum
ASV857	9.6e-05	1.6e-05	k__Fungi;p__Basidiomycota;c__Agaricomycetes;o__Agaricales;f__Mycenaceae;g__Mycena
ASV859	9.8e-05	3e-06	k__Fungi;p__Basidiomycota;c__Agaricomycetes;o__Atheliales;f__Byssocorticiaceae;g__Athelopsis;s__Athelopsis_lembospora
ASV860	9.5e-05	8e-06	k__Fungi;p__Ascomycota;c__Eurotiomycetes;o__Chaetothyriales;f__Chaetothyriales_fam_Incertae_sedis;g__Chaetothyriales_gen_Incertae_sedis;s__Chaetothyriales_sp
ASV862	0.000111	1e-06	k__Fungi;p__Rozellomycota;c__Rozellomycota_cls_Incertae_sedis;o__Rozellomycota_ord_Incertae_sedis;f__Rozellomycota_fam_Incertae_sedis;g__Rozellomycota_gen_Incertae_sedis;s__Rozellomycota_sp
ASV864	9.5e-05	2e-06	k__Fungi;p__Ascomycota;c__Orbiliomycetes;o__Orbiliales
ASV865	0.0001	1.6e-05	k__Fungi;p__Rozellomycota;c__Rozellomycotina_cls_Incertae_sedis;o__GS11;f__GS11_fam_Incertae_sedis;g__GS11_gen_Incertae_sedis;s__GS11_sp
ASV866	7.4e-05	1.6e-05	k__Fungi;p__Ascomycota;c__Leotiomycetes;o__Helotiales;f__Myxotrichaceae;g__Oidiodendron;s__Oidiodendron_chlamydosporicum
ASV868	9e-06	7.8e-05	k__Fungi
ASV871	0.000101	3e-06	k__Fungi
ASV872	9.8e-05	3e-06	k__Fungi;p__Fungi_phy_Incertae_sedis;c__Fungi_cls_Incertae_sedis;o__Fungi_ord_Incertae_sedis;f__Fungi_fam_Incertae_sedis;g__Fungi_gen_Incertae_sedis;s__Fungi_sp
ASV873	8.1e-05	6e-06	k__Fungi;p__Mortierellomycota;c__Mortierellomycetes;o__Mortierellales;f__Mortierellaceae;g__Mortierella;s__Mortierella_alpina
ASV876	3.1e-05	6.3e-05	k__Fungi;p__Ascomycota;c__Eurotiomycetes;o__Chaetothyriales;f__Cyphellophoraceae;g__Cyphellophora;s__Cyphellophora_sessilis
ASV878	8.8e-05	1.5e-05	k__Fungi;p__Mucoromycota;c__Mucoromycetes;o__Mucorales;f__Cunninghamellaceae;g__Cunninghamella;s__Cunninghamella_elegans
ASV879	7.9e-05	2.1e-05	k__Fungi;p__Ascomycota;c__Sordariomycetes;o__Hypocreales;f__Nectriaceae;g__Fusarium;s__Fusarium_tricinctum
ASV880	8e-06	7.3e-05	k__Fungi
ASV881	8.7e-05	8e-06	k__Fungi;p__Ascomycota;c__Eurotiomycetes;o__Chaetothyriales;f__Herpotrichiellaceae;g__Herpotrichiellaceae_gen_Incertae_sedis;s__Herpotrichiellaceae_sp
ASV882	7e-06	9.1e-05	k__Fungi;p__Basidiomycota;c__Agaricomycetes;o__Auriculariales;f__Auriculariales_fam_Incertae_sedis;g__Renatobasidium;s__Renatobasidium_sp
ASV884	7.8e-05	1e-05	k__Fungi;p__Ascomycota;c__Eurotiomycetes;o__Chaetothyriales;f__Chaetothyriales_fam_Incertae_sedis;g__Chaetothyriales_gen_Incertae_sedis;s__Chaetothyriales_sp
ASV885	2e-06	8.7e-05	k__Fungi;p__Ascomycota;c__Eurotiomycetes;o__Chaetothyriales;f__Chaetothyriales_fam_Incertae_sedis;g__Chaetothyriales_gen_Incertae_sedis;s__Chaetothyriales_sp
ASV891	2e-06	9.6e-05	k__Fungi;p__Basidiomycota;c__Agaricomycetes;o__Boletales;f__Paxillaceae;g__Paxillus;s__Paxillus_involutus
ASV892	7e-05	1e-05	k__Fungi;p__Ascomycota;c__Sordariomycetes;o__Hypocreales;f__Cordycipitaceae;g__Leptobacillium;s__Leptobacillium_leptobactrum
ASV893	9e-05	5e-06	k__Fungi;p__Basidiomycota;c__Agaricomycetes;o__Trechisporales;f__Hydnodontaceae;g__Trechispora;s__Trechispora_invisitata
ASV896	7.9e-05	5e-06	k__Fungi;p__Ascomycota;c__Sareomycetes;o__Sareales;f__Sareales_fam_Incertae_sedis;g__Sareales_gen_Incertae_sedis;s__Sareales_sp
ASV898	7.6e-05	1.3e-05	k__Fungi
ASV900	1.2e-05	8.5e-05	k__Fungi;p__Ascomycota;c__Leotiomycetes;o__Helotiales;f__Helotiaceae;g__Tetracladium
ASV904	3e-06	9.8e-05	k__Fungi;p__Basidiomycota;c__Agaricomycetes;o__Agaricales;f__Mycenaceae;g__Mycena
ASV905	3e-06	8.7e-05	k__Fungi;p__Ascomycota;c__Leotiomycetes;o__Helotiales
ASV907	1.3e-05	5.7e-05	k__Fungi;p__Ascomycota
ASV908	6.2e-05	7e-06	k__Fungi;p__Ascomycota;c__Eurotiomycetes;o__Chaetothyriales
ASV909	7.8e-05	6e-06	k__Fungi;p__Ascomycota;c__Sordariomycetes;o__Hypocreales;f__Cordycipitaceae;g__Beauveria;s__Beauveria_sp
ASV910	8e-05	8e-06	k__Fungi;p__Ascomycota;c__Eurotiomycetes;o__Eurotiales;f__Aspergillaceae;g__Rasamsonia;s__Rasamsonia_emersonii
ASV912	3e-06	6.6e-05	k__Fungi;p__Mortierellomycota;c__Mortierellomycetes;o__Mortierellales;f__Mortierellaceae;g__Mortierella
ASV917	8e-06	7.3e-05	k__Fungi;p__Ascomycota;c__Sordariomycetes;o__Coniochaetales;f__Coniochaetaceae;g__Lecythophora;s__Lecythophora_canina
ASV920	2e-06	7.3e-05	k__Fungi;p__Ascomycota
ASV922	1.9e-05	6.6e-05	k__Fungi;p__Ascomycota;c__Sordariomycetes;o__Hypocreales
ASV923	7.9e-05	3e-06	k__Fungi;p__Fungi_phy_Incertae_sedis;c__Fungi_cls_Incertae_sedis;o__Fungi_ord_Incertae_sedis;f__Fungi_fam_Incertae_sedis;g__Fungi_gen_Incertae_sedis;s__Fungi_sp
ASV924	2e-06	8.4e-05	k__Fungi;p__Basidiomycota;c__Microbotryomycetes
ASV925	7.3e-05	9e-06	k__Fungi;p__Ascomycota;c__Sordariomycetes;o__Hypocreales;f__Clavicipitaceae;g__Collarina;s__Collarina_sp
ASV928	5e-06	8.6e-05	k__Fungi;p__Mucoromycota
ASV929	2e-06	9.1e-05	k__Fungi;p__Ascomycota;c__Leotiomycetes;o__Helotiales
ASV930	6e-06	7.9e-05	k__Fungi;p__Ascomycota;c__Eurotiomycetes;o__Chaetothyriales;f__Chaetothyriales_fam_Incertae_sedis;g__Chaetothyriales_gen_Incertae_sedis;s__Chaetothyriales_sp
ASV932	8e-06	5.6e-05	k__Fungi
ASV934	6.4e-05	2e-06	k__Fungi;p__Rozellomycota;c__Rozellomycota_cls_Incertae_sedis;o__Rozellomycota_ord_Incertae_sedis;f__Rozellomycota_fam_Incertae_sedis;g__Rozellomycota_gen_Incertae_sedis;s__Rozellomycota_sp
ASV936	6.7e-05	1.7e-05	k__Fungi;p__Ascomycota;c__Sordariomycetes;o__Glomerellales;f__Plectosphaerellaceae;g__Gibellulopsis
ASV937	6.9e-05	7e-06	k__Fungi;p__Ascomycota;c__Dothideomycetes;o__Pleosporales;f__Dictyosporiaceae;g__Dictyosporiaceae_gen_Incertae_sedis;s__Dictyosporiaceae_sp
ASV938	9e-06	7.9e-05	k__Fungi
ASV939	3.1e-05	3.4e-05	k__Fungi
ASV942	1e-05	8.1e-05	k__Fungi
ASV943	2.9e-05	5e-05	k__Fungi;p__Ascomycota;c__Eurotiomycetes;o__Chaetothyriales;f__Herpotrichiellaceae;g__Cladophialophora;s__Cladophialophora_chaetospira
ASV945	5.6e-05	1.1e-05	k__Fungi;p__Ascomycota;c__Leotiomycetes;o__Helotiales
ASV947	0	6.2e-05	k__Fungi
ASV948	5.9e-05	1.5e-05	k__Fungi;p__Ascomycota;c__Leotiomycetes;o__Helotiales
ASV951	6.7e-05	1.4e-05	k__Fungi;p__Ascomycota;c__Sordariomycetes;o__Sordariales;f__Lasiosphaeriaceae;g__Schizothecium;s__Schizothecium_sp
ASV954	3e-06	6.3e-05	k__Fungi;p__Ascomycota;c__Lecanoromycetes;o__Acarosporales;f__Acarosporales_fam_Incertae_sedis;g__Acarosporales_gen_Incertae_sedis;s__Acarosporales_sp
ASV956	7.3e-05	3e-06	k__Fungi;p__Ascomycota;c__Sordariomycetes;o__Hypocreales;f__Clavicipitaceae;g__Marquandomyces;s__Marquandomyces_marquandii
ASV957	5.8e-05	5e-06	k__Fungi;p__Ascomycota
ASV958	6.9e-05	1e-06	k__Fungi;p__Mucoromycota;c__Mucoromycetes;o__Mucorales;f__Cunninghamellaceae;g__Absidia;s__Absidia_glauca
ASV959	5.9e-05	4e-06	k__Fungi;p__Basidiomycota;c__Microbotryomycetes;o__Microbotryomycetes_ord_Incertae_sedis;f__Chrysozymaceae;g__Slooffia;s__Slooffia_tsugae
ASV961	1.9e-05	5.9e-05	k__Fungi;p__Ascomycota;c__Sordariomycetes;o__Hypocreales;f__Hypocreaceae;g__Trichoderma;s__Trichoderma_spirale
ASV962	5.5e-05	2.7e-05	k__Fungi;p__Ascomycota;c__Leotiomycetes;o__Rhytismatales;f__Rhytismataceae;g__Lophodermium;s__Lophodermium_piceae
ASV964	3e-06	6.1e-05	k__Fungi
ASV968	4.5e-05	3.7e-05	k__Fungi;p__Mucoromycota;c__Mucoromycetes;o__Mucorales;f__Cunninghamellaceae;g__Absidia
ASV969	5.9e-05	6e-06	k__Fungi;p__Ascomycota;c__Eurotiomycetes;o__Chaetothyriales;f__Chaetothyriales_fam_Incertae_sedis;g__Chaetothyriales_gen_Incertae_sedis;s__Chaetothyriales_sp
ASV973	2e-06	7.8e-05	k__Fungi
ASV979	3e-06	7.6e-05	k__Fungi
ASV980	6.4e-05	1e-05	k__Fungi
ASV984	3.8e-05	3.4e-05	k__Fungi;p__Ascomycota;c__Sordariomycetes;o__Coniochaetales;f__Coniochaetaceae;g__Coniochaeta;s__Coniochaeta_sp
ASV985	6.7e-05	3e-06	k__Fungi;p__Ascomycota;c__Sordariomycetes;o__Hypocreales;f__Nectriaceae;g__Nectria;s__Nectria_ramulariae
ASV986	4e-06	8.3e-05	k__Fungi;p__Ascomycota;c__Eurotiomycetes;o__Eurotiales;f__Aspergillaceae;g__Penicillium;s__Penicillium_catenatum
ASV987	6.5e-05	4e-06	k__Fungi;p__Basidiomycota;c__Agaricomycetes;o__Agaricales;f__Entolomataceae;g__Entoloma;s__Entoloma_sp
ASV993	3e-06	5.8e-05	k__Fungi;p__Ascomycota;c__Leotiomycetes;o__Helotiales;f__Dermateaceae;g__Pezicula;s__Pezicula_ericae
ASV996	1e-06	6.4e-05	k__Fungi;p__Ascomycota;c__Eurotiomycetes;o__Chaetothyriales;f__Chaetothyriaceae;g__Ceramothyrium;s__Ceramothyrium_carniolicum
ASV998	6e-05	5e-06	k__Fungi;p__Ascomycota;c__Dothideomycetes;o__Pleosporales;f__Phaeosphaeriaceae;g__Ophiosphaerella;s__Ophiosphaerella_sp
ASV999	6.4e-05	5e-06	k__Fungi;p__Basidiomycota;c__Agaricomycetes;o__Trechisporales;f__Hydnodontaceae;g__Trechispora;s__Trechispora_sp
ASV1002	7.4e-05	1e-06	k__Fungi;p__Basidiomycota;c__Agaricomycetes;o__Phallales;f__Phallaceae;g__Phallus;s__Phallus_impudicus
ASV1003	7e-06	7e-05	k__Fungi;p__Ascomycota;c__Sordariomycetes;o__Hypocreales;f__Nectriaceae;g__Nectriaceae_gen_Incertae_sedis;s__Nectriaceae_sp
ASV1004	4e-06	5.5e-05	k__Fungi;p__Ascomycota;c__Sordariomycetes;o__Hypocreales;f__Hypocreaceae;g__Trichoderma
ASV1007	6.8e-05	3e-06	k__Fungi;p__Ascomycota
ASV1009	5.6e-05	6e-06	k__Fungi;p__Mortierellomycota;c__Mortierellomycetes;o__Mortierellales
ASV1011	6.5e-05	1e-06	k__Fungi;p__Ascomycota
ASV1013	6e-06	4.8e-05	k__Fungi;p__Ascomycota;c__Eurotiomycetes;o__Chaetothyriales;f__Herpotrichiellaceae;g__Cladophialophora;s__Cladophialophora_nyingchiensis
ASV1014	2e-06	5.4e-05	k__Fungi;p__Ascomycota;c__Eurotiomycetes;o__Eurotiales;f__Eurotiales_fam_Incertae_sedis;g__Eurotiales_gen_Incertae_sedis;s__Eurotiales_sp
ASV1015	6.7e-05	5e-06	k__Fungi;p__Ascomycota;c__Leotiomycetes;o__Helotiales;f__Calloriaceae;g__Laetinaevia;s__Laetinaevia_sp
ASV1017	6.7e-05	1e-06	k__Fungi;p__Fungi_phy_Incertae_sedis;c__Fungi_cls_Incertae_sedis;o__Fungi_ord_Incertae_sedis;f__Fungi_fam_Incertae_sedis;g__Fungi_gen_Incertae_sedis;s__Fungi_sp
ASV1018	6.8e-05	3e-06	k__Fungi;p__Ascomycota;c__Leotiomycetes;o__Helotiales;f__Lachnaceae;g__Pezizellaster;s__Pezizellaster_sp
ASV1021	7.7e-05	4e-06	k__Fungi;p__Ascomycota;c__Leotiomycetes;o__Helotiales
ASV1024	5.7e-05	2e-06	k__Fungi;p__Ascomycota;c__Sordariomycetes;o__Glomerellales;f__Plectosphaerellaceae;g__Lectera;s__Lectera_sambuci
ASV1026	6e-05	4e-06	k__Fungi;p__Ascomycota
ASV1028	7.6e-05	2e-06	k__Fungi;p__Rozellomycota;c__Rozellomycota_cls_Incertae_sedis;o__Rozellomycota_ord_Incertae_sedis;f__Rozellomycota_fam_Incertae_sedis;g__Rozellomycota_gen_Incertae_sedis;s__Rozellomycota_sp
ASV1029	6.4e-05	4e-06	k__Fungi;p__Ascomycota;c__Sordariomycetes;o__Sordariales;f__Chaetomiaceae;g__Thermothielavioides;s__Thermothielavioides_terrestris
ASV1031	6.8e-05	2e-06	k__Fungi;p__Basidiomycota;c__Microbotryomycetes;o__Leucosporidiales;f__Leucosporidiaceae;g__Leucosporidium;s__Leucosporidium_sp
ASV1032	7.4e-05	4e-06	k__Fungi;p__Ascomycota;c__Sordariomycetes;o__Microascales;f__Microascaceae;g__Gamsia;s__Gamsia_simplex
ASV1034	6.6e-05	3e-06	k__Fungi;p__Fungi_phy_Incertae_sedis;c__Fungi_cls_Incertae_sedis;o__Fungi_ord_Incertae_sedis;f__Fungi_fam_Incertae_sedis;g__Fungi_gen_Incertae_sedis;s__Fungi_sp
ASV1038	5.8e-05	9e-06	k__Fungi;p__Ascomycota;c__Dothideomycetes;o__Mycosphaerellales;f__Mycosphaerellaceae;g__Cercospora;s__Cercospora_sp
ASV1039	5.3e-05	4e-06	k__Fungi;p__Ascomycota;c__Eurotiomycetes;o__Chaetothyriales;f__Herpotrichiellaceae;g__Exophiala;s__Exophiala_opportunistica
ASV1041	2e-06	6e-05	k__Fungi;p__Basidiomycota;c__Agaricomycetes;o__Agaricales;f__Lycoperdaceae;g__Lycoperdon
ASV1045	7.4e-05	3e-06	k__Fungi;p__Ascomycota;c__Eurotiomycetes;o__Onygenales;f__Onygenales_fam_Incertae_sedis;g__Onygenales_gen_Incertae_sedis;s__Onygenales_sp
ASV1046	6e-05	2e-06	k__Fungi;p__Fungi_phy_Incertae_sedis;c__Fungi_cls_Incertae_sedis;o__Fungi_ord_Incertae_sedis;f__Fungi_fam_Incertae_sedis;g__Fungi_gen_Incertae_sedis;s__Fungi_sp
ASV1047	6e-05	2e-06	k__Fungi;p__Basidiomycota;c__Agaricomycetes;o__Atheliales;f__Pilodermataceae;g__Piloderma
ASV1049	5.6e-05	1.2e-05	k__Fungi;p__Ascomycota;c__Leotiomycetes;o__Helotiales;f__Dermateaceae;g__Cryptosporiopsis;s__Cryptosporiopsis_sp
ASV1050	4.5e-05	8e-06	k__Fungi;p__Ascomycota;c__Archaeorhizomycetes;o__Archaeorhizomycetales;f__Archaeorhizomycetaceae;g__Archaeorhizomyces;s__Archaeorhizomyces_sp
ASV1052	5.7e-05	4e-06	k__Fungi;p__Basidiomycota;c__Agaricomycetes;o__Gomphales;f__Gomphaceae
ASV1055	1.2e-05	4.5e-05	k__Fungi;p__Ascomycota;c__Leotiomycetes;o__Helotiales;f__Helotiales_fam_Incertae_sedis;g__Leohumicola
ASV1056	6.1e-05	2e-06	k__Fungi;p__Ascomycota;c__Eurotiomycetes;o__Chaetothyriales
ASV1057	4e-06	5.2e-05	k__Fungi;p__Kickxellomycota;c__Ramicandelaberomycetes;o__Ramicandelaberales;f__Ramicandelaberales_fam_Incertae_sedis;g__Ramicandelaberales_gen_Incertae_sedis;s__Ramicandelaberales_sp
ASV1059	5e-06	7.1e-05	k__Fungi;p__Ascomycota;c__Eurotiomycetes;o__Eurotiales;f__Aspergillaceae
ASV1061	6.2e-05	3e-06	k__Fungi;p__Ascomycota;c__Dothideomycetes;o__Mycosphaerellales;f__Extremaceae;g__Extremopsis;s__Extremopsis_radicicola
ASV1063	7e-06	4.3e-05	k__Fungi;p__Ascomycota;c__Leotiomycetes;o__Helotiales;f__Dermateaceae;g__Cryptosporiopsis;s__Cryptosporiopsis_sp
ASV1066	1.7e-05	4.9e-05	k__Fungi;p__Mortierellomycota;c__Mortierellomycetes;o__Mortierellales;f__Mortierellaceae;g__Dissophora;s__Dissophora_globulifera
ASV1067	5.2e-05	4e-06	k__Fungi;p__Ascomycota;c__Eurotiomycetes;o__Chaetothyriales;f__Herpotrichiellaceae
ASV1068	2e-06	5.3e-05	k__Fungi;p__Rozellomycota;c__Rozellomycota_cls_Incertae_sedis;o__Rozellomycota_ord_Incertae_sedis;f__Rozellomycota_fam_Incertae_sedis;g__Rozellomycota_gen_Incertae_sedis;s__Rozellomycota_sp
ASV1069	5.4e-05	8e-06	k__Fungi;p__Mortierellomycota;c__Mortierellomycetes;o__Mortierellales;f__Mortierellaceae;g__Mortierellaceae_gen_Incertae_sedis;s__Mortierellaceae_sp
ASV1074	5.3e-05	2e-06	k__Fungi;p__Ascomycota;c__Eurotiomycetes;o__Chaetothyriales;f__Chaetothyriales_fam_Incertae_sedis;g__Chaetothyriales_gen_Incertae_sedis;s__Chaetothyriales_sp
ASV1076	5.4e-05	8e-06	k__Fungi;p__Ascomycota;c__Eurotiomycetes;o__Chaetothyriales
ASV1077	1.1e-05	5e-05	k__Fungi;p__Ascomycota;c__Dothideomycetes;o__Pleosporales;f__Phaeosphaeriaceae
ASV1078	4e-05	2.8e-05	k__Fungi;p__Basidiomycota;c__Agaricomycetes;o__Atheliales;f__Tylosporaceae;g__Tylospora;s__Tylospora_asterophora
ASV1085	5.4e-05	3e-06	k__Fungi;p__Rozellomycota;c__Rozellomycota_cls_Incertae_sedis;o__Rozellomycota_ord_Incertae_sedis;f__Rozellomycota_fam_Incertae_sedis;g__Rozellomycota_gen_Incertae_sedis;s__Rozellomycota_sp
ASV1086	4.8e-05	2e-06	k__Fungi;p__Rozellomycota;c__Rozellomycota_cls_Incertae_sedis;o__Rozellomycota_ord_Incertae_sedis;f__Rozellomycota_fam_Incertae_sedis;g__Rozellomycota_gen_Incertae_sedis;s__Rozellomycota_sp
ASV1088	5.4e-05	1e-06	k__Fungi
ASV1089	2e-06	5.9e-05	k__Fungi;p__Basidiomycota;c__Agaricomycetes;o__Atheliales;f__Atheliales_fam_Incertae_sedis;g__Atheliales_gen_Incertae_sedis;s__Atheliales_sp
ASV1091	6.9e-05	0	k__Fungi;p__Ascomycota;c__Pezizomycetes;o__Pezizales;f__Tuberaceae;g__Tuber;s__Tuber_borchii
ASV1093	5.3e-05	1e-06	k__Fungi;p__Ascomycota;c__Dothideomycetes;o__Pleosporales;f__Didymellaceae
ASV1095	6e-06	6e-05	k__Fungi
ASV1100	5.6e-05	7e-06	k__Fungi;p__Ascomycota;c__Leotiomycetes
ASV1104	5.2e-05	3e-06	k__Fungi;p__Basidiomycota;c__Tremellomycetes;o__Tremellales;f__Bulleraceae;g__Bulleraceae_gen_Incertae_sedis;s__Bulleraceae_sp
ASV1105	1e-05	3.9e-05	k__Fungi;p__Ascomycota;c__Sordariomycetes
ASV1107	5.2e-05	8e-06	k__Fungi;p__Ascomycota;c__Eurotiomycetes;o__Chaetothyriales;f__Chaetothyriales_fam_Incertae_sedis;g__Chaetothyriales_gen_Incertae_sedis;s__Chaetothyriales_sp
ASV1108	5.6e-05	1e-06	k__Fungi
ASV1110	4.9e-05	2e-06	k__Fungi;p__Basidiomycota;c__Agaricomycetes;o__Agaricales;f__Clavariaceae;g__Clavariaceae_gen_Incertae_sedis;s__Clavariaceae_sp
ASV1111	6e-06	4.8e-05	k__Fungi;p__Ascomycota;c__Leotiomycetes;o__Helotiales;f__Dermateaceae;g__Cryptosporiopsis;s__Cryptosporiopsis_sp
ASV1112	8e-06	4e-05	k__Fungi;p__Ascomycota;c__Leotiomycetes;o__Leotiomycetes_ord_Incertae_sedis;f__Leotiomycetes_fam_Incertae_sedis;g__Leotiomycetes_gen_Incertae_sedis;s__Leotiomycetes_sp
ASV1113	1e-06	4.4e-05	k__Fungi;p__Ascomycota;c__Archaeorhizomycetes;o__Archaeorhizomycetales
ASV1117	5e-06	4.1e-05	k__Fungi;p__Ascomycota;c__Leotiomycetes;o__Helotiales;f__Pleuroascaceae;g__Pleuroascus;s__Pleuroascus_sp
ASV1119	6.5e-05	3e-06	k__Fungi;p__Ascomycota;c__Dothideomycetes;o__Venturiales;f__Sympoventuriaceae;g__Pseudosigmoidea
ASV1124	3e-06	4.2e-05	k__Fungi;p__Fungi_phy_Incertae_sedis;c__Fungi_cls_Incertae_sedis;o__Fungi_ord_Incertae_sedis;f__Fungi_fam_Incertae_sedis;g__Fungi_gen_Incertae_sedis;s__Fungi_sp
ASV1126	3e-06	4.4e-05	k__Fungi
ASV1133	2.8e-05	3.3e-05	k__Fungi;p__Mucoromycota;c__Mucoromycetes;o__Mucorales;f__Cunninghamellaceae;g__Absidia;s__Absidia_cylindrospora
ASV1134	5e-06	4.2e-05	k__Fungi;p__Rozellomycota;c__Rozellomycota_cls_Incertae_sedis;o__Rozellomycota_ord_Incertae_sedis;f__Rozellomycota_fam_Incertae_sedis;g__Rozellomycota_gen_Incertae_sedis;s__Rozellomycota_sp
ASV1135	1e-06	4.5e-05	k__Fungi;p__Ascomycota;c__Dothideomycetes;o__Pleosporales;f__Pleosporaceae;g__Pyrenophora;s__Pyrenophora_tetrarrhenae
ASV1147	1.2e-05	3.5e-05	k__Fungi;p__Rozellomycota;c__Rozellomycota_cls_Incertae_sedis;o__Rozellomycota_ord_Incertae_sedis;f__Rozellomycota_fam_Incertae_sedis;g__Rozellomycota_gen_Incertae_sedis;s__Rozellomycota_sp
ASV1149	7e-06	5.3e-05	k__Fungi;p__Basidiomycota;c__Microbotryomycetes;o__Sporidiobolales;f__Sporidiobolaceae;g__Sporobolomyces;s__Sporobolomyces_sp
ASV1151	4.7e-05	5e-06	k__Fungi;p__Ascomycota;c__Eurotiomycetes;o__Eurotiales;f__Aspergillaceae
ASV1153	5e-06	5.5e-05	k__Fungi;p__Ascomycota;c__Sordariomycetes;o__Hypocreales;f__Hypocreales_fam_Incertae_sedis;g__Chlorocillium;s__Chlorocillium_griseum
ASV1156	1e-06	5.2e-05	k__Fungi;p__Ascomycota;c__Leotiomycetes;o__Helotiales;f__Dermateaceae;g__Pezicula
ASV1157	3.5e-05	1.7e-05	k__Fungi;p__Ascomycota;c__Sordariomycetes;o__Hypocreales;f__Clavicipitaceae;g__Collarina;s__Collarina_sp
ASV1159	1e-06	4.3e-05	k__Fungi
ASV1162	5.9e-05	1e-06	k__Fungi;p__Ascomycota;c__Archaeorhizomycetes;o__Archaeorhizomycetales;f__Archaeorhizomycetales_fam_Incertae_sedis;g__Archaeorhizomycetales_gen_Incertae_sedis;s__Archaeorhizomycetales_sp
ASV1163	2e-06	5.3e-05	k__Fungi
ASV1164	4.1e-05	1.5e-05	k__Fungi;p__Mortierellomycota;c__Mortierellomycetes;o__Mortierellales;f__Mortierellaceae;g__Mortierella;s__Mortierella_tsukubaensis
ASV1170	3.6e-05	4e-06	k__Fungi;p__Ascomycota;c__Sordariomycetes;o__Hypocreales;f__Ophiocordycipitaceae;g__Tolypocladium
ASV1173	5.3e-05	0	k__Fungi;p__Ascomycota;c__Eurotiomycetes;o__Chaetothyriales;f__Trichomeriaceae;g__Knufia;s__Knufia_peltigerae
ASV1174	1e-06	4.5e-05	k__Fungi;p__Ascomycota;c__Leotiomycetes;o__Helotiales;f__Hyaloscyphaceae;g__Phialea;s__Phialea_sp
ASV1175	5e-06	3.6e-05	k__Fungi;p__Ascomycota;c__Sordariomycetes;o__Hypocreales
ASV1176	4.8e-05	3e-06	k__Fungi;p__Ascomycota;c__Leotiomycetes;o__Helotiales;f__Hyaloscyphaceae;g__Microscypha;s__Microscypha_sp
ASV1178	5.1e-05	1e-06	k__Fungi;p__Ascomycota;c__Leotiomycetes;o__Helotiales
ASV1179	3.9e-05	6e-06	k__Fungi;p__Ascomycota;c__Dothideomycetes;o__Pleosporales;f__Periconiaceae;g__Periconia;s__Periconia_macrospinosa
ASV1180	1e-06	4e-05	k__Fungi;p__Rozellomycota;c__Rozellomycota_cls_Incertae_sedis;o__Rozellomycota_ord_Incertae_sedis;f__Rozellomycota_fam_Incertae_sedis;g__Rozellomycota_gen_Incertae_sedis;s__Rozellomycota_sp
ASV1182	1.9e-05	2.7e-05	k__Fungi;p__Ascomycota;c__Eurotiomycetes;o__Chaetothyriales;f__Herpotrichiellaceae;g__Exophiala;s__Exophiala_opportunistica
ASV1184	4.8e-05	2e-06	k__Fungi
ASV1185	2e-06	3.6e-05	k__Fungi;p__Ascomycota;c__Archaeorhizomycetes;o__Archaeorhizomycetales;f__Archaeorhizomycetales_fam_Incertae_sedis;g__Archaeorhizomycetales_gen_Incertae_sedis;s__Archaeorhizomycetales_sp
ASV1187	1.1e-05	3.5e-05	k__Fungi;p__Ascomycota;c__Leotiomycetes;o__Helotiales;f__Helotiaceae;g__Meliniomyces;s__Meliniomyces_sp
ASV1191	3e-06	3.7e-05	k__Fungi;p__Ascomycota;c__Eurotiomycetes;o__Chaetothyriales
ASV1192	3.8e-05	2e-06	k__Fungi;p__Ascomycota;c__Sordariomycetes;o__Sordariales;f__Podosporaceae;g__Podospora;s__Podospora_striatispora
ASV1196	3e-06	3.9e-05	k__Fungi
ASV1197	3e-06	3.6e-05	k__Fungi
ASV1198	3.6e-05	4e-06	k__Fungi;p__Ascomycota;c__Eurotiomycetes;o__Chaetothyriales;f__Herpotrichiellaceae;g__Exophiala;s__Exophiala_moniliae
ASV1203	2e-06	4.2e-05	k__Fungi;p__Basidiomycota;c__Microbotryomycetes;o__Leucosporidiales;f__Leucosporidiaceae;g__Leucosporidium;s__Leucosporidium_sp
ASV1205	4.6e-05	3e-06	k__Fungi;p__Ascomycota;c__Sordariomycetes;o__Chaetosphaeriales;f__Chaetosphaeriaceae;g__Chaetosphaeriaceae_gen_Incertae_sedis;s__Chaetosphaeriaceae_sp
ASV1206	3e-06	4.2e-05	k__Fungi
ASV1208	1e-06	3.6e-05	k__Fungi;p__Ascomycota;c__Eurotiomycetes;o__Chaetothyriales;f__Herpotrichiellaceae;g__Capronia;s__Capronia_sp
ASV1209	3.5e-05	4e-06	k__Fungi;p__Basidiomycota;c__Agaricomycetes;o__Russulales;f__Lachnocladiaceae;g__Asterostroma;s__Asterostroma_laxum
ASV1210	4.1e-05	2e-06	k__Fungi;p__Ascomycota;c__Sordariomycetes;o__Hypocreales;f__Bionectriaceae;g__Clonostachys;s__Clonostachys_divergens
ASV1215	4.7e-05	4e-06	k__Fungi;p__Ascomycota;c__Sordariomycetes;o__Sordariales;f__Lasiosphaeriaceae;g__Cercophora;s__Cercophora_areolata
ASV1218	4.2e-05	7e-06	k__Fungi;p__Ascomycota;c__Dothideomycetes;o__Pleosporales;f__Didymosphaeriaceae;g__Laburnicola;s__Laburnicola_sp
ASV1219	3.5e-05	5e-06	k__Fungi
ASV1222	3.8e-05	5e-06	k__Fungi;p__Ascomycota;c__Dothideomycetes;o__Pleosporales
ASV1223	3.5e-05	5e-06	k__Fungi;p__Ascomycota;c__Sordariomycetes;o__Hypocreales;f__Nectriaceae;g__Acremoniopsis;s__Acremoniopsis_sp
ASV1224	5.7e-05	1e-06	k__Fungi;p__Fungi_phy_Incertae_sedis;c__Fungi_cls_Incertae_sedis;o__Fungi_ord_Incertae_sedis;f__Fungi_fam_Incertae_sedis;g__Fungi_gen_Incertae_sedis;s__Fungi_sp
ASV1225	2e-05	2.8e-05	k__Fungi;p__Ascomycota;c__Sordariomycetes;o__Hypocreales;f__Cordycipitaceae;g__Lecanicillium;s__Lecanicillium_fusisporum
ASV1227	3.6e-05	3e-06	k__Fungi;p__Ascomycota;c__Leotiomycetes;o__Thelebolales;f__Pseudeurotiaceae;g__Pseudeurotium;s__Pseudeurotium_hygrophilum
ASV1229	5e-06	3.5e-05	k__Fungi;p__Ascomycota;c__Archaeorhizomycetes;o__Archaeorhizomycetales;f__Archaeorhizomycetaceae;g__Archaeorhizomyces;s__Archaeorhizomyces_sp
ASV1230	3.9e-05	8e-06	k__Fungi;p__Chytridiomycota;c__Rhizophydiomycetes;o__Rhizophydiales;f__Rhizophydiales_fam_Incertae_sedis;g__Rhizophydiales_gen_Incertae_sedis;s__Rhizophydiales_sp
ASV1231	3.1e-05	7e-06	k__Fungi;p__Ascomycota;c__Leotiomycetes;o__Phacidiales;f__Phacidiaceae;g__Gremmenia;s__Gremmenia_infestans
ASV1234	2e-06	3.5e-05	k__Fungi;p__Basidiomycota;c__Microbotryomycetes;o__Sporidiobolales;f__Sporidiobolales_fam_Incertae_sedis;g__Sporidiobolales_gen_Incertae_sedis;s__Sporidiobolales_sp
ASV1241	3.1e-05	6e-06	k__Fungi;p__Ascomycota;c__Sordariomycetes;o__Sordariales;f__Lasiosphaeriaceae;g__Schizothecium;s__Schizothecium_sp
ASV1242	3e-06	4.8e-05	k__Fungi;p__Basidiomycota
ASV1243	5e-06	3.9e-05	k__Fungi;p__Ascomycota;c__Leotiomycetes;o__Helotiales
ASV1247	4e-05	3e-06	k__Fungi;p__Ascomycota;c__Pezizomycetes;o__Pezizales;f__Ascobolaceae;g__Ascobolus;s__Ascobolus_sp
ASV1248	3.1e-05	8e-06	k__Fungi;p__Ascomycota;c__Dothideomycetes;o__Pleosporales;f__Pseudopyrenochaetaceae;g__Pseudopyrenochaeta;s__Pseudopyrenochaeta_terrestris
ASV1249	3e-06	4.9e-05	k__Fungi;p__Ascomycota;c__Dothideomycetes;o__Venturiales;f__Venturiaceae;g__Venturia;s__Venturia_sp
ASV1253	3.9e-05	1e-06	k__Fungi;p__Ascomycota;c__Orbiliomycetes;o__Orbiliales
ASV1254	1e-06	3.4e-05	k__Fungi;p__Rozellomycota;c__Rozellomycota_cls_Incertae_sedis;o__Rozellomycota_ord_Incertae_sedis;f__Rozellomycota_fam_Incertae_sedis;g__Rozellomycota_gen_Incertae_sedis;s__Rozellomycota_sp
ASV1256	2.6e-05	2.7e-05	k__Fungi;p__Ascomycota;c__Leotiomycetes;o__Helotiales
ASV1257	4.8e-05	2e-06	k__Fungi;p__Ascomycota;c__Geoglossomycetes;o__Geoglossales;f__Geoglossales_fam_Incertae_sedis;g__Geoglossales_gen_Incertae_sedis;s__Geoglossales_sp
ASV1261	6e-06	3.3e-05	k__Fungi;p__Ascomycota;c__Sordariomycetes;o__Hypocreales;f__Ophiocordycipitaceae;g__Haptocillium;s__Haptocillium_sp
ASV1266	1.4e-05	2.4e-05	k__Fungi
ASV1269	3.7e-05	6e-06	k__Fungi;p__Mortierellomycota;c__Mortierellomycetes;o__Mortierellales;f__Mortierellaceae;g__Mortierella;s__Mortierella_alpina
ASV1270	3.4e-05	8e-06	k__Fungi;p__Ascomycota;c__Leotiomycetes;o__Helotiales
ASV1271	4e-06	3.6e-05	k__Fungi;p__Basidiomycota;c__Agaricomycetes;o__Agaricales;f__Strophariaceae;g__Deconica
ASV1279	3.4e-05	2e-06	k__Fungi
ASV1281	2.8e-05	9e-06	k__Fungi;p__Ascomycota;c__Leotiomycetes;o__Helotiales
ASV1282	4.2e-05	1e-06	k__Fungi;p__Ascomycota;c__Sordariomycetes;o__Hypocreales;f__Nectriaceae;g__Fusarium;s__Fusarium_commune
ASV1284	3.1e-05	4e-06	k__Fungi;p__Ascomycota;c__Sordariomycetes;o__Chaetosphaeriales;f__Chaetosphaeriaceae;g__Chloridium;s__Chloridium_submersum
ASV1286	2e-06	4.4e-05	k__Fungi
ASV1287	4.2e-05	4e-06	k__Fungi;p__Ascomycota;c__Sordariomycetes;o__Sordariales;f__Podosporaceae;g__Cladorrhinum;s__Cladorrhinum_flexuosum
ASV1288	4.1e-05	0	k__Fungi;p__Ascomycota;c__Sordariomycetes;o__Hypocreales;f__Hypocreales_fam_Incertae_sedis;g__Acremonium;s__Acremonium_persicinum
ASV1290	4.4e-05	1e-06	k__Fungi;p__Ascomycota;c__Leotiomycetes;o__Helotiales;f__Leotiaceae;g__Flagellospora;s__Flagellospora_sp
ASV1292	4.2e-05	1e-06	k__Fungi;p__Ascomycota;c__Leotiomycetes;o__Helotiales;f__Hyaloscyphaceae;g__Cistella;s__Cistella_albidolutea
ASV1294	1.8e-05	1.8e-05	k__Fungi;p__Mucoromycota;c__Mucoromycetes;o__Mucorales;f__Cunninghamellaceae;g__Absidia
ASV1297	1.7e-05	1.9e-05	k__Fungi;p__Ascomycota;c__Sordariomycetes;o__Hypocreales;f__Hypocreaceae;g__Trichoderma
ASV1298	3.5e-05	2e-06	k__Fungi;p__Ascomycota;c__Sordariomycetes;o__Microascales;f__Microascaceae;g__Enterocarpus;s__Enterocarpus_grenotii
ASV1299	3.6e-05	6e-06	k__Fungi;p__Ascomycota;c__Sordariomycetes;o__Coniochaetales;f__Coniochaetaceae;g__Lecythophora;s__Lecythophora_canina
ASV1300	3.1e-05	7e-06	k__Fungi
ASV1303	2.5e-05	1.2e-05	k__Fungi
ASV1304	3.2e-05	3e-06	k__Fungi
ASV1307	3.2e-05	3e-06	k__Fungi;p__Ascomycota;c__Sordariomycetes;o__Hypocreales;f__Hypocreaceae;g__Trichoderma;s__Trichoderma_aerugineum
ASV1308	6e-06	3e-05	k__Fungi;p__Ascomycota;c__Leotiomycetes;o__Helotiales;f__Myxotrichaceae;g__Oidiodendron
ASV1309	2e-06	4.4e-05	k__Fungi;p__Mortierellomycota;c__Mortierellomycetes;o__Mortierellales;f__Mortierellaceae;g__Mortierella;s__Mortierella_alliacea
ASV1311	2.5e-05	1.5e-05	k__Fungi
ASV1314	2e-06	3.5e-05	k__Fungi;p__Ascomycota;c__Dothideomycetes;o__Mycosphaerellales;f__Teratosphaeriaceae;g__Capnobotryella;s__Capnobotryella_renispora
ASV1315	1.3e-05	2.2e-05	k__Fungi;p__Ascomycota;c__Leotiomycetes;o__Helotiales;f__Dermateaceae;g__Trimmatostroma;s__Trimmatostroma_sp
ASV1323	1.7e-05	1.5e-05	k__Fungi;p__Ascomycota
ASV1327	6e-06	3.7e-05	k__Fungi;p__Ascomycota;c__Sordariomycetes;o__Sordariales;f__Sordariales_fam_Incertae_sedis;g__Sordariales_gen_Incertae_sedis;s__Sordariales_sp
ASV1331	2e-05	2e-05	k__Fungi
ASV1334	2.3e-05	1.7e-05	k__Fungi;p__Basidiomycota;c__Tremellomycetes;o__Cystofilobasidiales;f__Mrakiaceae;g__Tausonia;s__Tausonia_pullulans
ASV1335	2.5e-05	4e-06	k__Fungi
ASV1336	1e-05	2.7e-05	k__Fungi;p__Ascomycota;c__Sordariomycetes;o__Sordariales;f__Lasiosphaeriaceae;g__Schizothecium
ASV1337	1e-05	3.5e-05	k__Fungi;p__Ascomycota;c__Sordariomycetes;o__Hypocreales;f__Hypocreaceae;g__Trichoderma
ASV1338	3e-06	3.3e-05	k__Fungi;p__Mortierellomycota;c__Mortierellomycetes;o__Mortierellales;f__Mortierellaceae
ASV1339	2e-06	3.1e-05	k__Fungi;p__Mortierellomycota;c__Mortierellomycetes;o__Mortierellales;f__Mortierellaceae;g__Mortierellaceae_gen_Incertae_sedis;s__Mortierellaceae_sp
ASV1342	2.9e-05	8e-06	k__Fungi;p__Ascomycota;c__Leotiomycetes;o__Helotiales;f__Mollisiaceae;g__Phialocephala;s__Phialocephala_helvetica
ASV1347	3.3e-05	6e-06	k__Fungi;p__Ascomycota;c__Eurotiomycetes;o__Chaetothyriales
ASV1351	3.2e-05	2e-06	k__Fungi;p__Ascomycota;c__Sordariomycetes;o__Microascales;f__Halosphaeriaceae;g__Cirrenalia;s__Cirrenalia_sp
ASV1354	3e-05	2e-06	k__Fungi
ASV1358	3.1e-05	3e-06	k__Fungi;p__Ascomycota;c__Sordariomycetes;o__Hypocreales;f__Bionectriaceae;g__Lasionectriopsis;s__Lasionectriopsis_spinosa
ASV1359	3.1e-05	5e-06	k__Fungi;p__Ascomycota;c__Dothideomycetes;o__Mytilinidiales;f__Mytilinidiaceae;g__Mytilinidiaceae_gen_Incertae_sedis;s__Mytilinidiaceae_sp
ASV1362	1e-06	3e-05	k__Fungi
ASV1363	2.8e-05	6e-06	k__Fungi;p__Ascomycota;c__Sordariomycetes;o__Sordariales;f__Sordariaceae
ASV1366	1e-06	3.5e-05	k__Fungi;p__Ascomycota;c__Leotiomycetes;o__Helotiales;f__Helotiaceae;g__Meliniomyces;s__Meliniomyces_sp
ASV1368	7e-06	2.9e-05	k__Fungi;p__Ascomycota;c__Leotiomycetes;o__Phacidiales;f__Phacidiaceae;g__Gremmenia;s__Gremmenia_infestans
ASV1369	2.5e-05	8e-06	k__Fungi;p__Ascomycota;c__Leotiomycetes;o__Helotiales
ASV1371	2.9e-05	7e-06	k__Fungi;p__Ascomycota;c__Leotiomycetes;o__Helotiales;f__Helotiaceae;g__Tetracladium;s__Tetracladium_sp
ASV1374	3.3e-05	2e-06	k__Fungi;p__Ascomycota;c__Sordariomycetes;o__Hypocreales;f__Hypocreaceae;g__Trichoderma;s__Trichoderma_aerugineum
ASV1387	3.9e-05	0	k__Fungi;p__Ascomycota;c__Leotiomycetes;o__Helotiales
ASV1388	2.6e-05	2e-06	k__Fungi
ASV1390	3.5e-05	2e-06	k__Fungi;p__Ascomycota;c__Eurotiomycetes;o__Sclerococcales;f__Sclerococcales_fam_Incertae_sedis;g__Sclerococcales_gen_Incertae_sedis;s__Sclerococcales_sp
ASV1395	3.4e-05	3e-06	k__Fungi;p__Ascomycota;c__Leotiomycetes;o__Helotiales;f__Myxotrichaceae;g__Oidiodendron;s__Oidiodendron_echinulatum
ASV1396	3e-06	2.6e-05	k__Fungi;p__Ascomycota;c__Leotiomycetes;o__Helotiales;f__Hyaloscyphaceae;g__Hyaloscypha;s__Hyaloscypha_fuckelii
ASV1402	0	3.3e-05	k__Fungi;p__Ascomycota;c__Dothideomycetes;o__Mycosphaerellales;f__Mycosphaerellaceae;g__Ramularia
ASV1404	1e-06	3.4e-05	k__Fungi;p__Ascomycota;c__Sordariomycetes;o__Sordariales
ASV1406	3.2e-05	3e-06	k__Fungi;p__Ascomycota;c__Dothideomycetes;o__Pleosporales
ASV1407	3.5e-05	4e-06	k__Fungi
ASV1408	9e-06	2.3e-05	k__Fungi;p__Mucoromycota;c__Mucoromycetes;o__Mucorales;f__Cunninghamellaceae;g__Absidia
ASV1409	3.5e-05	1e-06	k__Fungi;p__Ascomycota;c__Sordariomycetes;o__Hypocreales;f__Bionectriaceae;g__Clonostachys;s__Clonostachys_rosea
ASV1410	6e-06	2.8e-05	k__Fungi;p__Ascomycota;c__Sordariomycetes;o__Hypocreales
ASV1412	1e-06	2.9e-05	k__Fungi;p__Ascomycota;c__Dothideomycetes;o__Dothideales;f__Dothioraceae;g__Hormonema;s__Hormonema_macrosporum
ASV1413	2.5e-05	5e-06	k__Fungi;p__Ascomycota;c__Eurotiomycetes;o__Eurotiales;f__Penicillaginaceae;g__Penicillago;s__Penicillago_nodositata
ASV1415	3.1e-05	2e-06	k__Fungi;p__Basidiomycota;c__Tremellomycetes;o__Tremellales;f__Trimorphomycetaceae;g__Saitozyma;s__Saitozyma_sp
ASV1420	5e-06	3.3e-05	k__Fungi;p__Ascomycota;c__Leotiomycetes;o__Helotiales
ASV1429	2.5e-05	1e-06	k__Fungi;p__Ascomycota;c__Dothideomycetes;o__Dothideomycetes_ord_Incertae_sedis;f__Dothideomycetes_fam_Incertae_sedis;g__Dothideomycetes_gen_Incertae_sedis;s__Dothideomycetes_sp
ASV1431	2.4e-05	8e-06	k__Fungi;p__Ascomycota;c__Sordariomycetes;o__Hypocreales
ASV1433	2e-06	3.2e-05	k__Fungi;p__Mortierellomycota;c__Mortierellomycetes;o__Mortierellales;f__Mortierellaceae;g__Mortierellaceae_gen_Incertae_sedis;s__Mortierellaceae_sp
ASV1434	2e-06	3.6e-05	k__Fungi;p__Basidiomycota;c__Agaricomycetes;o__Atheliales;f__Byssocorticiaceae;g__Athelopsis;s__Athelopsis_lembospora
ASV1436	3.1e-05	3e-06	k__Fungi;p__Basidiomycota;c__Tremellomycetes;o__Filobasidiales;f__Filobasidiaceae;g__Goffeauzyma;s__Goffeauzyma_gastrica
ASV1438	0	3.6e-05	k__Fungi;p__Ascomycota;c__Sordariomycetes
ASV1442	2.5e-05	1e-06	k__Fungi;p__Ascomycota;c__Dothideomycetes;o__Pleosporales;f__Didymosphaeriaceae
ASV1443	3.4e-05	1e-06	k__Fungi;p__Rozellomycota;c__Rozellomycota_cls_Incertae_sedis;o__Rozellomycota_ord_Incertae_sedis;f__Rozellomycota_fam_Incertae_sedis;g__Rozellomycota_gen_Incertae_sedis;s__Rozellomycota_sp
ASV1463	2.2e-05	4e-06	k__Fungi;p__Mortierellomycota;c__Mortierellomycetes;o__Mortierellales;f__Mortierellaceae;g__Linnemannia;s__Linnemannia_amoeboidea
ASV1464	1.7e-05	8e-06	k__Fungi
ASV1467	5e-06	2.3e-05	k__Fungi
ASV1471	2.5e-05	1e-06	k__Fungi;p__Ascomycota;c__Pezizomycetes;o__Pezizales;f__Tuberaceae;g__Tuber;s__Tuber_pustulatum
ASV1472	8e-06	2.2e-05	k__Fungi;p__Ascomycota;c__Leotiomycetes;o__Helotiales;f__Hyaloscyphaceae;g__Hyaloscypha;s__Hyaloscypha_fuckelii
ASV1474	2.2e-05	4e-06	k__Fungi;p__Ascomycota;c__Sordariomycetes;o__Sordariales;f__Lasiosphaeriaceae;g__Apodus;s__Apodus_deciduus
ASV1475	1e-06	2.5e-05	k__Fungi;p__Rozellomycota;c__Rozellomycotina_cls_Incertae_sedis;o__GS05;f__GS05_fam_Incertae_sedis;g__GS05_gen_Incertae_sedis;s__GS05_sp
ASV1480	1e-06	2.9e-05	k__Fungi;p__Ascomycota;c__Leotiomycetes;o__Helotiales
ASV1485	2.3e-05	3e-06	k__Fungi;p__Ascomycota;c__Leotiomycetes;o__Helotiales;f__Helotiales_fam_Incertae_sedis;g__Mycoarthris;s__Mycoarthris_sp
ASV1487	2e-06	2.1e-05	k__Fungi;p__Mortierellomycota;c__Mortierellomycetes;o__Mortierellales;f__Mortierellaceae;g__Mortierella;s__Mortierella_basiparvispora
ASV1494	2.9e-05	0	k__Fungi
ASV1495	2.1e-05	2e-06	k__Fungi;p__Basidiomycota;c__Microbotryomycetes
ASV1502	2.8e-05	2e-06	k__Fungi;p__Ascomycota;c__Eurotiomycetes;o__Eurotiales;f__Thermoascaceae;g__Thermoascus;s__Thermoascus_aurantiacus
ASV1507	2e-05	6e-06	k__Fungi;p__Ascomycota;c__Leotiomycetes;o__Helotiales;f__Helotiales_fam_Incertae_sedis;g__Humicolopsis
ASV1511	2e-06	3.2e-05	k__Fungi;p__Ascomycota;c__Leotiomycetes;o__Helotiales;f__Leotiaceae;g__Pezoloma;s__Pezoloma_ericae
ASV1522	2e-05	1.1e-05	k__Fungi;p__Ascomycota;c__Leotiomycetes;o__Thelebolales;f__Thelebolaceae;g__Thelebolus;s__Thelebolus_globosus
ASV1526	2e-06	2.7e-05	k__Fungi;p__Basidiomycota;c__Tremellomycetes;o__Tremellales;f__Bulleribasidiaceae;g__Vishniacozyma;s__Vishniacozyma_europaea
ASV1529	3e-06	2e-05	k__Fungi;p__Basidiomycota;c__Agaricomycetes;o__Agaricales;f__Lycoperdaceae;g__Bovista
ASV1539	2.1e-05	2e-06	k__Fungi;p__Ascomycota;c__Orbiliomycetes;o__Orbiliales
ASV1541	1.5e-05	9e-06	k__Fungi;p__Ascomycota;c__Leotiomycetes;o__Helotiales;f__Helotiales_fam_Incertae_sedis;g__Leohumicola;s__Leohumicola_minima
ASV1543	9e-06	1.2e-05	k__Fungi;p__Ascomycota;c__Leotiomycetes;o__Leotiomycetes_ord_Incertae_sedis;f__Leotiomycetes_fam_Incertae_sedis;g__Leotiomycetes_gen_Incertae_sedis;s__Leotiomycetes_sp
ASV1544	2.5e-05	4e-06	k__Fungi;p__Fungi_phy_Incertae_sedis;c__Fungi_cls_Incertae_sedis;o__Fungi_ord_Incertae_sedis;f__Fungi_fam_Incertae_sedis;g__Fungi_gen_Incertae_sedis;s__Fungi_sp
ASV1547	2.1e-05	1e-06	k__Fungi;p__Rozellomycota;c__Rozellomycota_cls_Incertae_sedis;o__Rozellomycota_ord_Incertae_sedis;f__Rozellomycota_fam_Incertae_sedis;g__Rozellomycota_gen_Incertae_sedis;s__Rozellomycota_sp
ASV1558	2.2e-05	3e-06	k__Fungi;p__Ascomycota;c__Sordariomycetes;o__Sordariales;f__Lasiosphaeriaceae;g__Schizothecium;s__Schizothecium_vesticola
ASV1559	1.7e-05	1.2e-05	k__Fungi;p__Rozellomycota;c__Rozellomycota_cls_Incertae_sedis;o__Rozellomycota_ord_Incertae_sedis;f__Rozellomycota_fam_Incertae_sedis;g__Rozellomycota_gen_Incertae_sedis;s__Rozellomycota_sp
ASV1561	2.6e-05	0	k__Fungi;p__Ascomycota;c__Eurotiomycetes;o__Onygenales;f__Onygenaceae;g__Xanthothecium;s__Xanthothecium_peruvianum
ASV1562	1e-06	2e-05	k__Fungi
ASV1570	2.6e-05	3e-06	k__Fungi;p__Ascomycota;c__Dothideomycetes;o__Mytilinidiales;f__Mytilinidiales_fam_Incertae_sedis;g__Mytilinidiales_gen_Incertae_sedis;s__Mytilinidiales_sp
ASV1573	2e-05	3e-06	k__Fungi;p__Ascomycota;c__Sordariomycetes;o__Hypocreales;f__Hypocreales_fam_Incertae_sedis;g__Emericellopsis;s__Emericellopsis_glabra
ASV1577	1.8e-05	5e-06	k__Fungi;p__Ascomycota;c__Leotiomycetes;o__Helotiales;f__Myxotrichaceae;g__Oidiodendron;s__Oidiodendron_truncatum
ASV1584	1.2e-05	1.3e-05	k__Fungi;p__Ascomycota;c__Archaeorhizomycetes;o__Archaeorhizomycetales;f__Archaeorhizomycetales_fam_Incertae_sedis;g__Archaeorhizomycetales_gen_Incertae_sedis;s__Archaeorhizomycetales_sp
ASV1585	1e-06	2.1e-05	k__Fungi;p__Ascomycota;c__Dothideomycetes;o__Pleosporales;f__Didymosphaeriaceae;g__Pseudopithomyces;s__Pseudopithomyces_rosae
ASV1587	1e-06	2.5e-05	k__Fungi;p__Ascomycota;c__Eurotiomycetes;o__Chaetothyriales;f__Herpotrichiellaceae;g__Capronia;s__Capronia_sp
ASV1590	2.3e-05	1e-06	k__Fungi;p__Ascomycota;c__Eurotiomycetes;o__Chaetothyriales
ASV1591	1.4e-05	7e-06	k__Fungi;p__Ascomycota;c__Dothideomycetes;o__Capnodiales;f__Cladosporiaceae;g__Cladosporium
ASV1592	1.9e-05	6e-06	k__Fungi;p__Ascomycota;c__Pezizomycotina_cls_Incertae_sedis;o__Pezizomycotina_ord_Incertae_sedis;f__Pezizomycotina_fam_Incertae_sedis;g__Pezizomycotina_gen_Incertae_sedis;s__Pezizomycotina_sp
ASV1593	2.4e-05	2e-06	k__Fungi;p__Ascomycota;c__Dothideomycetes;o__Pleosporales
ASV1598	8e-06	1.9e-05	k__Fungi;p__Ascomycota;c__Archaeorhizomycetes;o__Archaeorhizomycetales;f__Archaeorhizomycetaceae;g__Archaeorhizomyces;s__Archaeorhizomyces_sp
ASV1599	2.1e-05	1e-06	k__Fungi;p__Basidiomycota;c__Agaricomycetes;o__Sebacinales;f__Serendipitaceae;g__Serendipita;s__Serendipita_sp
ASV1600	1.4e-05	6e-06	k__Fungi;p__Ascomycota;c__Sordariomycetes;o__Hypocreales;f__Nectriaceae;g__Nectria;s__Nectria_ramulariae
ASV1601	4e-06	2.1e-05	k__Fungi;p__Basidiomycota;c__Microbotryomycetes;o__Kriegeriales;f__Camptobasidiaceae;g__Camptobasidium;s__Camptobasidium_sp
ASV1603	1.6e-05	4e-06	k__Fungi;p__Basidiomycota;c__Microbotryomycetes;o__Sporidiobolales;f__Sporidiobolales_fam_Incertae_sedis;g__Sporidiobolales_gen_Incertae_sedis;s__Sporidiobolales_sp
ASV1607	1.8e-05	6e-06	k__Fungi;p__Ascomycota;c__Sordariomycetes
ASV1609	1.7e-05	3e-06	k__Fungi;p__Basidiomycota;c__Agaricomycetes;o__Thelephorales;f__Thelephoraceae;g__Tomentella;s__Tomentella_sublilacina
ASV1611	1e-06	1.7e-05	k__Fungi
ASV1619	1.7e-05	9e-06	k__Fungi;p__Ascomycota;c__Eurotiomycetes;o__Chaetothyriales;f__Herpotrichiellaceae;g__Cladophialophora
ASV1620	2.3e-05	3e-06	k__Fungi;p__Ascomycota;c__Leotiomycetes;o__Helotiales;f__Helotiales_fam_Incertae_sedis;g__Xenochalara;s__Xenochalara_sp
ASV1621	3e-06	2.4e-05	k__Fungi;p__Ascomycota;c__Sordariomycetes;o__Hypocreales;f__Cordycipitaceae;g__Lecanicillium;s__Lecanicillium_praecognitum
ASV1626	1.8e-05	4e-06	k__Fungi;p__Basidiomycota;c__Tremellomycetes;o__Trichosporonales;f__Tetragoniomycetaceae;g__Tetragoniomycetaceae_gen_Incertae_sedis;s__Tetragoniomycetaceae_sp
ASV1627	6e-06	1.8e-05	k__Fungi
ASV1634	4e-06	1.4e-05	k__Fungi;p__Ascomycota;c__Leotiomycetes;o__Helotiales
ASV1635	2.3e-05	3e-06	k__Fungi;p__Ascomycota;c__Leotiomycetes;o__Helotiales;f__Leotiaceae
ASV1638	2e-05	2e-06	k__Fungi;p__Ascomycota;c__Leotiomycetes;o__Helotiales
ASV1639	0	1.8e-05	k__Fungi;p__Ascomycota;c__Leotiomycetes;o__Helotiales
ASV1643	4e-06	1.6e-05	k__Fungi;p__Ascomycota;c__Leotiomycetes;o__Helotiales;f__Leptodontidiaceae;g__Leptodontidium;s__Leptodontidium_sp
ASV1652	1.8e-05	1e-05	k__Fungi;p__Chytridiomycota;c__Synchytriomycetes;o__Synchytriales;f__Synchytriaceae;g__Synchytriaceae_gen_Incertae_sedis;s__Synchytriaceae_sp
ASV1653	5e-06	1.5e-05	k__Fungi
ASV1655	2.1e-05	8e-06	k__Fungi;p__Ascomycota;c__Sordariomycetes;o__Hypocreales;f__Nectriaceae;g__Nectria;s__Nectria_ramulariae
ASV1656	1.8e-05	3e-06	k__Fungi;p__Ascomycota;c__Leotiomycetes;o__Helotiales
ASV1658	2.1e-05	0	k__Fungi
ASV1662	1.4e-05	6e-06	k__Fungi;p__Ascomycota;c__Leotiomycetes;o__Helotiales;f__Dermateaceae;g__Coleophoma;s__Coleophoma_sp
ASV1678	1.9e-05	4e-06	k__Fungi;p__Ascomycota;c__Dothideomycetes;o__Pleosporales;f__Dictyosporiaceae
ASV1684	9e-06	1.5e-05	k__Fungi
ASV1685	1e-06	2e-05	k__Fungi;p__Ascomycota;c__Saccharomycetes;o__Saccharomycetales;f__Saccharomycetales_fam_Incertae_sedis;g__Nadsonia;s__Nadsonia_starkeyi-henricii
ASV1686	1.8e-05	2e-06	k__Fungi;p__Ascomycota;c__Eurotiomycetes;o__Onygenales;f__Gymnoascaceae;g__Leucothecium;s__Leucothecium_sp
ASV1694	1.7e-05	0	k__Fungi
ASV1698	1.8e-05	2e-06	k__Fungi;p__Ascomycota;c__Dothideomycetes;o__Acrospermales;f__Acrospermales_fam_Incertae_sedis;g__Leptodiscella;s__Leptodiscella_africana
ASV1710	8e-06	1.3e-05	k__Fungi;p__Ascomycota;c__Sordariomycetes;o__Hypocreales;f__Clavicipitaceae;g__Collarina;s__Collarina_sp
ASV1712	2.1e-05	1e-06	k__Fungi;p__Ascomycota;c__Leotiomycetes;o__Helotiales;f__Hyaloscyphaceae;g__Cistella;s__Cistella_albidolutea
ASV1716	9e-06	1.1e-05	k__Fungi;p__Ascomycota;c__Eurotiomycetes;o__Chaetothyriales;f__Herpotrichiellaceae;g__Cladophialophora;s__Cladophialophora_chaetospira
ASV1718	1.5e-05	1e-06	k__Fungi
ASV1720	2.2e-05	3e-06	k__Fungi;p__Chytridiomycota;c__Synchytriomycetes;o__Synchytriales;f__Synchytriaceae;g__Synchytriaceae_gen_Incertae_sedis;s__Synchytriaceae_sp
ASV1721	2.2e-05	2e-06	k__Fungi;p__Ascomycota;c__Leotiomycetes;o__Helotiales;f__Tricladiaceae;g__Spirosphaera;s__Spirosphaera_sp
ASV1739	4e-06	1.2e-05	k__Fungi;p__Ascomycota;c__Sordariomycetes;o__Sordariales
ASV1741	1.7e-05	4e-06	k__Fungi;p__Basidiomycota;c__Agaricomycetes;o__Agaricales;f__Cortinariaceae;g__Cortinarius;s__Cortinarius_vernus
ASV1748	1.1e-05	9e-06	k__Fungi;p__Basidiomycota;c__Agaricomycetes;o__Agaricales;f__Clavariaceae;g__Ramariopsis;s__Ramariopsis_crocea
ASV1749	3e-06	1.5e-05	k__Fungi;p__Fungi_phy_Incertae_sedis;c__Fungi_cls_Incertae_sedis;o__Fungi_ord_Incertae_sedis;f__Fungi_fam_Incertae_sedis;g__Fungi_gen_Incertae_sedis;s__Fungi_sp
ASV1754	2e-05	2e-06	k__Fungi;p__Ascomycota;c__Sordariomycetes;o__Hypocreales;f__Nectriaceae;g__Fusicolla;s__Fusicolla_aquaeductuum
ASV1757	4e-06	1.2e-05	k__Fungi;p__Ascomycota;c__Leotiomycetes;o__Helotiales;f__Hyaloscyphaceae;g__Albotricha;s__Albotricha_sp
ASV1762	7e-06	1.2e-05	k__Fungi
ASV1766	2e-06	1.3e-05	k__Fungi;p__Ascomycota;c__Eurotiomycetes;o__Chaetothyriales;f__Herpotrichiellaceae;g__Capronia;s__Capronia_sp
ASV1767	1.3e-05	7e-06	k__Fungi;p__Basidiomycota;c__Agaricomycetes;o__Polyporales;f__Ganodermataceae;g__Ganoderma;s__Ganoderma_applanatum
ASV1770	1.4e-05	8e-06	k__Fungi;p__Ascomycota;c__Sordariomycetes;o__Chaetosphaeriales;f__Chaetosphaeriaceae;g__Chaetosphaeria;s__Chaetosphaeria_sp
ASV1773	1e-06	1.7e-05	k__Fungi;p__Ascomycota;c__Lecanoromycetes;o__Lecanorales;f__Scoliciosporaceae;g__Scoliciosporum;s__Scoliciosporum_umbrinum
ASV1774	1.6e-05	3e-06	k__Fungi;p__Basidiomycota;c__Agaricomycetes;o__Agaricales;f__Mycenaceae;g__Mycena;s__Mycena_sp
ASV1776	4e-06	1.7e-05	k__Fungi;p__Fungi_phy_Incertae_sedis;c__Fungi_cls_Incertae_sedis;o__Fungi_ord_Incertae_sedis;f__Fungi_fam_Incertae_sedis;g__Fungi_gen_Incertae_sedis;s__Fungi_sp
ASV1780	1.1e-05	9e-06	k__Fungi;p__Ascomycota;c__Sordariomycetes;o__Hypocreales;f__Cordycipitaceae;g__Beauveria;s__Beauveria_amorpha
ASV1792	1.3e-05	5e-06	k__Fungi;p__Ascomycota;c__Leotiomycetes;o__Helotiales;f__Hamatocanthoscyphaceae;g__Hyalodendriella;s__Hyalodendriella_sp
ASV1793	1.4e-05	2e-06	k__Fungi;p__Ascomycota;c__Sordariomycetes;o__Chaetosphaeriales;f__Chaetosphaeriaceae;g__Chloridium;s__Chloridium_submersum
ASV1803	1.6e-05	1e-06	k__Fungi
ASV1804	1.6e-05	6e-06	k__Fungi;p__Ascomycota;c__Sordariomycetes;o__Microascales;f__Microascaceae;g__Cephalotrichum;s__Cephalotrichum_stemonitis
ASV1814	1.6e-05	2e-06	k__Fungi;p__Ascomycota;c__Eurotiomycetes;o__Chaetothyriales;f__Trichomeriaceae;g__Knufia;s__Knufia_peltigerae
ASV1815	3e-06	1.4e-05	k__Fungi
ASV1817	1.9e-05	2e-06	k__Fungi;p__Ascomycota;c__Sordariomycetes;o__Sordariales
ASV1819	1.2e-05	5e-06	k__Fungi;p__Ascomycota;c__Eurotiomycetes;o__Chaetothyriales;f__Chaetothyriales_fam_Incertae_sedis;g__Chaetothyriales_gen_Incertae_sedis;s__Chaetothyriales_sp
ASV1821	1e-06	1.6e-05	k__Fungi
ASV1829	2e-06	1.3e-05	k__Fungi;p__Ascomycota;c__Sordariomycetes;o__Atractosporales;f__Conlariaceae;g__Conlarium
ASV1831	1.7e-05	2e-06	k__Fungi;p__Basidiomycota;c__Agaricomycetes;o__Hymenochaetales;f__Hymenochaetales_fam_Incertae_sedis;g__Hymenochaetales_gen_Incertae_sedis;s__Hymenochaetales_sp
ASV1832	1.5e-05	3e-06	k__Fungi;p__Ascomycota;c__Dothideomycetes;o__Pleosporales;f__Cucurbitariaceae;g__Pyrenochaeta;s__Pyrenochaeta_sp
ASV1839	1.6e-05	2e-06	k__Fungi;p__Ascomycota;c__Orbiliomycetes;o__Orbiliales;f__Orbiliaceae;g__Orbiliaceae_gen_Incertae_sedis;s__Orbiliaceae_sp
ASV1846	1.4e-05	3e-06	k__Fungi;p__Ascomycota;c__Leotiomycetes;o__Helotiales
ASV1852	1e-06	1.3e-05	k__Fungi;p__Ascomycota;c__Archaeorhizomycetes;o__Archaeorhizomycetales;f__Archaeorhizomycetaceae;g__Archaeorhizomyces;s__Archaeorhizomyces_sp
ASV1853	8e-06	9e-06	k__Fungi;p__Ascomycota;c__Leotiomycetes;o__Helotiales
ASV1856	0	1.9e-05	k__Fungi;p__Rozellomycota;c__Rozellomycota_cls_Incertae_sedis;o__Rozellomycota_ord_Incertae_sedis;f__Rozellomycota_fam_Incertae_sedis;g__Rozellomycota_gen_Incertae_sedis;s__Rozellomycota_sp
ASV1870	6e-06	1e-05	k__Fungi;p__Ascomycota;c__Sordariomycetes;o__Chaetosphaeriales;f__Chaetosphaeriaceae;g__Chaetosphaeria;s__Chaetosphaeria_sp
ASV1888	3e-06	1.3e-05	k__Fungi;p__Ascomycota;c__Eurotiomycetes;o__Chaetothyriales;f__Herpotrichiellaceae;g__Capronia;s__Capronia_sp
ASV1892	2e-06	1.8e-05	k__Fungi
ASV1893	1.9e-05	1e-06	k__Fungi
ASV1899	1.6e-05	1e-06	k__Fungi
ASV1903	5e-06	1.1e-05	k__Fungi;p__Basidiomycota;c__GS27;o__GS27_ord_Incertae_sedis;f__GS27_ord_Incertae_sedis_fam_Incertae_sedis;g__GS27_ord_Incertae_sedis_gen_Incertae_sedis;s__GS27_ord_Incertae_sedis_sp
ASV1905	1e-06	1.2e-05	k__Fungi
ASV1907	1.8e-05	1e-06	k__Fungi;p__Mortierellomycota;c__Mortierellomycetes;o__Mortierellales;f__Mortierellaceae
ASV1908	1e-06	1.8e-05	k__Fungi;p__Basidiomycota;c__Agaricomycetes;o__Agaricales;f__Mycenaceae;g__Mycena;s__Mycena_pearsoniana
ASV1911	1.2e-05	5e-06	k__Fungi
ASV1916	5e-06	1e-05	k__Fungi;p__Ascomycota;c__Lecanoromycetes;o__Lecanorales
ASV1919	2e-06	1.2e-05	k__Fungi;p__Ascomycota;c__Sordariomycetes
ASV1920	0	1.3e-05	k__Fungi;p__Ascomycota;c__Leotiomycetes;o__Helotiales;f__Leptodontidiaceae;g__Leptodontidium;s__Leptodontidium_sp
ASV1922	1.4e-05	2e-06	k__Fungi;p__Ascomycota;c__Dothideomycetes;o__Pleosporales;f__Melanommataceae;g__Petrakia;s__Petrakia_sp
ASV1927	1.4e-05	4e-06	k__Fungi;p__Ascomycota;c__Leotiomycetes;o__Helotiales
ASV1937	0	1.9e-05	k__Fungi;p__Ascomycota
ASV1941	7e-06	9e-06	k__Fungi;p__Ascomycota;c__Sordariomycetes;o__Sordariales;f__Podosporaceae;g__Podospora
ASV1942	2e-06	1.1e-05	k__Fungi;p__Fungi_phy_Incertae_sedis;c__Fungi_cls_Incertae_sedis;o__Fungi_ord_Incertae_sedis;f__Fungi_fam_Incertae_sedis;g__Fungi_gen_Incertae_sedis;s__Fungi_sp
ASV1946	1e-06	1.4e-05	k__Fungi;p__Rozellomycota;c__Rozellomycota_cls_Incertae_sedis;o__Rozellomycota_ord_Incertae_sedis;f__Rozellomycota_fam_Incertae_sedis;g__Rozellomycota_gen_Incertae_sedis;s__Rozellomycota_sp
ASV1947	2e-06	1.4e-05	k__Fungi;p__Ascomycota;c__Leotiomycetes;o__Helotiales;f__Leptodontidiaceae;g__Leptodontidium;s__Leptodontidium_trabinellum
ASV1954	2e-06	1.4e-05	k__Fungi;p__Ascomycota;c__Leotiomycetes;o__Helotiales
ASV1955	8e-06	7e-06	k__Fungi;p__Ascomycota
ASV1956	1.3e-05	2e-06	k__Fungi;p__Ascomycota;c__Sordariomycetes;o__Coniochaetales;f__Coniochaetaceae;g__Coniochaeta;s__Coniochaeta_decumbens
ASV1960	6e-06	9e-06	k__Fungi
ASV1976	1e-06	1.4e-05	k__Fungi
ASV1981	6e-06	7e-06	k__Fungi;p__Mortierellomycota;c__Mortierellomycetes;o__Mortierellales;f__Mortierellaceae;g__Mortierellaceae_gen_Incertae_sedis;s__Mortierellaceae_sp
ASV1983	2e-06	1.6e-05	k__Fungi;p__Basidiomycota;c__Agaricomycetes;o__Agaricales;f__Agaricaceae;g__Cystolepiota;s__Cystolepiota_seminuda
ASV1993	8e-06	4e-06	k__Fungi;p__Ascomycota;c__Leotiomycetes;o__Helotiales
ASV1994	0	1.4e-05	k__Fungi;p__Ascomycota;c__Sordariomycetes;o__Sordariales;f__Sordariales_fam_Incertae_sedis;g__Sordariales_gen_Incertae_sedis;s__Sordariales_sp
ASV2000	1.3e-05	2e-06	k__Fungi;p__Ascomycota;c__Dothideomycetes;o__Pleosporales;f__Lindgomycetaceae;g__Clohesyomyces;s__Clohesyomyces_sp
ASV2002	2e-06	1.4e-05	k__Fungi;p__Ascomycota;c__Leotiomycetes;o__Helotiales;f__Helotiales_fam_Incertae_sedis;g__Chalara
ASV2004	1e-05	2e-06	k__Fungi;p__Ascomycota;c__Sordariomycetes;o__Sordariales
ASV2011	1.4e-05	3e-06	k__Fungi;p__Ascomycota;c__Leotiomycetes;o__Helotiales
ASV2015	1e-06	1.2e-05	k__Fungi;p__Ascomycota;c__Sordariomycetes;o__Sordariales;f__Helminthosphaeriaceae
ASV2017	2e-06	9e-06	k__Fungi;p__Basidiomycota;c__Tremellomycetes;o__Tremellales;f__Cuniculitremaceae;g__Fellomyces;s__Fellomyces_sp
ASV2022	3e-06	1e-05	k__Fungi;p__Ascomycota;c__Eurotiomycetes;o__Chaetothyriales;f__Herpotrichiellaceae
ASV2023	1.1e-05	1e-06	k__Fungi;p__Basidiomycota;c__Agaricomycetes;o__Agaricales;f__Mycenaceae;g__Mycena;s__Mycena_stylobates
ASV2025	1.2e-05	1e-06	k__Fungi
ASV2026	1.3e-05	1e-06	k__Fungi;p__Glomeromycota;c__Archaeosporomycetes;o__Archaeosporales;f__Archaeosporales_fam_Incertae_sedis;g__Archaeosporales_gen_Incertae_sedis;s__Archaeosporales_sp
ASV2028	1.3e-05	1e-06	k__Fungi;p__Ascomycota;c__Sordariomycetes;o__Sordariales;f__Schizotheciaceae;g__Pseudoechria
ASV2034	1.2e-05	2e-06	k__Fungi;p__Ascomycota;c__Eurotiomycetes;o__Onygenales;f__Arachnomycetaceae;g__Arachnomyces;s__Arachnomyces_sp
ASV2042	3e-06	1.3e-05	k__Fungi;p__Rozellomycota;c__Rozellomycota_cls_Incertae_sedis;o__Rozellomycota_ord_Incertae_sedis;f__Rozellomycota_fam_Incertae_sedis;g__Rozellomycota_gen_Incertae_sedis;s__Rozellomycota_sp
ASV2043	1.3e-05	2e-06	k__Fungi;p__Basidiomycota;c__Tremellomycetes;o__Trichosporonales;f__Trichosporonaceae;g__Cutaneotrichosporon;s__Cutaneotrichosporon_smithiae
ASV2046	1.1e-05	1e-06	k__Fungi;p__Ascomycota;c__Dothideomycetes;o__Pleosporales;f__Lentitheciaceae;g__Darksidea
ASV2054	2e-06	1.2e-05	k__Fungi
ASV2055	1e-06	1.5e-05	k__Fungi;p__Ascomycota;c__Sordariomycetes;o__Atractosporales;f__Atractosporaceae;g__Atractosporaceae_gen_Incertae_sedis;s__Atractosporaceae_sp
ASV2060	1.2e-05	1e-06	k__Fungi;p__Ascomycota;c__Eurotiomycetes;o__Chaetothyriales
ASV2061	1e-05	6e-06	k__Fungi;p__Rozellomycota;c__Rozellomycota_cls_Incertae_sedis;o__Rozellomycota_ord_Incertae_sedis;f__Rozellomycota_fam_Incertae_sedis;g__Rozellomycota_gen_Incertae_sedis;s__Rozellomycota_sp
ASV2073	1e-05	3e-06	k__Fungi;p__Basidiomycota;c__Agaricomycetes;o__Thelephorales;f__Thelephoraceae;g__Pseudotomentella;s__Pseudotomentella_sp
ASV2075	3e-06	1.2e-05	k__Fungi;p__Fungi_phy_Incertae_sedis;c__Fungi_cls_Incertae_sedis;o__Fungi_ord_Incertae_sedis;f__Fungi_fam_Incertae_sedis;g__Fungi_gen_Incertae_sedis;s__Fungi_sp
ASV2077	1.3e-05	2e-06	k__Fungi;p__Chytridiomycota;c__Rhizophydiomycetes;o__Rhizophydiales;f__Rhizophydiaceae;g__Rhizophydium;s__Rhizophydium_sp
ASV2078	7e-06	7e-06	k__Fungi;p__Mucoromycota;c__Mucoromycetes;o__Mucorales;f__Mucoraceae;g__Mucor;s__Mucor_hiemalis
ASV2081	0	9e-06	k__Fungi;p__Ascomycota;c__Leotiomycetes;o__Helotiales;f__Dermateaceae;g__Coleophoma;s__Coleophoma_sp
ASV2088	9e-06	2e-06	k__Fungi;p__Ascomycota;c__Lecanoromycetes;o__Lecanoromycetes_ord_Incertae_sedis;f__Lecanoromycetes_fam_Incertae_sedis;g__Lecanoromycetes_gen_Incertae_sedis;s__Lecanoromycetes_sp
ASV2093	1.1e-05	3e-06	k__Fungi;p__Ascomycota;c__Eurotiomycetes;o__Chaetothyriales;f__Chaetothyriales_fam_Incertae_sedis;g__Chaetothyriales_gen_Incertae_sedis;s__Chaetothyriales_sp
ASV2096	2e-06	1.2e-05	k__Fungi;p__Ascomycota;c__Dothideomycetes;o__Pleosporales;f__Leptosphaeriaceae;g__Leptosphaeria
ASV2110	3e-06	9e-06	k__Fungi;p__Basidiomycota;c__Tremellomycetes;o__Tremellales;f__Bulleribasidiaceae;g__Vishniacozyma;s__Vishniacozyma_victoriae
ASV2114	1.3e-05	0	k__Fungi
ASV2118	1e-05	1e-06	k__Fungi;p__Ascomycota;c__Orbiliomycetes;o__Orbiliales;f__Orbiliaceae;g__Brachyphoris;s__Brachyphoris_sp
ASV2121	1.1e-05	1e-06	k__Fungi;p__Ascomycota;c__Eurotiomycetes;o__Onygenales;f__Gymnoascaceae;g__Gymnoascus;s__Gymnoascus_reessii
ASV2122	1e-06	1.4e-05	k__Fungi;p__Ascomycota;c__Sordariomycetes
ASV2129	1.2e-05	0	k__Fungi;p__Ascomycota;c__Sordariomycetes;o__Sordariales;f__Podosporaceae;g__Cladorrhinum;s__Cladorrhinum_foecundissimum
ASV2134	1.2e-05	0	k__Fungi
ASV2136	9e-06	2e-06	k__Fungi;p__Ascomycota;c__Leotiomycetes;o__Helotiales;f__Myxotrichaceae;g__Oidiodendron
ASV2137	4e-06	1e-05	k__Fungi;p__Ascomycota;c__Eurotiomycetes;o__Coryneliales;f__Coryneliales_fam_Incertae_sedis;g__Coryneliales_gen_Incertae_sedis;s__Coryneliales_sp
ASV2141	8e-06	2e-06	k__Fungi;p__Ascomycota;c__Dothideomycetes;o__Pleosporales;f__Cucurbitariaceae;g__Pyrenochaetopsis;s__Pyrenochaetopsis_sp
ASV2142	8e-06	1e-06	k__Fungi;p__Ascomycota;c__Eurotiomycetes;o__Chaetothyriales;f__Chaetothyriales_fam_Incertae_sedis;g__Chaetothyriales_gen_Incertae_sedis;s__Chaetothyriales_sp
ASV2147	9e-06	5e-06	k__Fungi;p__Ascomycota
ASV2148	6e-06	6e-06	k__Fungi;p__Ascomycota;c__Leotiomycetes;o__Helotiales;f__Hyaloscyphaceae
ASV2166	1e-05	2e-06	k__Fungi;p__Ascomycota;c__Dothideomycetes;o__Pleosporales;f__Cucurbitariaceae;g__Pyrenochaeta;s__Pyrenochaeta_sp
ASV2169	1e-05	3e-06	k__Fungi;p__Ascomycota;c__Leotiomycetes
ASV2174	0	1e-05	k__Fungi;p__Mucoromycota;c__Endogonomycetes;o__GS21;f__GS21_fam_Incertae_sedis;g__GS21_gen_Incertae_sedis;s__GS21_sp
ASV2198	6e-06	4e-06	k__Fungi;p__Ascomycota;c__Eurotiomycetes;o__Sclerococcales;f__Sclerococcales_fam_Incertae_sedis;g__Sclerococcales_gen_Incertae_sedis;s__Sclerococcales_sp
ASV2204	1e-06	8e-06	k__Fungi;p__Chytridiomycota;c__Spizellomycetes;o__Spizellomycetales;f__Spizellomycetales_fam_Incertae_sedis;g__Spizellomycetales_gen_Incertae_sedis;s__Spizellomycetales_sp
ASV2207	8e-06	3e-06	k__Fungi;p__Ascomycota;c__Leotiomycetes;o__Helotiales;f__Helotiaceae;g__Glarea
ASV2209	1.3e-05	1e-06	k__Fungi
ASV2224	2e-06	1.2e-05	k__Fungi
ASV2229	0	1e-05	k__Fungi;p__Basidiomycota;c__Agaricomycetes;o__Agaricales;f__Strophariaceae;g__Deconica
ASV2236	3e-06	7e-06	k__Fungi;p__Ascomycota;c__Leotiomycetes;o__Helotiales;f__Tympanidaceae;g__Tympanidaceae_gen_Incertae_sedis;s__Tympanidaceae_sp
ASV2243	1e-05	1e-06	k__Fungi;p__Ascomycota;c__Sordariomycetes;o__Hypocreales
ASV2254	6e-06	3e-06	k__Fungi;p__Ascomycota;c__Leotiomycetes;o__Helotiales;f__Helotiales_fam_Incertae_sedis;g__Chalara
ASV2270	9e-06	1e-06	k__Fungi;p__Ascomycota;c__Eurotiomycetes;o__Chaetothyriales;f__Cyphellophoraceae;g__Cyphellophora;s__Cyphellophora_sp
ASV2278	2e-06	8e-06	k__Fungi;p__Ascomycota;c__Leotiomycetes;o__Helotiales;f__Helotiales_fam_Incertae_sedis
ASV2279	9e-06	1e-06	k__Fungi;p__Ascomycota;c__Sordariomycetes;o__Sordariales;f__Sordariaceae;g__Neurospora;s__Neurospora_terricola
ASV2293	2e-06	1e-05	k__Fungi;p__Mortierellomycota;c__Mortierellomycetes;o__Mortierellales;f__Mortierellaceae;g__Mortierella;s__Mortierella_elongatula
ASV2298	2e-06	1.1e-05	k__Fungi;p__Ascomycota;c__Orbiliomycetes;o__Orbiliales;f__Orbiliaceae;g__Orbiliaceae_gen_Incertae_sedis;s__Orbiliaceae_sp
ASV2300	2e-06	8e-06	k__Fungi
ASV2306	9e-06	2e-06	k__Fungi;p__Ascomycota;c__Leotiomycetes;o__Helotiales;f__Tympanidaceae;g__Tympanidaceae_gen_Incertae_sedis;s__Tympanidaceae_sp
ASV2320	4e-06	5e-06	k__Fungi;p__Basidiomycota;c__Tremellomycetes;o__Filobasidiales;f__Filobasidiaceae;g__Naganishia;s__Naganishia_randhawae
ASV2323	8e-06	2e-06	k__Fungi;p__Ascomycota;c__Pezizomycotina_cls_Incertae_sedis;o__Pezizomycotina_ord_Incertae_sedis;f__Pezizomycotina_fam_Incertae_sedis;g__Polylobatispora;s__Polylobatispora_sp
ASV2324	2e-06	8e-06	k__Fungi;p__Ascomycota;c__Leotiomycetes;o__Helotiales;f__Hyaloscyphaceae;g__Hyaloscypha;s__Hyaloscypha_fuckelii
ASV2326	7e-06	1e-06	k__Fungi;p__Basidiomycota;c__Agaricomycetes;o__Agaricales;f__Mycenaceae;g__Mycena;s__Mycena_pura
ASV2327	7e-06	4e-06	k__Fungi;p__Fungi_phy_Incertae_sedis;c__Fungi_cls_Incertae_sedis;o__Fungi_ord_Incertae_sedis;f__Fungi_fam_Incertae_sedis;g__Fungi_gen_Incertae_sedis;s__Fungi_sp
ASV2328	8e-06	1e-06	k__Fungi
ASV2329	3e-06	7e-06	k__Fungi
ASV2342	2e-06	9e-06	k__Fungi;p__Ascomycota;c__Pezizomycotina_cls_Incertae_sedis;o__Pezizomycotina_ord_Incertae_sedis;f__Pezizomycotina_fam_Incertae_sedis;g__Polylobatispora;s__Polylobatispora_sp
ASV2347	6e-06	4e-06	k__Fungi;p__Ascomycota;c__Dothideomycetes;o__Mytilinidiales;f__Mytilinidiaceae;g__Lophium;s__Lophium_arboricola
ASV2349	8e-06	2e-06	k__Fungi;p__Ascomycota;c__Eurotiomycetes;o__Chaetothyriales
ASV2360	1e-06	8e-06	k__Fungi;p__Ascomycota;c__Sordariomycetes
ASV2364	2e-06	6e-06	k__Fungi
ASV2376	3e-06	5e-06	k__Fungi;p__Mortierellomycota;c__Mortierellomycetes;o__Mortierellales;f__Mortierellaceae;g__Mortierella;s__Mortierella_longigemmata
ASV2377	3e-06	6e-06	k__Fungi;p__Ascomycota;c__Leotiomycetes;o__Helotiales;f__Tympanidaceae;g__Tympanidaceae_gen_Incertae_sedis;s__Tympanidaceae_sp
ASV2390	4e-06	6e-06	k__Fungi;p__Ascomycota;c__Dothideomycetes;o__Pleosporales;f__Pleosporales_fam_Incertae_sedis;g__Pleosporales_gen_Incertae_sedis;s__Pleosporales_sp
ASV2410	2e-06	8e-06	k__Fungi;p__Olpidiomycota;c__Olpidiomycetes;o__Olpidiales;f__Olpidiaceae
ASV2411	9e-06	1e-06	k__Fungi
ASV2412	2e-06	6e-06	k__Fungi;p__Mucoromycota;c__Umbelopsidomycetes;o__Umbelopsidales;f__Umbelopsidaceae;g__Umbelopsis;s__Umbelopsis_ramanniana
ASV2419	7e-06	1e-06	k__Fungi;p__Ascomycota;c__Sordariomycetes;o__Sordariales;f__Chaetomiaceae;g__Remersonia;s__Remersonia_thermophila
ASV2432	1e-06	6e-06	k__Fungi;p__Basidiomycota;c__Agaricomycetes;o__Agaricales
ASV2448	7e-06	2e-06	k__Fungi
ASV2453	4e-06	5e-06	k__Fungi;p__Ascomycota;c__Leotiomycetes;o__Helotiales
ASV2458	0	8e-06	k__Fungi;p__Ascomycota;c__Leotiomycetes;o__Helotiales
ASV2461	3e-06	7e-06	k__Fungi;p__Mortierellomycota;c__Mortierellomycetes;o__Mortierellales;f__Mortierellaceae;g__Mortierella
ASV2482	7e-06	3e-06	k__Fungi;p__Basidiomycota;c__Agaricomycetes;o__Agaricales;f__Mycenaceae;g__Mycena;s__Mycena_stylobates
ASV2502	3e-06	7e-06	k__Fungi
ASV2503	5e-06	5e-06	k__Fungi;p__Ascomycota;c__Leotiomycetes;o__Helotiales;f__Leptodontidiaceae;g__Leptodontidium;s__Leptodontidium_sp
ASV2538	7e-06	2e-06	k__Fungi
ASV2539	3e-06	6e-06	k__Fungi
ASV2563	3e-06	3e-06	k__Fungi;p__Ascomycota;c__Sordariomycetes;o__Atractosporales;f__Conlariaceae;g__Conlarium;s__Conlarium_nanningense
ASV2564	4e-06	3e-06	k__Fungi;p__Ascomycota;c__Sordariomycetes;o__Microascales;f__Microascaceae;g__Acaulium;s__Acaulium_retardatum
ASV2566	1e-06	8e-06	k__Fungi;p__Ascomycota;c__Orbiliomycetes;o__Orbiliales;f__Orbiliaceae;g__Orbiliaceae_gen_Incertae_sedis;s__Orbiliaceae_sp
ASV2570	1e-06	6e-06	k__Fungi;p__Basidiomycota;c__Agaricomycetes;o__Thelephorales;f__Thelephoraceae;g__Pseudotomentella;s__Pseudotomentella_sp
ASV2573	2e-06	6e-06	k__Fungi;p__Ascomycota;c__Eurotiomycetes;o__Chaetothyriales
ASV2579	8e-06	2e-06	k__Fungi;p__Ascomycota
ASV2592	1e-06	6e-06	k__Fungi
ASV2616	2e-06	4e-06	k__Fungi;p__Ascomycota;c__Pezizomycetes;o__Pezizales;f__Pyronemataceae;g__Trichophaea;s__Trichophaea_sp
ASV2620	2e-06	6e-06	k__Fungi;p__Ascomycota;c__Sordariomycetes;o__Hypocreales;f__Nectriaceae;g__Fusarium;s__Fusarium_tricinctum
ASV2622	8e-06	2e-06	k__Fungi;p__Ascomycota;c__Leotiomycetes;o__Helotiales
ASV2624	4e-06	3e-06	k__Fungi;p__Ascomycota;c__Leotiomycetes;o__Thelebolales;f__Pseudeurotiaceae
ASV2625	4e-06	3e-06	k__Fungi;p__Basidiomycota;c__Agaricomycetes;o__Agaricales;f__Psathyrellaceae;g__Psathyrella;s__Psathyrella_tenuicula
ASV2640	2e-06	4e-06	k__Fungi;p__Basidiomycota;c__Agaricomycetes;o__Thelephorales;f__Thelephoraceae;g__Thelephora;s__Thelephora_terrestris
ASV2641	2e-06	4e-06	k__Fungi;p__Glomeromycota;c__Glomeromycetes;o__Glomerales;f__Glomeraceae;g__Glomeraceae_gen_Incertae_sedis;s__Glomeraceae_sp
ASV2644	5e-06	2e-06	k__Fungi;p__Ascomycota;c__Leotiomycetes;o__Rhytismatales;f__Rhytismataceae;g__Lophodermium;s__Lophodermium_piceae
ASV2661	0	7e-06	k__Fungi;p__Mortierellomycota;c__Mortierellomycetes;o__Mortierellales;f__Mortierellaceae;g__Mortierellaceae_gen_Incertae_sedis;s__Mortierellaceae_sp
ASV2670	8e-06	1e-06	k__Fungi;p__Basidiomycota;c__Agaricomycetes;o__Agaricales;f__Clavariaceae;g__Clavaria;s__Clavaria_tenuipes
ASV2690	3e-06	5e-06	k__Fungi;p__Ascomycota;c__Sordariomycetes;o__Hypocreales;f__Nectriaceae;g__Fusarium;s__Fusarium_oxysporum
ASV2694	4e-06	3e-06	k__Fungi;p__Ascomycota
ASV2704	6e-06	0	k__Fungi;p__Chytridiomycota;c__Rhizophydiomycetes;o__Rhizophydiales;f__Rhizophydiales_fam_Incertae_sedis;g__Rhizophydiales_gen_Incertae_sedis;s__Rhizophydiales_sp
ASV2706	2e-06	6e-06	k__Fungi;p__Ascomycota;c__Eurotiomycetes;o__Eurotiales;f__Aspergillaceae;g__Penicillium;s__Penicillium_angulare
ASV2724	7e-06	0	k__Fungi;p__Ascomycota;c__Dothideomycetes;o__Pleosporales;f__Neophaeosphaeriaceae;g__Neophaeosphaeriaceae_gen_Incertae_sedis;s__Neophaeosphaeriaceae_sp
ASV2742	1e-06	4e-06	k__Fungi;p__Ascomycota
ASV2745	6e-06	2e-06	k__Fungi;p__Ascomycota;c__Leotiomycetes;o__Helotiales
ASV2756	8e-06	0	k__Fungi;p__Ascomycota;c__Dothideomycetes;o__Pleosporales;f__Phaeosphaeriaceae;g__Phaeosphaeriaceae_gen_Incertae_sedis;s__Phaeosphaeriaceae_sp
ASV2773	2e-06	6e-06	k__Fungi
ASV2776	4e-06	3e-06	k__Fungi;p__Ascomycota;c__Leotiomycetes;o__Rhytismatales;f__Rhytismataceae;g__Lophodermium;s__Lophodermium_piceae
ASV2817	4e-06	1e-06	k__Fungi;p__Ascomycota;c__Sordariomycetes;o__Hypocreales;f__Stachybotryaceae;g__Myxospora
ASV2823	4e-06	5e-06	k__Fungi;p__Ascomycota
ASV2836	6e-06	1e-06	k__Fungi;p__Basidiomycota;c__Tremellomycetes;o__Cystofilobasidiales;f__Mrakiaceae;g__Tausonia;s__Tausonia_pullulans
ASV2856	1e-06	4e-06	k__Fungi
ASV2857	4e-06	3e-06	k__Fungi;p__Ascomycota;c__Eurotiomycetes;o__Chaetothyriales;f__Herpotrichiellaceae;g__Cladophialophora;s__Cladophialophora_humicola
ASV2863	5e-06	1e-06	k__Fungi
ASV2866	4e-06	4e-06	k__Fungi;p__Ascomycota;c__Sordariomycetes;o__Sordariales;f__Podosporaceae
ASV2874	4e-06	2e-06	k__Fungi;p__Ascomycota;c__Sordariomycetes;o__Sordariales;f__Schizotheciaceae;g__Pseudoechria;s__Pseudoechria_longicollis
ASV2877	5e-06	1e-06	k__Fungi;p__Basidiomycota;c__Microbotryomycetes;o__Microbotryomycetes_ord_Incertae_sedis;f__Chrysozymaceae;g__Slooffia;s__Slooffia_sp
ASV2879	5e-06	1e-06	k__Fungi;p__Ascomycota;c__Sordariomycetes;o__Myrmecridiales;f__Myrmecridiales_fam_Incertae_sedis;g__Atractospora;s__Atractospora_sp
ASV2882	3e-06	3e-06	k__Fungi;p__Basidiomycota;c__Agaricomycetes;o__Agaricales;f__Lyophyllaceae;g__Fibulochlamys;s__Fibulochlamys_chilensis
ASV2914	6e-06	0	k__Fungi
ASV2928	1e-06	3e-06	k__Fungi;p__Basidiomycota;c__Agaricomycetes;o__Agaricales;f__Tricholomataceae;g__Clitocybe;s__Clitocybe_nebularis
ASV2939	3e-06	3e-06	k__Fungi;p__Mucoromycota;c__Mucoromycetes;o__Mucorales;f__Mucoraceae;g__Mucor;s__Mucor_moelleri
ASV2981	4e-06	3e-06	k__Fungi;p__Basidiomycota;c__Agaricomycetes;o__Agaricales;f__Lycoperdaceae;g__Lycoperdon;s__Lycoperdon_pratense
ASV2999	4e-06	1e-06	k__Fungi;p__Ascomycota;c__Dothideomycetes;o__Pleosporales
ASV3000	4e-06	2e-06	k__Fungi
ASV3010	1e-06	5e-06	k__Fungi;p__Ascomycota;c__Sordariomycetes;o__Sordariales;f__Helminthosphaeriaceae;g__Diplococcium;s__Diplococcium_mirabile
ASV3029	3e-06	4e-06	k__Fungi;p__Ascomycota;c__Sordariomycetes;o__Sordariales;f__Lasiosphaeriaceae;g__Apiosordaria;s__Apiosordaria_longicaudata
ASV3030	4e-06	1e-06	k__Fungi;p__Ascomycota;c__Sordariomycetes;o__Ophiostomatales;f__Ophiostomataceae;g__Sporothrix
ASV3037	1e-06	4e-06	k__Fungi;p__Ascomycota;c__Leotiomycetes;o__Helotiales;f__Hyaloscyphaceae;g__Hyaloscypha;s__Hyaloscypha_gryndleri
ASV3058	3e-06	0	k__Fungi;p__Ascomycota;c__Leotiomycetes;o__Helotiales
ASV3093	3e-06	1e-06	k__Fungi;p__Basidiomycota;c__Agaricomycetes;o__Sebacinales;f__Sebacinaceae;g__Sebacina;s__Sebacina_sp
ASV3143	2e-06	2e-06	k__Fungi
ASV3158	3e-06	1e-06	k__Fungi;p__Ascomycota;c__Eurotiomycetes;o__Eurotiales;f__Aspergillaceae;g__Aspergillus;s__Aspergillus_nishimurae
ASV3218	3e-06	1e-06	k__Fungi;p__Basidiomycota;c__Agaricomycetes;o__Trechisporales;f__Hydnodontaceae;g__Hydnodontaceae_gen_Incertae_sedis;s__Hydnodontaceae_sp
ASV3223	1e-06	2e-06	k__Fungi;p__Ascomycota;c__Leotiomycetes;o__Helotiales
ASV3228	2e-06	2e-06	k__Fungi;p__Basidiomycota;c__Agaricomycetes;o__Agaricales;f__Tricholomataceae;g__Baeospora;s__Baeospora_myosura
ASV3258	3e-06	2e-06	k__Fungi;p__Ascomycota;c__Sordariomycetes;o__Coniochaetales;f__Coniochaetaceae;g__Lecythophora;s__Lecythophora_canina
ASV3276	3e-06	3e-06	k__Fungi
ASV3320	3e-06	1e-06	k__Fungi;p__Basidiomycota;c__Agaricomycetes;o__Agaricales;f__Tricholomataceae;g__Paralepista;s__Paralepista_flaccida
ASV3343	2e-06	1e-06	k__Fungi;p__Ascomycota;c__Leotiomycetes;o__Helotiales;f__Hyaloscyphaceae;g__Glutinomyces;s__Glutinomyces_sp
ASV3348	1e-06	4e-06	k__Fungi;p__Chytridiomycota;c__Lobulomycetes;o__Lobulomycetales;f__Lobulomycetales_fam_Incertae_sedis;g__Lobulomycetales_gen_Incertae_sedis;s__Lobulomycetales_sp
ASV3349	2e-06	1e-06	k__Fungi;p__Fungi_phy_Incertae_sedis;c__Fungi_cls_Incertae_sedis;o__Fungi_ord_Incertae_sedis;f__Fungi_fam_Incertae_sedis;g__Fungi_gen_Incertae_sedis;s__Fungi_sp
ASV3384	3e-06	1e-06	k__Fungi;p__Ascomycota;c__Sareomycetes;o__Sareales;f__Sareales_fam_Incertae_sedis;g__Sareales_gen_Incertae_sedis;s__Sareales_sp
ASV3386	3e-06	0	k__Fungi;p__Fungi_phy_Incertae_sedis;c__Fungi_cls_Incertae_sedis;o__Fungi_ord_Incertae_sedis;f__Fungi_fam_Incertae_sedis;g__Fungi_gen_Incertae_sedis;s__Fungi_sp
ASV3422	2e-06	2e-06	k__Fungi;p__Ascomycota;c__Sordariomycetes;o__Hypocreales;f__Nectriaceae;g__Nectriaceae_gen_Incertae_sedis;s__Nectriaceae_sp
ASV3459	0	4e-06	k__Fungi
ASV3475	2e-06	1e-06	k__Fungi;p__Ascomycota;c__Sordariomycetes;o__Hypocreales;f__Cordycipitaceae;g__Beauveria;s__Beauveria_bassiana
ASV3478	3e-06	0	k__Fungi;p__Fungi_phy_Incertae_sedis;c__Fungi_cls_Incertae_sedis;o__Fungi_ord_Incertae_sedis;f__Fungi_fam_Incertae_sedis;g__Fungi_gen_Incertae_sedis;s__Fungi_sp
ASV3482	2e-06	1e-06	k__Fungi;p__Ascomycota;c__Eurotiomycetes;o__Eurotiales;f__Trichocomaceae;g__Sagenomella;s__Sagenomella_diversispora
ASV3561	3e-06	1e-06	k__Fungi;p__Ascomycota;c__Dothideomycetes;o__Pleosporales
ASV3563	3e-06	2e-06	k__Fungi;p__Chytridiomycota;c__Rhizophlyctidomycetes;o__Rhizophlyctidales;f__Rhizophlyctidaceae;g__Rhizophlyctis
ASV3575	1e-06	3e-06	k__Fungi;p__Ascomycota;c__Leotiomycetes;o__Helotiales
ASV3590	0	3e-06	k__Fungi;p__Basidiomycota;c__Agaricomycetes;o__Agaricales;f__Strophariaceae;g__Hypholoma;s__Hypholoma_fasciculare
ASV3597	3e-06	0	k__Fungi
ASV3629	1e-06	3e-06	k__Fungi;p__Mortierellomycota;c__Mortierellomycetes;o__Mortierellales;f__Mortierellaceae;g__Mortierellaceae_gen_Incertae_sedis;s__Mortierellaceae_sp
ASV3630	1e-06	3e-06	k__Fungi;p__Basidiomycota;c__Spiculogloeomycetes;o__Spiculogloeomycetes_ord_Incertae_sedis;f__Spiculogloeomycetes_fam_Incertae_sedis;g__Spiculogloeomycetes_gen_Incertae_sedis;s__Spiculogloeomycetes_sp
ASV3668	2e-06	1e-06	k__Fungi;p__Ascomycota
ASV3687	2e-06	1e-06	k__Fungi;p__Ascomycota;c__Eurotiomycetes;o__Chaetothyriales
ASV3731	0	3e-06	k__Fungi;p__Ascomycota;c__Dothideomycetes;o__Pleosporales;f__Pleosporales_fam_Incertae_sedis;g__Pleosporales_gen_Incertae_sedis;s__Pleosporales_sp
ASV3767	2e-06	1e-06	k__Fungi;p__Chytridiomycota;c__Rhizophydiomycetes;o__Rhizophydiales;f__Rhizophydiales_fam_Incertae_sedis;g__Rhizophydiales_gen_Incertae_sedis;s__Rhizophydiales_sp
ASV3819	1e-06	2e-06	k__Fungi;p__Ascomycota;c__Sordariomycetes;o__Hypocreales;f__Hypocreales_fam_Incertae_sedis
ASV3823	1e-06	1e-06	k__Fungi
ASV3855	3e-06	1e-06	k__Fungi;p__Ascomycota;c__Dothideomycetes;o__Pleosporales;f__Phaeosphaeriaceae;g__Paraphoma
ASV3874	1e-06	1e-06	k__Fungi;p__Ascomycota;c__Leotiomycetes;o__Thelebolales;f__Pseudeurotiaceae;g__Pseudeurotium;s__Pseudeurotium_sp
ASV3880	1e-06	3e-06	k__Fungi;p__Ascomycota;c__Leotiomycetes;o__Helotiales;f__Helotiales_fam_Incertae_sedis;g__Roesleria;s__Roesleria_sp
ASV3881	2e-06	1e-06	k__Fungi;p__Ascomycota;c__Dothideomycetes;o__Pleosporales;f__Leptosphaeriaceae;g__Paraleptosphaeria;s__Paraleptosphaeria_rumicis
ASV4013	2e-06	0	k__Fungi
ASV4038	1e-06	1e-06	k__Fungi;p__Ascomycota;c__Leotiomycetes;o__Helotiales;f__Hyaloscyphaceae
ASV4068	1e-06	2e-06	k__Fungi;p__Ascomycota;c__Orbiliomycetes;o__Orbiliales;f__Orbiliaceae
ASV4069	1e-06	2e-06	k__Fungi;p__Ascomycota;c__Archaeorhizomycetes;o__Archaeorhizomycetales;f__Archaeorhizomycetaceae;g__Archaeorhizomyces;s__Archaeorhizomyces_sp
ASV4268	1e-06	1e-06	k__Fungi
ASV4271	2e-06	1e-06	k__Fungi;p__Rozellomycota;c__Rozellomycota_cls_Incertae_sedis;o__Rozellomycota_ord_Incertae_sedis;f__Rozellomycota_fam_Incertae_sedis;g__Paramicrosporidium;s__Paramicrosporidium_sp
ASV4330	0	2e-06	k__Fungi;p__Basidiomycota;c__Ustilaginomycetes;o__Ustilaginales;f__Ustilaginaceae;g__Ustilago
ASV4496	1e-06	2e-06	k__Fungi;p__Ascomycota;c__Lecanoromycetes;o__Caliciales;f__Physciaceae;g__Physcia;s__Physcia_adscendens
ASV4501	0	2e-06	k__Fungi;p__Basidiomycota;c__Agaricomycetes;o__Boletales;f__Hygrophoropsidaceae;g__Hygrophoropsis;s__Hygrophoropsis_sp
ASV4648	1e-06	0	k__Fungi;p__Ascomycota;c__Leotiomycetes;o__Helotiales
ASV4674	1e-06	0	k__Fungi;p__Fungi_phy_Incertae_sedis;c__Fungi_cls_Incertae_sedis;o__Fungi_ord_Incertae_sedis;f__Fungi_fam_Incertae_sedis;g__Fungi_gen_Incertae_sedis;s__Fungi_sp
ASV4676	2e-06	0	k__Fungi;p__Ascomycota;c__Dothideomycetes;o__Minutisphaerales;f__Minutisphaeraceae;g__Minutisphaera;s__Minutisphaera_aspera
ASV4810	0	1e-06	k__Fungi;p__Ascomycota
ASV4819	1e-06	0	k__Fungi;p__Ascomycota;c__Leotiomycetes;o__Helotiales
ASV4895	2e-06	1e-06	k__Fungi;p__Fungi_phy_Incertae_sedis;c__Fungi_cls_Incertae_sedis;o__Fungi_ord_Incertae_sedis;f__Fungi_fam_Incertae_sedis;g__Fungi_gen_Incertae_sedis;s__Fungi_sp
ASV5205	1e-06	0	k__Fungi;p__Ascomycota;c__Eurotiomycetes;o__Onygenales;f__Gymnoascaceae;g__Leucothecium;s__Leucothecium_sp
ASV5332	0	0	k__Fungi;p__Ascomycota;c__Dothideomycetes
ASV5666	0	0	k__Fungi;p__Ascomycota;c__Leotiomycetes;o__Helotiales;f__Sclerotiniaceae;g__Botrytis;s__Botrytis_caroliniana
ASV5687	0	0	k__Fungi;p__Ascomycota;c__Dothideomycetes;o__Pleosporales;f__Teichosporaceae;g__Pseudocyclothyriella;s__Pseudocyclothyriella_clematidis
ASV5714	0	0	k__Fungi;p__Basidiomycota;c__Agaricomycetes;o__Agaricales;f__Psathyrellaceae;g__Coprinellus;s__Coprinellus_xanthothrix

## Sheet: Unique fun_L site
#ASV_num	L.site.RZ	P.site.RZ	Taxonomy
ASV67	0.005437	0	k__Fungi;p__Ascomycota;c__Dothideomycetes;o__Mytilinidales;f__Gloniaceae;g__Cenococcum
ASV86	0.003894	0	k__Fungi;p__Ascomycota;c__Sordariomycetes;o__Sordariales;f__Chaetomiaceae;g__Trichocladium
ASV102	0.001898	0	k__Fungi;p__Basidiomycota;c__Agaricomycetes;o__Trechisporales;f__Hydnodontaceae;g__Trechispora;s__Trechispora_verruculosa
ASV135	0.002307	0	k__Fungi;p__Basidiomycota;c__Agaricomycetes;o__Atheliales;f__Pilodermataceae;g__Piloderma;s__Piloderma_sp
ASV178	0.0017	0	k__Fungi;p__Ascomycota;c__Laboulbeniomycetes;o__Pyxidiophorales
ASV183	0.001608	0	k__Fungi;p__Chytridiomycota;c__Synchytriomycetes;o__Synchytriales;f__Synchytriaceae;g__Synchytriaceae_gen_Incertae_sedis;s__Synchytriaceae_sp
ASV190	0.001683	0	k__Fungi;p__Ascomycota;c__Leotiomycetes;o__Helotiales;f__Hyaloscyphaceae;g__Hyaloscypha;s__Hyaloscypha_finlandica
ASV210	0.001391	0	k__Fungi;p__Basidiomycota;c__Agaricomycetes;o__Atheliales;f__Tylosporaceae;g__Tylospora;s__Tylospora_asterophora
ASV241	0.001082	0	k__Fungi
ASV250	0.000977	0	k__Fungi;p__Mortierellomycota;c__Mortierellomycetes;o__Mortierellales;f__Mortierellaceae;g__Mortierella;s__Mortierella_sp
ASV266	0.000972	0	k__Fungi;p__Ascomycota;c__Leotiomycetes;o__Helotiales;f__Myxotrichaceae;g__Oidiodendron;s__Oidiodendron_majus
ASV272	0.000928	0	k__Fungi;p__Ascomycota;c__Leotiomycetes;o__Helotiales;f__Hyaloscyphaceae;g__Hyaloscypha;s__Hyaloscypha_finlandica
ASV281	0.000789	0	k__Fungi;p__Basidiomycota;c__Agaricomycetes;o__Atheliales;f__Tylosporaceae;g__Tylospora;s__Tylospora_asterophora
ASV282	0.000689	0	k__Fungi
ASV294	0.000634	0	k__Fungi;p__Basidiomycota;c__Agaricomycetes;o__Trechisporales;f__Hydnodontaceae;g__Trechispora;s__Trechispora_verruculosa
ASV311	0.00069	0	k__Fungi;p__Basidiomycota;c__Agaricomycetes;o__Agaricomycetes_ord_Incertae_sedis;f__Agaricomycetes_fam_Incertae_sedis;g__Agaricomycetes_gen_Incertae_sedis;s__Agaricomycetes_sp
ASV317	0.000719	0	k__Fungi;p__Basidiomycota;c__Agaricomycetes;o__Auriculariales;f__Auriculariaceae;g__Auricularia;s__Auricularia_sp
ASV318	0.000589	0	k__Fungi;p__Ascomycota;c__Dothideomycetes;o__Venturiales;f__Venturiaceae;g__Venturia;s__Venturia_sp
ASV324	0.000551	0	k__Fungi;p__Ascomycota;c__Sordariomycetes;o__Sordariales;f__Chaetomiaceae;g__Humicola
ASV345	0.000286	0	k__Fungi;p__Basidiomycota;c__Agaricomycetes;o__Thelephorales;f__Thelephoraceae
ASV383	0.000387	0	k__Fungi;p__Mortierellomycota;c__Mortierellomycetes;o__Mortierellales;f__Mortierellaceae;g__Podila;s__Podila_minutissima
ASV393	0.000433	0	k__Fungi;p__Ascomycota;c__Leotiomycetes;o__Helotiales
ASV404	0.000428	0	k__Fungi;p__Mortierellomycota;c__Mortierellomycetes;o__Mortierellales;f__Mortierellaceae
ASV427	0.000356	0	k__Fungi;p__Basidiomycota;c__Agaricomycetes;o__Atheliales;f__Tylosporaceae;g__Amphinema;s__Amphinema_diadema
ASV445	0.000245	0	k__Fungi
ASV454	0.000342	0	k__Fungi;p__Ascomycota;c__Sordariomycetes;o__Coniochaetales;f__Coniochaetaceae;g__Coniochaeta;s__Coniochaeta_fasciculata
ASV469	0.000344	0	k__Fungi;p__Basidiomycota;c__Agaricomycetes;o__Trechisporales;f__Hydnodontaceae;g__Trechispora;s__Trechispora_verruculosa
ASV470	0.000314	0	k__Fungi;p__Basidiomycota;c__Agaricomycetes;o__Thelephorales;f__Thelephoraceae;g__Polyozellus;s__Polyozellus_plurilobus
ASV476	0.000283	0	k__Fungi
ASV485	0.000247	0	k__Fungi
ASV491	0.000302	0	k__Fungi;p__Ascomycota;c__Sordariomycetes;o__Microascales;f__Microascaceae;g__Wardomyces;s__Wardomyces_giganteus
ASV503	0.000281	0	k__Fungi;p__Basidiomycota;c__Agaricomycetes;o__Thelephorales;f__Thelephoraceae;g__Thelephora;s__Thelephora_palmata
ASV504	0.000339	0	k__Fungi;p__Ascomycota;c__Dothideomycetes;o__Venturiales;f__Venturiaceae;g__Venturia;s__Venturia_sp
ASV522	0.000265	0	k__Fungi;p__Ascomycota;c__Dothideomycetes;o__Pleosporales;f__Tetraplosphaeriaceae;g__Tetraploa;s__Tetraploa_sasicola
ASV525	0.000272	0	k__Fungi;p__Ascomycota;c__Pezizomycetes;o__Pezizales;f__Pezizaceae;g__Peziza;s__Peziza_tarembergensis
ASV530	0.00025	0	k__Fungi;p__Mucoromycota;c__Umbelopsidomycetes;o__Umbelopsidales;f__Umbelopsidaceae;g__Umbelopsis
ASV531	0.000263	0	k__Fungi;p__Basidiomycota;c__Agaricomycetes;o__Agaricales;f__Mycenaceae;g__Mycena;s__Mycena_pura
ASV542	0.000245	0	k__Fungi;p__Ascomycota;c__Sordariomycetes;o__Hypocreales;f__Hypocreaceae;g__Trichoderma
ASV550	0.000194	0	k__Fungi
ASV556	0.00026	0	k__Fungi;p__Ascomycota;c__Dothideomycetes;o__Mytilinidiales;f__Mytilinidiaceae;g__Mytilinidion;s__Mytilinidion_sp
ASV558	0.00017	0	k__Fungi
ASV563	0.000239	0	k__Fungi;p__Ascomycota;c__Eurotiomycetes;o__Eurotiales;f__Aspergillaceae;g__Penicillium
ASV574	0.00018	0	k__Fungi;p__Ascomycota;c__Sordariomycetes;o__Hypocreales;f__Hypocreaceae;g__Trichoderma;s__Trichoderma_pubescens
ASV576	0.000168	0	k__Fungi
ASV578	0.000218	0	k__Fungi;p__Ascomycota;c__Eurotiomycetes;o__Chaetothyriales;f__Herpotrichiellaceae;g__Cladophialophora;s__Cladophialophora_chaetospira
ASV584	0.000213	0	k__Fungi;p__Ascomycota;c__Orbiliomycetes;o__Orbiliales;f__Orbiliaceae;g__Orbiliaceae_gen_Incertae_sedis;s__Orbiliaceae_sp
ASV586	0.000156	0	k__Fungi;p__Monoblepharomycota;c__Monoblepharidomycetes;o__Monoblepharidales;f__Monoblepharidales_fam_Incertae_sedis;g__Monoblepharidales_gen_Incertae_sedis;s__Monoblepharidales_sp
ASV589	0.00024	0	k__Fungi
ASV609	0.000212	0	k__Fungi;p__Basidiomycota;c__Tremellomycetes;o__Filobasidiales;f__Piskurozymaceae;g__Solicoccozyma;s__Solicoccozyma_terricola
ASV619	0.000181	0	k__Fungi;p__Basidiomycota;c__Agaricomycetes;o__Trechisporales;f__Hydnodontaceae;g__Trechispora;s__Trechispora_verruculosa
ASV624	0.000212	0	k__Fungi
ASV627	0.000176	0	k__Fungi
ASV631	0.000172	0	k__Fungi;p__Basidiomycota;c__Agaricomycetes;o__Atheliales;f__Byssocorticiaceae;g__Athelopsis;s__Athelopsis_lembospora
ASV633	0.000162	0	k__Fungi
ASV636	0.000159	0	k__Fungi
ASV649	0.000106	0	k__Fungi;p__Fungi_phy_Incertae_sedis;c__Fungi_cls_Incertae_sedis;o__Fungi_ord_Incertae_sedis;f__Fungi_fam_Incertae_sedis;g__Fungi_gen_Incertae_sedis;s__Fungi_sp
ASV653	0.000185	0	k__Fungi;p__Ascomycota;c__Sordariomycetes;o__Hypocreales;f__Hypocreaceae;g__Hypomyces;s__Hypomyces_ochraceus
ASV662	0.000126	0	k__Fungi;p__Ascomycota;c__Leotiomycetes;o__Helotiales;f__Hyaloscyphaceae;g__Hyaloscypha;s__Hyaloscypha_finlandica
ASV669	0.000168	0	k__Fungi;p__Fungi_phy_Incertae_sedis;c__Fungi_cls_Incertae_sedis;o__Fungi_ord_Incertae_sedis;f__Fungi_fam_Incertae_sedis;g__Fungi_gen_Incertae_sedis;s__Fungi_sp
ASV670	0.000183	0	k__Fungi;p__Basidiomycota;c__Agaricomycetes;o__Russulales;f__Russulaceae;g__Russula;s__Russula_pseudotsugarum
ASV687	0.00014	0	k__Fungi
ASV688	0.000113	0	k__Fungi
ASV691	0.000172	0	k__Fungi;p__Mortierellomycota;c__Mortierellomycetes;o__Mortierellales;f__Mortierellaceae;g__Mortierella;s__Mortierella_alpina
ASV693	0.000134	0	k__Fungi;p__Ascomycota;c__Sordariomycetes;o__Hypocreales;f__Nectriaceae;g__Ilyonectria
ASV710	0.000154	0	k__Fungi;p__Mortierellomycota;c__Mortierellomycetes;o__Mortierellales;f__Mortierellaceae;g__Mortierella
ASV711	0.000151	0	k__Fungi;p__Ascomycota;c__Sordariomycetes;o__Hypocreales;f__Nectriaceae;g__Volutella
ASV727	0.000128	0	k__Fungi;p__Glomeromycota;c__Glomeromycetes;o__Glomerales;f__Glomeraceae;g__Glomeraceae_gen_Incertae_sedis;s__Glomeraceae_sp
ASV734	0.000123	0	k__Fungi
ASV740	0.000134	0	k__Fungi
ASV745	0.000126	0	k__Fungi;p__Ascomycota;c__Sordariomycetes;o__Hypocreales;f__Hypocreaceae;g__Trichoderma
ASV746	0.000127	0	k__Fungi;p__Mortierellomycota;c__Mortierellomycetes;o__Mortierellales;f__Mortierellaceae;g__Mortierella;s__Mortierella_sp
ASV748	0.000144	0	k__Fungi;p__Chytridiomycota;c__Synchytriomycetes;o__Synchytriales;f__Synchytriaceae;g__Synchytriaceae_gen_Incertae_sedis;s__Synchytriaceae_sp
ASV749	0.000134	0	k__Fungi;p__Ascomycota;c__Sordariomycetes;o__Hypocreales;f__Stachybotryaceae;g__Achroiostachys;s__Achroiostachys_betulicola
ASV753	0.000129	0	k__Fungi;p__Mortierellomycota;c__Mortierellomycetes;o__Mortierellales;f__Mortierellaceae;g__Mortierella
ASV770	9.6e-05	0	k__Fungi
ASV780	0.000144	0	k__Fungi;p__Basidiomycota;c__Tremellomycetes;o__Filobasidiales;f__Piskurozymaceae;g__Solicoccozyma;s__Solicoccozyma_aeria
ASV782	0.000138	0	k__Fungi;p__Basidiomycota;c__Tremellomycetes;o__Filobasidiales;f__Piskurozymaceae;g__Solicoccozyma;s__Solicoccozyma_aeria
ASV786	0.000115	0	k__Fungi;p__Mucoromycota;c__Umbelopsidomycetes;o__Umbelopsidales;f__Umbelopsidaceae;g__Umbelopsis;s__Umbelopsis_changbaiensis
ASV788	0.000137	0	k__Fungi;p__Mortierellomycota;c__Mortierellomycetes;o__Mortierellales;f__Mortierellaceae;g__Mortierella;s__Mortierella_sp
ASV791	0.000128	0	k__Fungi;p__Mortierellomycota;c__Mortierellomycetes;o__Mortierellales;f__Mortierellaceae;g__Mortierella;s__Mortierella_alpina
ASV793	0.00012	0	k__Fungi
ASV796	0.000116	0	k__Fungi;p__Basidiomycota;c__Agaricomycetes;o__Russulales;f__Russulaceae;g__Lactarius;s__Lactarius_fennoscandicus
ASV799	0.00013	0	k__Fungi;p__Ascomycota;c__Sordariomycetes;o__Hypocreales;f__Cordycipitaceae
ASV801	0.000126	0	k__Fungi;p__Mortierellomycota;c__Mortierellomycetes;o__Mortierellales;f__Mortierellaceae
ASV815	8.2e-05	0	k__Fungi
ASV818	0.000109	0	k__Fungi
ASV819	9.6e-05	0	k__Fungi
ASV821	0.000104	0	k__Fungi;p__Basidiomycota;c__Agaricomycetes;o__Auriculariales;f__Auriculariales_fam_Incertae_sedis;g__Auriculariales_gen_Incertae_sedis;s__Auriculariales_sp
ASV822	9.6e-05	0	k__Fungi;p__Ascomycota;c__Sordariomycetes;o__Hypocreales;f__Ophiocordycipitaceae;g__Haptocillium;s__Haptocillium_sinense
ASV824	0.000116	0	k__Fungi;p__Mucoromycota;c__Mucoromycetes;o__Mucorales;f__Cunninghamellaceae;g__Absidia;s__Absidia_glauca
ASV826	0.000117	0	k__Fungi;p__Ascomycota;c__Sordariomycetes;o__Hypocreales;f__Ophiocordycipitaceae;g__Haptocillium;s__Haptocillium_sinense
ASV828	9.5e-05	0	k__Fungi
ASV829	0.000103	0	k__Fungi;p__Ascomycota;c__Dothideomycetes;o__Mytilinidiales;f__Mytilinidiaceae;g__Mytilinidion;s__Mytilinidion_sp
ASV830	0.000111	0	k__Fungi
ASV834	0.000115	0	k__Fungi;p__Mortierellomycota;c__Mortierellomycetes;o__Mortierellales;f__Mortierellaceae;g__Mortierella;s__Mortierella_sp
ASV838	0.000117	0	k__Fungi;p__Ascomycota;c__Leotiomycetes
ASV846	0.000104	0	k__Fungi;p__Ascomycota;c__Eurotiomycetes;o__Eurotiales;f__Aspergillaceae;g__Penicillium
ASV852	0.000101	0	k__Fungi;p__Ascomycota;c__Eurotiomycetes;o__Eurotiales;f__Aspergillaceae;g__Penicillium
ASV863	0.000111	0	k__Fungi
ASV867	0.000112	0	k__Fungi;p__Ascomycota;c__Sordariomycetes;o__Coniochaetales;f__Coniochaetaceae;g__Coniochaeta;s__Coniochaeta_fasciculata
ASV869	9.2e-05	0	k__Fungi;p__Basidiomycota;c__Agaricomycetes;o__Trechisporales;f__Hydnodontaceae;g__Trechispora;s__Trechispora_sp
ASV875	9.9e-05	0	k__Fungi;p__Mortierellomycota;c__Mortierellomycetes;o__Mortierellales;f__Mortierellaceae;g__Mortierella
ASV877	0.000106	0	k__Fungi;p__Mortierellomycota;c__Mortierellomycetes;o__Mortierellales;f__Mortierellaceae;g__Mortierella
ASV888	0.000102	0	k__Fungi;p__Ascomycota;c__Eurotiomycetes;o__Chaetothyriales;f__Chaetothyriales_fam_Incertae_sedis;g__Chaetothyriales_gen_Incertae_sedis;s__Chaetothyriales_sp
ASV889	7.2e-05	0	k__Fungi;p__Mucoromycota;c__Mucoromycetes;o__Mucorales;f__Cunninghamellaceae;g__Absidia;s__Absidia_sp
ASV894	7.5e-05	0	k__Fungi
ASV899	0.000119	0	k__Fungi;p__Ascomycota;c__Sordariomycetes;o__Coniochaetales;f__Coniochaetaceae
ASV901	0.000102	0	k__Fungi;p__Mucoromycota;c__Mucoromycetes;o__Mucorales;f__Cunninghamellaceae;g__Absidia;s__Absidia_sp
ASV911	8.9e-05	0	k__Fungi;p__Ascomycota;c__Leotiomycetes;o__Helotiales
ASV921	6.4e-05	0	k__Fungi
ASV927	8.2e-05	0	k__Fungi
ASV935	6.4e-05	0	k__Fungi;p__Fungi_phy_Incertae_sedis;c__Fungi_cls_Incertae_sedis;o__Fungi_ord_Incertae_sedis;f__Fungi_fam_Incertae_sedis;g__Fungi_gen_Incertae_sedis;s__Fungi_sp
ASV940	8.4e-05	0	k__Fungi;p__Fungi_phy_Incertae_sedis;c__Fungi_cls_Incertae_sedis;o__Fungi_ord_Incertae_sedis;f__Fungi_fam_Incertae_sedis;g__Fungi_gen_Incertae_sedis;s__Fungi_sp
ASV949	6.4e-05	0	k__Fungi
ASV952	9e-05	0	k__Fungi;p__Fungi_phy_Incertae_sedis;c__Fungi_cls_Incertae_sedis;o__Fungi_ord_Incertae_sedis;f__Fungi_fam_Incertae_sedis;g__Fungi_gen_Incertae_sedis;s__Fungi_sp
ASV953	9.1e-05	0	k__Fungi
ASV963	9.1e-05	0	k__Fungi;p__Ascomycota;c__Sordariomycetes;o__Chaetosphaeriales;f__Chaetosphaeriaceae;g__Chloridium;s__Chloridium_submersum
ASV974	6e-05	0	k__Fungi;p__Ascomycota;c__Sordariomycetes;o__Glomerellales;f__Plectosphaerellaceae;g__Plectosphaerella;s__Plectosphaerella_sp
ASV976	7.6e-05	0	k__Fungi;p__Mortierellomycota;c__Mortierellomycetes;o__Mortierellales;f__Mortierellaceae
ASV977	7.3e-05	0	k__Fungi
ASV983	8e-05	0	k__Fungi;p__Ascomycota;c__Sordariomycetes;o__Coniochaetales;f__Coniochaetaceae;g__Coniochaeta;s__Coniochaeta_sp
ASV988	7.2e-05	0	k__Fungi;p__Ascomycota;c__Sordariomycetes;o__Sordariales;f__Chaetomiaceae
ASV990	8.3e-05	0	k__Fungi;p__Ascomycota;c__Leotiomycetes;o__Helotiales;f__Hyaloscyphaceae
ASV992	7.1e-05	0	k__Fungi;p__Ascomycota;c__Saccharomycetes;o__Saccharomycetales;f__Saccharomycetales_fam_Incertae_sedis;g__Saccharomycetales_gen_Incertae_sedis;s__Saccharomycetales_sp
ASV995	7.3e-05	0	k__Fungi;p__Ascomycota;c__Sordariomycetes;o__Hypocreales;f__Clavicipitaceae;g__Metapochonia;s__Metapochonia_rubescens
ASV997	6e-05	0	k__Fungi;p__Ascomycota;c__Leotiomycetes;o__Helotiales;f__Mollisiaceae;g__Phialocephala;s__Phialocephala_helvetica
ASV1005	7.1e-05	0	k__Fungi;p__Fungi_phy_Incertae_sedis;c__Fungi_cls_Incertae_sedis;o__Fungi_ord_Incertae_sedis;f__Fungi_fam_Incertae_sedis;g__Fungi_gen_Incertae_sedis;s__Fungi_sp
ASV1008	6.5e-05	0	k__Fungi;p__Ascomycota;c__Sordariomycetes;o__Glomerellales;f__Plectosphaerellaceae;g__Plectosphaerella
ASV1012	5.4e-05	0	k__Fungi
ASV1019	7.1e-05	0	k__Fungi;p__Ascomycota;c__Eurotiomycetes;o__Eurotiales;f__Aspergillaceae
ASV1020	6.2e-05	0	k__Fungi
ASV1022	5.4e-05	0	k__Fungi
ASV1027	7.9e-05	0	k__Fungi
ASV1030	7.7e-05	0	k__Fungi;p__Ascomycota;c__Sordariomycetes;o__Hypocreales
ASV1033	8.8e-05	0	k__Fungi
ASV1036	7.6e-05	0	k__Fungi
ASV1037	6.4e-05	0	k__Fungi
ASV1042	7.3e-05	0	k__Fungi
ASV1043	5.3e-05	0	k__Fungi;p__Fungi_phy_Incertae_sedis;c__Fungi_cls_Incertae_sedis;o__Fungi_ord_Incertae_sedis;f__Fungi_fam_Incertae_sedis;g__Fungi_gen_Incertae_sedis;s__Fungi_sp
ASV1044	7.6e-05	0	k__Fungi
ASV1048	7.6e-05	0	k__Fungi;p__Chytridiomycota;c__Rhizophydiomycetes;o__Rhizophydiales;f__Rhizophydiales_fam_Incertae_sedis;g__Rhizophydiales_gen_Incertae_sedis;s__Rhizophydiales_sp
ASV1051	6.5e-05	0	k__Fungi
ASV1054	7.4e-05	0	k__Fungi;p__Fungi_phy_Incertae_sedis;c__Fungi_cls_Incertae_sedis;o__Fungi_ord_Incertae_sedis;f__Fungi_fam_Incertae_sedis;g__Fungi_gen_Incertae_sedis;s__Fungi_sp
ASV1058	5.3e-05	0	k__Fungi
ASV1060	5.1e-05	0	k__Fungi;p__Fungi_phy_Incertae_sedis;c__Fungi_cls_Incertae_sedis;o__Fungi_ord_Incertae_sedis;f__Fungi_fam_Incertae_sedis;g__Fungi_gen_Incertae_sedis;s__Fungi_sp
ASV1064	6.7e-05	0	k__Fungi;p__Ascomycota;c__Sordariomycetes;o__Hypocreales;f__Hypocreaceae;g__Trichoderma;s__Trichoderma_spinulosum
ASV1072	4.9e-05	0	k__Fungi
ASV1073	6.1e-05	0	k__Fungi;p__Basidiomycota;c__Agaricomycetes;o__Atheliales;f__Tylosporaceae;g__Amphinema;s__Amphinema_diadema
ASV1075	4.9e-05	0	k__Fungi;p__Monoblepharomycota;c__Monoblepharidomycetes;o__Monoblepharidales;f__Monoblepharidales_fam_Incertae_sedis;g__Monoblepharidales_gen_Incertae_sedis;s__Monoblepharidales_sp
ASV1080	6e-05	0	k__Fungi;p__Mortierellomycota;c__Mortierellomycetes;o__Mortierellales;f__Mortierellaceae;g__Mortierella;s__Mortierella_paraensis
ASV1081	6.9e-05	0	k__Fungi;p__Basidiomycota;c__Agaricomycetes
ASV1087	5.9e-05	0	k__Fungi;p__Basidiomycota;c__Geminibasidiomycetes;o__Geminibasidiales;f__Geminibasidiaceae;g__Geminibasidium;s__Geminibasidium_sp
ASV1092	4.2e-05	0	k__Fungi
ASV1094	5.3e-05	0	k__Fungi;p__Fungi_phy_Incertae_sedis;c__Fungi_cls_Incertae_sedis;o__Fungi_ord_Incertae_sedis;f__Fungi_fam_Incertae_sedis;g__Fungi_gen_Incertae_sedis;s__Fungi_sp
ASV1096	5.8e-05	0	k__Fungi;p__Fungi_phy_Incertae_sedis;c__Fungi_cls_Incertae_sedis;o__Fungi_ord_Incertae_sedis;f__Fungi_fam_Incertae_sedis;g__Fungi_gen_Incertae_sedis;s__Fungi_sp
ASV1097	4.7e-05	0	k__Fungi;p__Fungi_phy_Incertae_sedis;c__Fungi_cls_Incertae_sedis;o__Fungi_ord_Incertae_sedis;f__Fungi_fam_Incertae_sedis;g__Fungi_gen_Incertae_sedis;s__Fungi_sp
ASV1103	6.5e-05	0	k__Fungi;p__Ascomycota;c__Orbiliomycetes;o__Orbiliales;f__Orbiliales_fam_Incertae_sedis;g__Orbiliales_gen_Incertae_sedis;s__Orbiliales_sp
ASV1106	5.5e-05	0	k__Fungi;p__Rozellomycota;c__Rozellomycota_cls_Incertae_sedis;o__Rozellomycota_ord_Incertae_sedis;f__Rozellomycota_fam_Incertae_sedis;g__Rozellomycota_gen_Incertae_sedis;s__Rozellomycota_sp
ASV1114	6e-05	0	k__Fungi;p__Basidiomycota;c__Agaricomycetes;o__Atheliales;f__Tylosporaceae;g__Tylospora;s__Tylospora_asterophora
ASV1118	5e-05	0	k__Fungi
ASV1120	5.9e-05	0	k__Fungi;p__Calcarisporiellomycota;c__Calcarisporiellomycetes;o__Calcarisporiellales;f__Calcarisporiellaceae;g__Calcarisporiella;s__Calcarisporiella_sp
ASV1121	6.6e-05	0	k__Fungi;p__Ascomycota;c__Sordariomycetes;o__Glomerellales;f__Plectosphaerellaceae;g__Gibellulopsis
ASV1122	4.6e-05	0	k__Fungi;p__Basidiomycota;c__Agaricomycetes;o__Agaricales;f__Mycenaceae;g__Mycena;s__Mycena_leptocephala
ASV1123	5.6e-05	0	k__Fungi;p__Rozellomycota;c__Rozellomycota_cls_Incertae_sedis;o__Rozellomycota_ord_Incertae_sedis;f__Rozellomycota_fam_Incertae_sedis;g__Rozellomycota_gen_Incertae_sedis;s__Rozellomycota_sp
ASV1125	4.9e-05	0	k__Fungi;p__Mortierellomycota;c__Mortierellomycetes;o__Mortierellales;f__Mortierellaceae;g__Mortierella;s__Mortierella_sp
ASV1127	5.6e-05	0	k__Fungi;p__Mortierellomycota;c__Mortierellomycetes;o__Mortierellales;f__Mortierellaceae;g__Podila;s__Podila_humilis
ASV1129	5.6e-05	0	k__Fungi;p__Ascomycota;c__Leotiomycetes;o__Thelebolales;f__Pseudeurotiaceae;g__Pseudogymnoascus
ASV1132	4.4e-05	0	k__Fungi;p__Monoblepharomycota;c__Monoblepharidomycetes;o__Monoblepharidales;f__Monoblepharidales_fam_Incertae_sedis;g__Monoblepharidales_gen_Incertae_sedis;s__Monoblepharidales_sp
ASV1137	6.4e-05	0	k__Fungi;p__Ascomycota;c__Sordariomycetes;o__Chaetosphaeriales;f__Chaetosphaeriaceae;g__Chaetosphaeria;s__Chaetosphaeria_sp
ASV1138	5.3e-05	0	k__Fungi
ASV1140	5.5e-05	0	k__Fungi;p__Ascomycota;c__Eurotiomycetes;o__Chaetothyriales;f__Chaetothyriales_fam_Incertae_sedis;g__Chaetothyriales_gen_Incertae_sedis;s__Chaetothyriales_sp
ASV1141	4.2e-05	0	k__Fungi;p__Rozellomycota;c__Rozellomycota_cls_Incertae_sedis;o__Rozellomycota_ord_Incertae_sedis;f__Rozellomycota_fam_Incertae_sedis;g__Rozellomycota_gen_Incertae_sedis;s__Rozellomycota_sp
ASV1142	4.3e-05	0	k__Fungi;p__Rozellomycota;c__Rozellomycota_cls_Incertae_sedis;o__Rozellomycota_ord_Incertae_sedis;f__Rozellomycota_fam_Incertae_sedis;g__Rozellomycota_gen_Incertae_sedis;s__Rozellomycota_sp
ASV1143	6.1e-05	0	k__Fungi;p__Basidiomycota;c__Agaricomycetes;o__Agaricales;f__Inocybaceae;g__Inocybe;s__Inocybe_sambucella
ASV1145	4.8e-05	0	k__Fungi
ASV1148	6.6e-05	0	k__Fungi;p__Ascomycota;c__Sordariomycetes;o__Hypocreales;f__Hypocreales_fam_Incertae_sedis;g__Chlorocillium;s__Chlorocillium_griseum
ASV1150	5.2e-05	0	k__Fungi;p__Fungi_phy_Incertae_sedis;c__Fungi_cls_Incertae_sedis;o__Fungi_ord_Incertae_sedis;f__Fungi_fam_Incertae_sedis;g__Fungi_gen_Incertae_sedis;s__Fungi_sp
ASV1152	5.2e-05	0	k__Fungi;p__Basidiomycota;c__GS25;o__GS25_ord_Incertae_sedis;f__GS25_ord_Incertae_sedis_fam_Incertae_sedis;g__GS25_ord_Incertae_sedis_gen_Incertae_sedis;s__GS25_ord_Incertae_sedis_sp
ASV1154	6.1e-05	0	k__Fungi;p__Fungi_phy_Incertae_sedis;c__Fungi_cls_Incertae_sedis;o__Fungi_ord_Incertae_sedis;f__Fungi_fam_Incertae_sedis;g__Fungi_gen_Incertae_sedis;s__Fungi_sp
ASV1155	5e-05	0	k__Fungi
ASV1161	5.2e-05	0	k__Fungi;p__Ascomycota;c__Eurotiomycetes;o__Chaetothyriales
ASV1165	4.1e-05	0	k__Fungi
ASV1167	5.2e-05	0	k__Fungi;p__Glomeromycota;c__Glomeromycetes;o__Glomerales;f__Glomeraceae;g__Glomeraceae_gen_Incertae_sedis;s__Glomeraceae_sp
ASV1168	5.8e-05	0	k__Fungi;p__Basidiomycota;c__Agaricomycetes;o__Atheliales;f__Tylosporaceae;g__Tylospora;s__Tylospora_asterophora
ASV1169	4.8e-05	0	k__Fungi
ASV1171	5.8e-05	0	k__Fungi;p__Basidiomycota;c__Tremellomycetes;o__Tremellales;f__Trimorphomycetaceae;g__Saitozyma;s__Saitozyma_podzolica
ASV1177	4.5e-05	0	k__Fungi;p__Basidiomycota;c__Agaricomycetes;o__Atheliales;f__Tylosporaceae;g__Amphinema;s__Amphinema_sp
ASV1181	5.7e-05	0	k__Fungi
ASV1186	3.9e-05	0	k__Fungi;p__Basidiomycota;c__Agaricomycetes;o__Thelephorales;f__Thelephoraceae;g__Polyozellus;s__Polyozellus_mucidulus
ASV1189	5.5e-05	0	k__Fungi;p__Fungi_phy_Incertae_sedis;c__Fungi_cls_Incertae_sedis;o__Fungi_ord_Incertae_sedis;f__Fungi_fam_Incertae_sedis;g__Fungi_gen_Incertae_sedis;s__Fungi_sp
ASV1190	4.7e-05	0	k__Fungi;p__Basidiomycota;c__Agaricomycetes
ASV1193	4.1e-05	0	k__Fungi;p__Rozellomycota;c__Rozellomycota_cls_Incertae_sedis;o__Rozellomycota_ord_Incertae_sedis;f__Rozellomycota_fam_Incertae_sedis;g__Rozellomycota_gen_Incertae_sedis;s__Rozellomycota_sp
ASV1194	6e-05	0	k__Fungi;p__Basidiomycota;c__Tremellomycetes;o__Filobasidiales;f__Piskurozymaceae;g__Solicoccozyma;s__Solicoccozyma_aeria
ASV1199	5.6e-05	0	k__Fungi;p__Ascomycota;c__Leotiomycetes;o__Thelebolales;f__Pseudeurotiaceae;g__Pseudeurotium;s__Pseudeurotium_hygrophilum
ASV1202	5.5e-05	0	k__Fungi;p__Chytridiomycota;c__Synchytriomycetes;o__Synchytriales;f__Synchytriaceae;g__Synchytriaceae_gen_Incertae_sedis;s__Synchytriaceae_sp
ASV1211	4.3e-05	0	k__Fungi
ASV1212	5.4e-05	0	k__Fungi;p__Ascomycota;c__Leotiomycetes;o__Helotiales;f__Ploettnerulaceae;g__Cadophora
ASV1213	5.4e-05	0	k__Fungi;p__Ascomycota;c__Leotiomycetes;o__Thelebolales;f__Pseudeurotiaceae;g__Pseudeurotium;s__Pseudeurotium_hygrophilum
ASV1214	4.8e-05	0	k__Fungi
ASV1217	4.7e-05	0	k__Fungi;p__Kickxellomycota;c__Ramicandelaberomycetes;o__Ramicandelaberales;f__Ramicandelaberaceae;g__Ramicandelaber;s__Ramicandelaber_sp
ASV1220	4.5e-05	0	k__Fungi;p__Ascomycota;c__Eurotiomycetes;o__Eurotiales;f__Trichocomaceae;g__Sagenomella;s__Sagenomella_diversispora
ASV1226	4.4e-05	0	k__Fungi;p__Basidiomycota;c__Agaricomycetes;o__Agaricales;f__Mycenaceae;g__Mycena;s__Mycena_flavoalba
ASV1228	5.2e-05	0	k__Fungi;p__Ascomycota;c__Dothideomycetes;o__Mytilinidales;f__Gloniaceae;g__Gloniaceae_gen_Incertae_sedis;s__Gloniaceae_sp
ASV1233	5.1e-05	0	k__Fungi
ASV1235	5.2e-05	0	k__Fungi;p__Basidiomycota;c__Agaricomycetes;o__Agaricales;f__Inocybaceae;g__Inocybe;s__Inocybe_sambucella
ASV1239	4.4e-05	0	k__Fungi;p__Chytridiomycota;c__Rhizophydiomycetes;o__Rhizophydiales;f__Rhizophydiales_fam_Incertae_sedis;g__Rhizophydiales_gen_Incertae_sedis;s__Rhizophydiales_sp
ASV1240	3.7e-05	0	k__Fungi;p__Fungi_phy_Incertae_sedis;c__Fungi_cls_Incertae_sedis;o__Fungi_ord_Incertae_sedis;f__Fungi_fam_Incertae_sedis;g__Fungi_gen_Incertae_sedis;s__Fungi_sp
ASV1244	5.7e-05	0	k__Fungi
ASV1246	4.7e-05	0	k__Fungi;p__Fungi_phy_Incertae_sedis;c__Fungi_cls_Incertae_sedis;o__Fungi_ord_Incertae_sedis;f__Fungi_fam_Incertae_sedis;g__Fungi_gen_Incertae_sedis;s__Fungi_sp
ASV1252	4.2e-05	0	k__Fungi;p__Ascomycota;c__Leotiomycetes;o__Helotiales;f__Mollisiaceae;g__Phialocephala;s__Phialocephala_helvetica
ASV1255	4e-05	0	k__Fungi;p__Ascomycota;c__Sordariomycetes;o__Hypocreales
ASV1258	3.4e-05	0	k__Fungi;p__Rozellomycota;c__Rozellomycota_cls_Incertae_sedis;o__Rozellomycota_ord_Incertae_sedis;f__Rozellomycota_fam_Incertae_sedis;g__Rozellomycota_gen_Incertae_sedis;s__Rozellomycota_sp
ASV1259	3.4e-05	0	k__Fungi
ASV1260	4.5e-05	0	k__Fungi
ASV1262	5e-05	0	k__Fungi
ASV1263	4.2e-05	0	k__Fungi;p__Ascomycota;c__Eurotiomycetes;o__Eurotiales;f__Aspergillaceae;g__Penicillium
ASV1264	5.2e-05	0	k__Fungi;p__Mortierellomycota;c__Mortierellomycetes;o__Mortierellales;f__Mortierellaceae;g__Mortierella
ASV1265	4.9e-05	0	k__Fungi
ASV1267	3.9e-05	0	k__Fungi;p__Rozellomycota;c__Rozellomycotina_cls_Incertae_sedis;o__GS05;f__GS05_fam_Incertae_sedis;g__GS05_gen_Incertae_sedis;s__GS05_sp
ASV1268	3.7e-05	0	k__Fungi
ASV1275	4.4e-05	0	k__Fungi;p__Mucoromycota;c__Mucoromycetes;o__Mucorales;f__Cunninghamellaceae;g__Absidia;s__Absidia_sp
ASV1276	3.7e-05	0	k__Fungi;p__Ascomycota;c__Dothideomycetes;o__Pleosporales;f__Pleosporales_fam_Incertae_sedis;g__Pleosporales_gen_Incertae_sedis;s__Pleosporales_sp
ASV1277	4.3e-05	0	k__Fungi;p__Ascomycota;c__Dothideomycetes;o__Pleosporales;f__Didymellaceae;g__Stagonosporopsis
ASV1280	3.4e-05	0	k__Fungi
ASV1283	4e-05	0	k__Fungi
ASV1285	5e-05	0	k__Fungi;p__Basidiomycota;c__Agaricomycetes;o__Agaricales;f__Marasmiaceae;g__Mycopan;s__Mycopan_sp
ASV1289	2.5e-05	0	k__Fungi;p__Basidiomycota;c__Agaricomycetes;o__Auriculariales;f__Auriculariales_fam_Incertae_sedis;g__Oliveonia;s__Oliveonia_sp
ASV1291	4.5e-05	0	k__Fungi
ASV1296	4.3e-05	0	k__Fungi;p__Basidiomycota;c__Agaricomycetes
ASV1302	3.6e-05	0	k__Fungi;p__Basidiomycota;c__Microbotryomycetes;o__Microbotryomycetes_ord_Incertae_sedis;f__Chrysozymaceae;g__Udeniozyma;s__Udeniozyma_sp
ASV1306	4.5e-05	0	k__Fungi;p__Ascomycota;c__Saccharomycetes;o__Saccharomycetales;f__Lipomycetaceae;g__Lipomyces;s__Lipomyces_starkeyi
ASV1312	3.1e-05	0	k__Fungi;p__Monoblepharomycota;c__Monoblepharidomycetes;o__Monoblepharidales;f__Monoblepharidales_fam_Incertae_sedis;g__Monoblepharidales_gen_Incertae_sedis;s__Monoblepharidales_sp
ASV1313	4.2e-05	0	k__Fungi;p__Ascomycota;c__Pezizomycotina_cls_Incertae_sedis;o__Pezizomycotina_ord_Incertae_sedis;f__Pezizomycotina_fam_Incertae_sedis;g__Triscelophorus;s__Triscelophorus_sp
ASV1316	4.5e-05	0	k__Fungi;p__Ascomycota;c__Sordariomycetes;o__Hypocreales;f__Stachybotryaceae;g__Striatibotrys;s__Striatibotrys_eucylindrosporus
ASV1317	3.6e-05	0	k__Fungi;p__Chytridiomycota;c__Synchytriomycetes;o__Synchytriales;f__Synchytriaceae;g__Synchytriaceae_gen_Incertae_sedis;s__Synchytriaceae_sp
ASV1318	3e-05	0	k__Fungi;p__Fungi_phy_Incertae_sedis;c__Fungi_cls_Incertae_sedis;o__Fungi_ord_Incertae_sedis;f__Fungi_fam_Incertae_sedis;g__Fungi_gen_Incertae_sedis;s__Fungi_sp
ASV1325	3.3e-05	0	k__Fungi
ASV1326	3.6e-05	0	k__Fungi;p__Basidiomycota;c__Agaricomycetes;o__Agaricales;f__Mycenaceae;g__Mycena;s__Mycena_rebaudengoi
ASV1329	3.1e-05	0	k__Fungi;p__Fungi_phy_Incertae_sedis;c__Fungi_cls_Incertae_sedis;o__Fungi_ord_Incertae_sedis;f__Fungi_fam_Incertae_sedis;g__Fungi_gen_Incertae_sedis;s__Fungi_sp
ASV1330	3.6e-05	0	k__Fungi;p__Chytridiomycota;c__Synchytriomycetes;o__Synchytriales;f__Synchytriaceae;g__Synchytriaceae_gen_Incertae_sedis;s__Synchytriaceae_sp
ASV1332	3e-05	0	k__Fungi;p__Ascomycota;c__Orbiliomycetes;o__Orbiliales;f__Orbiliaceae;g__Orbiliaceae_gen_Incertae_sedis;s__Orbiliaceae_sp
ASV1343	3.4e-05	0	k__Fungi;p__Mortierellomycota;c__Mortierellomycetes;o__Mortierellales;f__Mortierellaceae;g__Mortierella
ASV1344	2.1e-05	0	k__Fungi;p__Basidiomycota;c__Agaricomycetes;o__Auriculariales;f__Auriculariales_fam_Incertae_sedis;g__Oliveonia;s__Oliveonia_sp
ASV1345	4.1e-05	0	k__Fungi;p__Fungi_phy_Incertae_sedis;c__Fungi_cls_Incertae_sedis;o__Fungi_ord_Incertae_sedis;f__Fungi_fam_Incertae_sedis;g__Fungi_gen_Incertae_sedis;s__Fungi_sp
ASV1346	3.5e-05	0	k__Fungi
ASV1349	3.8e-05	0	k__Fungi
ASV1350	3.5e-05	0	k__Fungi
ASV1352	4e-05	0	k__Fungi;p__Ascomycota;c__Eurotiomycetes;o__Eurotiales;f__Aspergillaceae;g__Penicillium
ASV1355	2.9e-05	0	k__Fungi
ASV1356	4e-05	0	k__Fungi;p__Fungi_phy_Incertae_sedis;c__Fungi_cls_Incertae_sedis;o__Fungi_ord_Incertae_sedis;f__Fungi_fam_Incertae_sedis;g__Fungi_gen_Incertae_sedis;s__Fungi_sp
ASV1357	4.1e-05	0	k__Fungi;p__Rozellomycota;c__Rozellomycota_cls_Incertae_sedis;o__Rozellomycota_ord_Incertae_sedis;f__Rozellomycota_fam_Incertae_sedis;g__Rozellomycota_gen_Incertae_sedis;s__Rozellomycota_sp
ASV1360	3.5e-05	0	k__Fungi
ASV1361	3.6e-05	0	k__Fungi;p__Chytridiomycota;c__Synchytriomycetes;o__Synchytriales;f__Synchytriaceae;g__Synchytriaceae_gen_Incertae_sedis;s__Synchytriaceae_sp
ASV1365	3.4e-05	0	k__Fungi;p__Ascomycota;c__Eurotiomycetes;o__Chaetothyriales
ASV1367	2.7e-05	0	k__Fungi
ASV1370	3.9e-05	0	k__Fungi;p__Fungi_phy_Incertae_sedis;c__Fungi_cls_Incertae_sedis;o__Fungi_ord_Incertae_sedis;f__Fungi_fam_Incertae_sedis;g__Fungi_gen_Incertae_sedis;s__Fungi_sp
ASV1372	2e-05	0	k__Fungi;p__Rozellomycota;c__Rozellomycota_cls_Incertae_sedis;o__Rozellomycota_ord_Incertae_sedis;f__Rozellomycota_fam_Incertae_sedis;g__Rozellomycota_gen_Incertae_sedis;s__Rozellomycota_sp
ASV1373	4.1e-05	0	k__Fungi;p__Ascomycota;c__Leotiomycetes;o__Helotiales;f__Helotiaceae;g__Tetracladium
ASV1375	4.1e-05	0	k__Fungi;p__Ascomycota;c__Sordariomycetes;o__Hypocreales
ASV1376	3.1e-05	0	k__Fungi;p__Ascomycota;c__Orbiliomycetes;o__Orbiliales;f__Orbiliaceae;g__Orbiliaceae_gen_Incertae_sedis;s__Orbiliaceae_sp
ASV1377	2.8e-05	0	k__Fungi
ASV1378	3.3e-05	0	k__Fungi
ASV1380	3.1e-05	0	k__Fungi;p__Ascomycota;c__Orbiliomycetes;o__Orbiliales
ASV1382	2.7e-05	0	k__Fungi;p__Ascomycota;c__Sordariomycetes;o__Glomerellales;f__Plectosphaerellaceae;g__Plectosphaerella;s__Plectosphaerella_cucumerina
ASV1383	3.9e-05	0	k__Fungi
ASV1384	3.4e-05	0	k__Fungi
ASV1386	3.1e-05	0	k__Fungi;p__Ascomycota;c__Leotiomycetes;o__Helotiales;f__Mollisiaceae;g__Phialocephala;s__Phialocephala_helvetica
ASV1389	4.6e-05	0	k__Fungi;p__Mucoromycota;c__Mucoromycetes;o__Mucorales;f__Cunninghamellaceae;g__Absidia;s__Absidia_sp
ASV1391	4.5e-05	0	k__Fungi;p__Basidiomycota
ASV1392	3e-05	0	k__Fungi
ASV1393	3.4e-05	0	k__Fungi;p__Ascomycota;c__Leotiomycetes;o__Helotiales;f__Helotiales_fam_Incertae_sedis;g__Leohumicola
ASV1400	2.6e-05	0	k__Fungi
ASV1401	3.4e-05	0	k__Fungi;p__Ascomycota;c__Eurotiomycetes;o__Chaetothyriales;f__Chaetothyriales_fam_Incertae_sedis;g__Chaetothyriales_gen_Incertae_sedis;s__Chaetothyriales_sp
ASV1403	3.2e-05	0	k__Fungi;p__Ascomycota;c__Sordariomycetes;o__Hypocreales;f__Hypocreales_fam_Incertae_sedis;g__Acremonium;s__Acremonium_persicinum
ASV1405	3.7e-05	0	k__Fungi;p__Ascomycota;c__Eurotiomycetes;o__Eurotiales;f__Aspergillaceae;g__Talaromyces;s__Talaromyces_atroroseus
ASV1414	3.3e-05	0	k__Fungi;p__Basidiomycota;c__Agaricomycetes;o__Trechisporales;f__Hydnodontaceae;g__Trechispora;s__Trechispora_verruculosa
ASV1416	3.6e-05	0	k__Fungi;p__Rozellomycota;c__Rozellomycota_cls_Incertae_sedis;o__Rozellomycota_ord_Incertae_sedis;f__Rozellomycota_fam_Incertae_sedis;g__Rozellomycota_gen_Incertae_sedis;s__Rozellomycota_sp
ASV1417	3.4e-05	0	k__Fungi;p__Fungi_phy_Incertae_sedis;c__Fungi_cls_Incertae_sedis;o__Fungi_ord_Incertae_sedis;f__Fungi_fam_Incertae_sedis;g__Fungi_gen_Incertae_sedis;s__Fungi_sp
ASV1418	3.7e-05	0	k__Fungi
ASV1419	3.9e-05	0	k__Fungi;p__Fungi_phy_Incertae_sedis;c__Fungi_cls_Incertae_sedis;o__Fungi_ord_Incertae_sedis;f__Fungi_fam_Incertae_sedis;g__Fungi_gen_Incertae_sedis;s__Fungi_sp
ASV1428	2.5e-05	0	k__Fungi;p__Monoblepharomycota;c__Monoblepharidomycetes;o__Monoblepharidales;f__Monoblepharidales_fam_Incertae_sedis;g__Monoblepharidales_gen_Incertae_sedis;s__Monoblepharidales_sp
ASV1430	2.8e-05	0	k__Fungi;p__Ascomycota;c__Sordariomycetes;o__Hypocreales;f__Stachybotryaceae
ASV1432	2.6e-05	0	k__Fungi;p__Ascomycota;c__Eurotiomycetes;o__Chaetothyriales;f__Herpotrichiellaceae;g__Exophiala
ASV1435	3.1e-05	0	k__Fungi;p__Ascomycota;c__Sordariomycetes;o__Myrmecridiales;f__Myrmecridiales_fam_Incertae_sedis;g__Atractospora;s__Atractospora_sp
ASV1437	3e-05	0	k__Fungi;p__Glomeromycota;c__Paraglomeromycetes;o__Paraglomerales;f__Paraglomeraceae;g__Paraglomus;s__Paraglomus_laccatum
ASV1444	3.1e-05	0	k__Fungi;p__Ascomycota;c__Sordariomycetes;o__Hypocreales;f__Nectriaceae;g__Thelonectria;s__Thelonectria_nodosa
ASV1445	2e-05	0	k__Fungi
ASV1446	3.4e-05	0	k__Fungi;p__Rozellomycota;c__Rozellomycota_cls_Incertae_sedis;o__Rozellomycota_ord_Incertae_sedis;f__Rozellomycota_fam_Incertae_sedis;g__Rozellomycota_gen_Incertae_sedis;s__Rozellomycota_sp
ASV1447	3.1e-05	0	k__Fungi;p__Ascomycota;c__Dothideomycetes;o__Mytilinidales;f__Gloniaceae;g__Cenococcum
ASV1448	3.9e-05	0	k__Fungi
ASV1449	2.4e-05	0	k__Fungi;p__Monoblepharomycota;c__Monoblepharidomycetes;o__Monoblepharidales;f__Monoblepharidales_fam_Incertae_sedis;g__Monoblepharidales_gen_Incertae_sedis;s__Monoblepharidales_sp
ASV1452	3.8e-05	0	k__Fungi
ASV1454	2.5e-05	0	k__Fungi
ASV1455	3.4e-05	0	k__Fungi
ASV1456	3.3e-05	0	k__Fungi
ASV1457	3.5e-05	0	k__Fungi;p__Ascomycota;c__Dothideomycetes;o__Pleosporales;f__Cucurbitariaceae;g__Pyrenochaeta;s__Pyrenochaeta_sp
ASV1462	2.8e-05	0	k__Fungi
ASV1465	2.8e-05	0	k__Fungi;p__Ascomycota;c__Eurotiomycetes;o__Chaetothyriales;f__Chaetothyriales_fam_Incertae_sedis;g__Chaetothyriales_gen_Incertae_sedis;s__Chaetothyriales_sp
ASV1466	2.9e-05	0	k__Fungi;p__Ascomycota;c__Sordariomycetes;o__Hypocreales;f__Nectriaceae;g__Fusarium
ASV1473	3e-05	0	k__Fungi
ASV1482	2.8e-05	0	k__Fungi
ASV1483	2.3e-05	0	k__Fungi
ASV1484	2.4e-05	0	k__Fungi;p__Ascomycota;c__Leotiomycetes;o__Helotiales
ASV1486	2.9e-05	0	k__Fungi;p__Fungi_phy_Incertae_sedis;c__Fungi_cls_Incertae_sedis;o__Fungi_ord_Incertae_sedis;f__Fungi_fam_Incertae_sedis;g__Fungi_gen_Incertae_sedis;s__Fungi_sp
ASV1493	3.2e-05	0	k__Fungi;p__Ascomycota;c__Sordariomycetes;o__Hypocreales;f__Clavicipitaceae;g__Metacordyceps;s__Metacordyceps_sp
ASV1496	2.4e-05	0	k__Fungi;p__Mortierellomycota;c__Mortierellomycetes;o__Mortierellales;f__Mortierellaceae;g__Mortierella;s__Mortierella_bisporalis
ASV1497	2.5e-05	0	k__Fungi;p__Kickxellomycota;c__Ramicandelaberomycetes;o__Ramicandelaberales;f__Ramicandelaberaceae;g__Ramicandelaber;s__Ramicandelaber_sp
ASV1498	3.2e-05	0	k__Fungi;p__Ascomycota;c__Pezizomycetes;o__Pezizales;f__Pezizaceae;g__Peziza;s__Peziza_tarembergensis
ASV1500	2.6e-05	0	k__Fungi;p__Ascomycota
ASV1501	2.3e-05	0	k__Fungi;p__Basidiomycota;c__Agaricomycetes;o__Trechisporales
ASV1503	3.4e-05	0	k__Fungi;p__Rozellomycota;c__Rozellomycota_cls_Incertae_sedis;o__Rozellomycota_ord_Incertae_sedis;f__Rozellomycota_fam_Incertae_sedis;g__Rozellomycota_gen_Incertae_sedis;s__Rozellomycota_sp
ASV1504	2.8e-05	0	k__Fungi;p__Ascomycota;c__Eurotiomycetes;o__Sclerococcales
ASV1505	3.2e-05	0	k__Fungi;p__Ascomycota;c__Dothideomycetes;o__Capnodiales;f__Capnodiales_fam_Incertae_sedis;g__Capnodiales_gen_Incertae_sedis;s__Capnodiales_sp
ASV1506	3.1e-05	0	k__Fungi;p__Ascomycota;c__Pezizomycetes;o__Pezizales;f__Pyronemataceae;g__Trichophaea;s__Trichophaea_sp
ASV1508	2.2e-05	0	k__Fungi;p__Mucoromycota;c__Mucoromycetes;o__Mucorales;f__Cunninghamellaceae;g__Absidia;s__Absidia_sp
ASV1509	2.5e-05	0	k__Fungi;p__Ascomycota;c__Leotiomycetes;o__Helotiales;f__Hyaloscyphaceae;g__Hyaloscypha;s__Hyaloscypha_finlandica
ASV1510	3.1e-05	0	k__Fungi;p__Basidiomycota;c__Agaricomycetes;o__Atheliales;f__Tylosporaceae;g__Amphinema;s__Amphinema_sp
ASV1512	2.7e-05	0	k__Fungi;p__Glomeromycota;c__Paraglomeromycetes;o__Paraglomerales;f__Paraglomeraceae;g__Paraglomus;s__Paraglomus_laccatum
ASV1517	3e-05	0	k__Fungi
ASV1518	2.8e-05	0	k__Fungi
ASV1519	2.7e-05	0	k__Fungi;p__Ascomycota;c__Eurotiomycetes;o__Eurotiales;f__Aspergillaceae;g__Aspergillus;s__Aspergillus_inflatus
ASV1520	2.3e-05	0	k__Fungi;p__Ascomycota;c__Leotiomycetes;o__Helotiales;f__Hyaloscyphaceae
ASV1521	3.2e-05	0	k__Fungi
ASV1523	2e-05	0	k__Fungi;p__Ascomycota;c__Leotiomycetes;o__Helotiales
ASV1524	2.8e-05	0	k__Fungi
ASV1525	2.7e-05	0	k__Fungi;p__Basidiomycota;c__Agaricomycetes;o__Agaricomycetes_ord_Incertae_sedis;f__Agaricomycetes_fam_Incertae_sedis;g__Agaricomycetes_gen_Incertae_sedis;s__Agaricomycetes_sp
ASV1530	2.4e-05	0	k__Fungi;p__Ascomycota;c__Leotiomycetes;o__Helotiales;f__Hyaloscyphaceae;g__Lachnum;s__Lachnum_pygmaeum
ASV1531	2.7e-05	0	k__Fungi;p__Ascomycota;c__Saccharomycetes;o__Saccharomycetales;f__Lipomycetaceae;g__Lipomyces;s__Lipomyces_starkeyi
ASV1532	2.1e-05	0	k__Fungi;p__Fungi_phy_Incertae_sedis;c__Fungi_cls_Incertae_sedis;o__Fungi_ord_Incertae_sedis;f__Fungi_fam_Incertae_sedis;g__Fungi_gen_Incertae_sedis;s__Fungi_sp
ASV1533	3.1e-05	0	k__Fungi
ASV1534	2e-05	0	k__Fungi;p__Ascomycota;c__Eurotiomycetes;o__Chaetothyriales;f__Herpotrichiellaceae;g__Cladophialophora;s__Cladophialophora_chaetospira
ASV1535	3.4e-05	0	k__Fungi
ASV1540	3.1e-05	0	k__Fungi
ASV1545	3.4e-05	0	k__Fungi;p__Basidiomycota;c__Tremellomycetes;o__Trichosporonales;f__Trichosporonaceae;g__Apiotrichum;s__Apiotrichum_laibachii
ASV1546	2.6e-05	0	k__Fungi;p__Ascomycota;c__Eurotiomycetes;o__Verrucariales;f__Verrucariaceae;g__Verrucariaceae_gen_Incertae_sedis;s__Verrucariaceae_sp
ASV1548	2e-05	0	k__Fungi
ASV1549	2.1e-05	0	k__Fungi
ASV1550	2.7e-05	0	k__Fungi
ASV1554	2.8e-05	0	k__Fungi;p__Ascomycota;c__Dothideomycetes;o__Pleosporales;f__Dictyosporiaceae;g__Dictyosporiaceae_gen_Incertae_sedis;s__Dictyosporiaceae_sp
ASV1560	2.6e-05	0	k__Fungi
ASV1564	2e-05	0	k__Fungi;p__Basidiomycota;c__Agaricomycetes;o__Atheliales;f__Tylosporaceae;g__Amphinema;s__Amphinema_byssoides
ASV1565	2.2e-05	0	k__Fungi
ASV1566	2.2e-05	0	k__Fungi;p__Rozellomycota;c__Rozellomycota_cls_Incertae_sedis;o__Rozellomycota_ord_Incertae_sedis;f__Rozellomycota_fam_Incertae_sedis;g__Rozellomycota_gen_Incertae_sedis;s__Rozellomycota_sp
ASV1568	2.1e-05	0	k__Fungi;p__Ascomycota;c__Sordariomycetes;o__Glomerellales;f__Plectosphaerellaceae;g__Plectosphaerella;s__Plectosphaerella_oratosquillae
ASV1569	2.3e-05	0	k__Fungi
ASV1571	2.5e-05	0	k__Fungi
ASV1574	2.8e-05	0	k__Fungi
ASV1575	2.7e-05	0	k__Fungi;p__Rozellomycota;c__Rozellomycota_cls_Incertae_sedis;o__Rozellomycota_ord_Incertae_sedis;f__Rozellomycota_fam_Incertae_sedis;g__Rozellomycota_gen_Incertae_sedis;s__Rozellomycota_sp
ASV1576	1.5e-05	0	k__Fungi
ASV1578	2.5e-05	0	k__Fungi;p__Ascomycota;c__Leotiomycetes;o__Thelebolales;f__Pseudeurotiaceae;g__Geomyces;s__Geomyces_sp
ASV1579	2.4e-05	0	k__Fungi;p__Ascomycota;c__Sordariomycetes;o__Chaetosphaeriales;f__Chaetosphaeriaceae;g__Chaetosphaeria
ASV1581	2.4e-05	0	k__Fungi;p__Glomeromycota;c__Glomeromycetes;o__Glomerales;f__Glomeraceae;g__Glomeraceae_gen_Incertae_sedis;s__Glomeraceae_sp
ASV1582	2.4e-05	0	k__Fungi
ASV1586	2.5e-05	0	k__Fungi;p__Rozellomycota;c__Rozellomycota_cls_Incertae_sedis;o__Rozellomycota_ord_Incertae_sedis;f__Rozellomycota_fam_Incertae_sedis;g__Rozellomycota_gen_Incertae_sedis;s__Rozellomycota_sp
ASV1588	2.2e-05	0	k__Fungi
ASV1589	2.2e-05	0	k__Fungi;p__Ascomycota;c__Leotiomycetes;o__Helotiales
ASV1602	2.3e-05	0	k__Fungi;p__Ascomycota;c__Sordariomycetes;o__Hypocreales;f__Ophiocordycipitaceae;g__Hirsutella;s__Hirsutella_rhossiliensis
ASV1604	2.8e-05	0	k__Fungi;p__Ascomycota;c__Eurotiomycetes;o__Eurotiales;f__Aspergillaceae;g__Aspergillus;s__Aspergillus_tardus
ASV1605	2e-05	0	k__Fungi;p__Ascomycota;c__Leotiomycetes;o__Helotiales;f__Dermateaceae;g__Calloria
ASV1606	2.3e-05	0	k__Fungi;p__Ascomycota;c__Sordariomycetes;o__Hypocreales;f__Cordycipitaceae;g__Beauveria;s__Beauveria_sp
ASV1608	2.1e-05	0	k__Fungi
ASV1610	2e-05	0	k__Fungi
ASV1615	2.8e-05	0	k__Fungi;p__Ascomycota;c__Sordariomycetes
ASV1616	2.5e-05	0	k__Fungi;p__Basidiomycota;c__Agaricomycetes
ASV1622	2.3e-05	0	k__Fungi;p__Basidiomycota;c__Agaricomycetes;o__Agaricales;f__Psathyrellaceae;g__Psathyrella;s__Psathyrella_globosivelata
ASV1623	2.8e-05	0	k__Fungi
ASV1624	2.1e-05	0	k__Fungi;p__Ascomycota;c__Sordariomycetes;o__Hypocreales;f__Hypocreales_fam_Incertae_sedis;g__Hypocreales_gen_Incertae_sedis;s__Hypocreales_sp
ASV1625	2.6e-05	0	k__Fungi
ASV1631	2.8e-05	0	k__Fungi;p__Ascomycota;c__Sordariomycetes;o__Hypocreales;f__Hypocreaceae;g__Trichoderma;s__Trichoderma_spirale
ASV1632	2.7e-05	0	k__Fungi;p__Ascomycota;c__Eurotiomycetes;o__Eurotiales;f__Aspergillaceae;g__Penicillium
ASV1633	2.2e-05	0	k__Fungi;p__Basidiomycota;c__Agaricomycetes;o__Gomphales;f__Gomphaceae
ASV1636	2.8e-05	0	k__Fungi
ASV1637	2.6e-05	0	k__Fungi;p__Rozellomycota;c__Rozellomycota_cls_Incertae_sedis;o__Rozellomycota_ord_Incertae_sedis;f__Rozellomycota_fam_Incertae_sedis;g__Rozellomycota_gen_Incertae_sedis;s__Rozellomycota_sp
ASV1640	1.9e-05	0	k__Fungi
ASV1641	2.1e-05	0	k__Fungi;p__Ascomycota
ASV1642	2.3e-05	0	k__Fungi;p__Mucoromycota;c__Umbelopsidomycetes;o__Umbelopsidales;f__Umbelopsidaceae;g__Umbelopsis;s__Umbelopsis_sp
ASV1644	1.3e-05	0	k__Fungi
ASV1645	1.7e-05	0	k__Fungi;p__Ascomycota;c__Eurotiomycetes;o__Onygenales;f__Onygenaceae;g__Chrysosporium;s__Chrysosporium_carmichaelii
ASV1646	1.5e-05	0	k__Fungi;p__Ascomycota;c__Sordariomycetes;o__Chaetosphaeriales;f__Chaetosphaeriaceae;g__Chloridium
ASV1647	2.6e-05	0	k__Fungi;p__Ascomycota;c__Eurotiomycetes;o__Eurotiales;f__Aspergillaceae;g__Penicillium
ASV1648	2.2e-05	0	k__Fungi
ASV1649	2.9e-05	0	k__Fungi
ASV1654	1.8e-05	0	k__Fungi;p__Monoblepharomycota;c__Monoblepharidomycetes;o__Monoblepharidales;f__Monoblepharidales_fam_Incertae_sedis;g__Monoblepharidales_gen_Incertae_sedis;s__Monoblepharidales_sp
ASV1657	2.6e-05	0	k__Fungi;p__Mucoromycota;c__Mucoromycetes;o__Mucorales;f__Cunninghamellaceae;g__Absidia;s__Absidia_sp
ASV1663	2.7e-05	0	k__Fungi;p__Ascomycota;c__Sordariomycetes;o__Ophiostomatales;f__Ophiostomataceae;g__Sporothrix
ASV1664	2.6e-05	0	k__Fungi;p__Ascomycota;c__Sordariomycetes;o__Hypocreales;f__Clavicipitaceae;g__Metacordyceps;s__Metacordyceps_chlamydosporia
ASV1665	2.3e-05	0	k__Fungi;p__Mortierellomycota;c__Mortierellomycetes;o__Mortierellales;f__Mortierellaceae;g__Mortierella;s__Mortierella_calciphila
ASV1673	1.7e-05	0	k__Fungi;p__Basidiomycota;c__Agaricomycetes;o__Atheliales;f__Tylosporaceae;g__Amphinema;s__Amphinema_byssoides
ASV1674	2.1e-05	0	k__Fungi;p__Basidiomycota;c__Agaricomycetes;o__Trechisporales;f__Trechisporales_fam_Incertae_sedis;g__Trechisporales_gen_Incertae_sedis;s__Trechisporales_sp
ASV1675	1.8e-05	0	k__Fungi;p__Ascomycota;c__Leotiomycetes;o__Helotiales;f__Mollisiaceae;g__Phialocephala;s__Phialocephala_helvetica
ASV1676	2e-05	0	k__Fungi;p__Ascomycota;c__Orbiliomycetes;o__Orbiliales;f__Orbiliales_fam_Incertae_sedis;g__Orbiliales_gen_Incertae_sedis;s__Orbiliales_sp
ASV1677	2.6e-05	0	k__Fungi;p__Ascomycota;c__Dothideomycetes;o__Pleosporales;f__Phaeosphaeriaceae;g__Paraphoma
ASV1679	2e-05	0	k__Fungi;p__Ascomycota;c__Dothideomycetes;o__Pleosporales;f__Periconiaceae;g__Periconia
ASV1690	2.7e-05	0	k__Fungi;p__Basidiomycota;c__Spiculogloeomycetes;o__Spiculogloeales;f__Spiculogloeales_fam_Incertae_sedis;g__Spiculogloeales_gen_Incertae_sedis;s__Spiculogloeales_sp
ASV1691	2.2e-05	0	k__Fungi;p__Basidiomycota;c__Geminibasidiomycetes;o__Geminibasidiales;f__Geminibasidiaceae;g__Geminibasidium;s__Geminibasidium_sp
ASV1692	2.1e-05	0	k__Fungi;p__Basidiomycota;c__Agaricomycetes;o__Agaricales
ASV1693	2e-05	0	k__Fungi;p__Ascomycota;c__Sordariomycetes;o__Sordariales;f__Chaetomiaceae;g__Chaetomidium;s__Chaetomidium_leptoderma
ASV1695	1.7e-05	0	k__Fungi;p__Fungi_phy_Incertae_sedis;c__Fungi_cls_Incertae_sedis;o__Fungi_ord_Incertae_sedis;f__Fungi_fam_Incertae_sedis;g__Fungi_gen_Incertae_sedis;s__Fungi_sp
ASV1696	2.4e-05	0	k__Fungi;p__Chytridiomycota;c__Synchytriomycetes;o__Synchytriales;f__Synchytriaceae;g__Synchytriaceae_gen_Incertae_sedis;s__Synchytriaceae_sp
ASV1697	1.9e-05	0	k__Fungi
ASV1699	1.8e-05	0	k__Fungi;p__Mucoromycota;c__Mucoromycetes;o__Mucorales;f__Cunninghamellaceae;g__Absidia;s__Absidia_sp
ASV1706	1.7e-05	0	k__Fungi;p__Chytridiomycota;c__Rhizophydiomycetes;o__Rhizophydiales;f__Kappamycetaceae;g__Kappamyces;s__Kappamyces_sp
ASV1708	1.7e-05	0	k__Fungi;p__Rozellomycota;c__Rozellomycotina_cls_Incertae_sedis;o__GS05;f__GS05_fam_Incertae_sedis;g__GS05_gen_Incertae_sedis;s__GS05_sp
ASV1709	1.7e-05	0	k__Fungi
ASV1711	2.6e-05	0	k__Fungi;p__Ascomycota;c__Sordariomycetes;o__Sordariales
ASV1713	2.1e-05	0	k__Fungi;p__Ascomycota;c__Eurotiomycetes;o__Sclerococcales;f__Sclerococcales_fam_Incertae_sedis;g__Sclerococcales_gen_Incertae_sedis;s__Sclerococcales_sp
ASV1717	2.2e-05	0	k__Fungi
ASV1719	2.5e-05	0	k__Fungi;p__Basidiomycota;c__Spiculogloeomycetes;o__Spiculogloeales;f__Spiculogloeales_fam_Incertae_sedis;g__Spiculogloeales_gen_Incertae_sedis;s__Spiculogloeales_sp
ASV1722	1.9e-05	0	k__Fungi;p__Fungi_phy_Incertae_sedis;c__Fungi_cls_Incertae_sedis;o__Fungi_ord_Incertae_sedis;f__Fungi_fam_Incertae_sedis;g__Fungi_gen_Incertae_sedis;s__Fungi_sp
ASV1723	1.7e-05	0	k__Fungi
ASV1728	2.2e-05	0	k__Fungi;p__Ascomycota;c__Leotiomycetes;o__Helotiales;f__Pleuroascaceae;g__Pleuroascaceae_gen_Incertae_sedis;s__Pleuroascaceae_sp
ASV1729	1.9e-05	0	k__Fungi;p__Fungi_phy_Incertae_sedis;c__Fungi_cls_Incertae_sedis;o__Fungi_ord_Incertae_sedis;f__Fungi_fam_Incertae_sedis;g__Fungi_gen_Incertae_sedis;s__Fungi_sp
ASV1730	2e-05	0	k__Fungi;p__Ascomycota;c__Dothideomycetes;o__Capnodiales;f__Capnodiales_fam_Incertae_sedis;g__Capnodiales_gen_Incertae_sedis;s__Capnodiales_sp
ASV1731	2.1e-05	0	k__Fungi;p__Basidiomycota;c__Agaricomycetes;o__Hymenochaetales;f__Hymenochaetales_fam_Incertae_sedis;g__Hymenochaetales_gen_Incertae_sedis;s__Hymenochaetales_sp
ASV1732	2e-05	0	k__Fungi;p__Ascomycota;c__Sordariomycetes;o__Hypocreales;f__Nectriaceae;g__Fusarium
ASV1733	1.7e-05	0	k__Fungi;p__Ascomycota;c__Leotiomycetes;o__Phacidiales;f__Phacidiaceae;g__Gremmenia;s__Gremmenia_infestans
ASV1734	2.3e-05	0	k__Fungi;p__Basidiomycota;c__Tremellomycetes;o__Tremellales;f__Trimorphomycetaceae;g__Saitozyma;s__Saitozyma_podzolica
ASV1735	2.5e-05	0	k__Fungi;p__Basidiomycota;c__Tremellomycetes;o__Trichosporonales;f__Trichosporonaceae;g__Cutaneotrichosporon;s__Cutaneotrichosporon_moniliiforme
ASV1736	2.4e-05	0	k__Fungi
ASV1737	1.8e-05	0	k__Fungi;p__Mucoromycota;c__Mucoromycetes;o__Mucorales;f__Cunninghamellaceae;g__Absidia;s__Absidia_sp
ASV1738	1.7e-05	0	k__Fungi;p__Mucoromycota;c__Mucoromycetes;o__Mucorales;f__Cunninghamellaceae;g__Absidia;s__Absidia_cylindrospora
ASV1740	2.1e-05	0	k__Fungi;p__Ascomycota;c__Archaeorhizomycetes;o__Archaeorhizomycetales;f__Archaeorhizomycetaceae;g__Archaeorhizomyces;s__Archaeorhizomyces_borealis
ASV1750	1.6e-05	0	k__Fungi
ASV1751	1.8e-05	0	k__Fungi;p__Rozellomycota;c__Rozellomycota_cls_Incertae_sedis;o__Rozellomycota_ord_Incertae_sedis;f__Rozellomycota_fam_Incertae_sedis;g__Rozellomycota_gen_Incertae_sedis;s__Rozellomycota_sp
ASV1752	2.5e-05	0	k__Fungi;p__Basidiomycota;c__Agaricomycetes;o__Atheliales;f__Tylosporaceae;g__Amphinema;s__Amphinema_sp
ASV1753	2.4e-05	0	k__Fungi
ASV1755	2.2e-05	0	k__Fungi;p__Ascomycota;c__Sordariomycetes;o__Ophiostomatales;f__Ophiostomataceae;g__Sporothrix
ASV1756	2.2e-05	0	k__Fungi
ASV1763	2.3e-05	0	k__Fungi;p__Chytridiomycota;c__Rhizophydiomycetes;o__Rhizophydiales;f__Rhizophydiales_fam_Incertae_sedis;g__Rhizophydiales_gen_Incertae_sedis;s__Rhizophydiales_sp
ASV1764	1.6e-05	0	k__Fungi
ASV1765	2.4e-05	0	k__Fungi;p__Ascomycota;c__Orbiliomycetes;o__Orbiliales;f__Orbiliales_fam_Incertae_sedis;g__Orbiliales_gen_Incertae_sedis;s__Orbiliales_sp
ASV1768	1.2e-05	0	k__Fungi;p__Fungi_phy_Incertae_sedis;c__Fungi_cls_Incertae_sedis;o__Fungi_ord_Incertae_sedis;f__Fungi_fam_Incertae_sedis;g__Fungi_gen_Incertae_sedis;s__Fungi_sp
ASV1769	2.2e-05	0	k__Fungi
ASV1775	2e-05	0	k__Fungi;p__Basidiomycota;c__Agaricomycetes;o__Thelephorales;f__Thelephoraceae;g__Pseudotomentella;s__Pseudotomentella_sp
ASV1777	1.9e-05	0	k__Fungi;p__Basidiomycota;c__Tremellomycetes;o__Filobasidiales;f__Piskurozymaceae;g__Solicoccozyma;s__Solicoccozyma_aeria
ASV1778	1.6e-05	0	k__Fungi;p__Ascomycota;c__Sordariomycetes;o__Glomerellales;f__Plectosphaerellaceae;g__Plectosphaerella
ASV1779	1.6e-05	0	k__Fungi;p__Basidiomycota;c__Agaricomycetes;o__Thelephorales;f__Thelephoraceae;g__Tomentella
ASV1781	2e-05	0	k__Fungi;p__Ascomycota;c__Leotiomycetes;o__Helotiales;f__Helotiaceae
ASV1782	2e-05	0	k__Fungi;p__Ascomycota;c__Eurotiomycetes;o__Eurotiales;f__Aspergillaceae;g__Penicillium;s__Penicillium_roseopurpureum
ASV1783	2e-05	0	k__Fungi
ASV1784	2.2e-05	0	k__Fungi;p__Ascomycota;c__Dothideomycetes;o__Capnodiales;f__Capnodiaceae;g__Antennariella;s__Antennariella_sp
ASV1785	1.6e-05	0	k__Fungi;p__Mortierellomycota;c__Mortierellomycetes;o__Mortierellales;f__Mortierellales_fam_Incertae_sedis;g__Mortierellales_gen_Incertae_sedis;s__Mortierellales_sp
ASV1790	1.5e-05	0	k__Fungi
ASV1791	1.9e-05	0	k__Fungi;p__Ascomycota;c__Leotiomycetes;o__Helotiales;f__Tympanidaceae
ASV1794	2.4e-05	0	k__Fungi;p__Ascomycota;c__Sordariomycetes;o__Coniochaetales;f__Coniochaetaceae;g__Coniochaeta
ASV1795	2e-05	0	k__Fungi
ASV1800	2e-05	0	k__Fungi;p__Basidiomycota;c__Agaricomycetes;o__Agaricales;f__Cortinariaceae;g__Cortinarius;s__Cortinarius_fulvoisabellinus
ASV1801	2.2e-05	0	k__Fungi
ASV1802	1.8e-05	0	k__Fungi
ASV1805	2.3e-05	0	k__Fungi;p__Mucoromycota;c__Umbelopsidomycetes;o__Umbelopsidales;f__Umbelopsidaceae;g__Umbelopsis;s__Umbelopsis_ramanniana
ASV1806	2.1e-05	0	k__Fungi;p__Basidiomycota;c__Agaricomycetes;o__Cantharellales;f__Ceratobasidiaceae;g__Rhizoctonia;s__Rhizoctonia_fusispora
ASV1816	1.4e-05	0	k__Fungi
ASV1818	1.8e-05	0	k__Fungi;p__Ascomycota;c__Leotiomycetes;o__Helotiales;f__Helotiales_fam_Incertae_sedis;g__Xenochalara;s__Xenochalara_sp
ASV1820	2.2e-05	0	k__Fungi;p__Ascomycota;c__Eurotiomycetes;o__Chaetothyriales;f__Cyphellophoraceae;g__Cyphellophora
ASV1822	2e-05	0	k__Fungi;p__Fungi_phy_Incertae_sedis;c__Fungi_cls_Incertae_sedis;o__Fungi_ord_Incertae_sedis;f__Fungi_fam_Incertae_sedis;g__Fungi_gen_Incertae_sedis;s__Fungi_sp
ASV1830	1.7e-05	0	k__Fungi;p__Basidiomycota;c__Tremellomycetes;o__Filobasidiales;f__Piskurozymaceae;g__Solicoccozyma
ASV1833	1.5e-05	0	k__Fungi;p__Ascomycota;c__Sordariomycetes;o__Hypocreales
ASV1834	1.5e-05	0	k__Fungi;p__Mucoromycota;c__Mucoromycetes;o__Mucorales;f__Cunninghamellaceae;g__Absidia;s__Absidia_cylindrospora
ASV1835	1.8e-05	0	k__Fungi
ASV1836	1.1e-05	0	k__Fungi
ASV1837	1.6e-05	0	k__Fungi;p__Fungi_phy_Incertae_sedis;c__Fungi_cls_Incertae_sedis;o__Fungi_ord_Incertae_sedis;f__Fungi_fam_Incertae_sedis;g__Fungi_gen_Incertae_sedis;s__Fungi_sp
ASV1843	2.1e-05	0	k__Fungi;p__Ascomycota;c__Sordariomycetes;o__Melanosporales;f__Melanosporaceae;g__Melanospora;s__Melanospora_kurssanoviana
ASV1844	1.7e-05	0	k__Fungi;p__Ascomycota;c__Eurotiomycetes;o__Eurotiales;f__Aspergillaceae;g__Penicillium
ASV1845	1.7e-05	0	k__Fungi
ASV1847	2.1e-05	0	k__Fungi;p__Ascomycota;c__Leotiomycetes;o__Helotiales
ASV1848	2.2e-05	0	k__Fungi;p__Ascomycota;c__Dothideomycetes;o__Pleosporales;f__Melanommataceae;g__Petrakia;s__Petrakia_sp
ASV1854	1.9e-05	0	k__Fungi;p__Fungi_phy_Incertae_sedis;c__Fungi_cls_Incertae_sedis;o__Fungi_ord_Incertae_sedis;f__Fungi_fam_Incertae_sedis;g__Fungi_gen_Incertae_sedis;s__Fungi_sp
ASV1855	1.7e-05	0	k__Fungi;p__Ascomycota;c__Eurotiomycetes;o__Chaetothyriales;f__Chaetothyriales_fam_Incertae_sedis;g__Chaetothyriales_gen_Incertae_sedis;s__Chaetothyriales_sp
ASV1857	1.6e-05	0	k__Fungi
ASV1858	1.4e-05	0	k__Fungi
ASV1859	2.2e-05	0	k__Fungi
ASV1860	1.7e-05	0	k__Fungi;p__Ascomycota;c__Sordariomycetes;o__Hypocreales;f__Hypocreaceae;g__Trichoderma;s__Trichoderma_aerugineum
ASV1861	1.4e-05	0	k__Fungi;p__Ascomycota;c__Sordariomycetes;o__Hypocreales;f__Nectriaceae;g__Fusarium
ASV1862	1.6e-05	0	k__Fungi
ASV1863	2.1e-05	0	k__Fungi;p__Ascomycota;c__Sordariomycetes;o__Hypocreales;f__Stachybotryaceae;g__Memnoniella;s__Memnoniella_celtidis
ASV1864	1.5e-05	0	k__Fungi
ASV1869	2e-05	0	k__Fungi;p__Mortierellomycota;c__Mortierellomycetes;o__Mortierellales;f__Mortierellaceae
ASV1871	1.6e-05	0	k__Fungi
ASV1872	1.7e-05	0	k__Fungi;p__Glomeromycota;c__Glomeromycetes;o__Glomerales;f__Glomeraceae;g__Glomeraceae_gen_Incertae_sedis;s__Glomeraceae_sp
ASV1873	1.4e-05	0	k__Fungi
ASV1874	1.4e-05	0	k__Fungi
ASV1875	2.1e-05	0	k__Fungi;p__Ascomycota;c__Dothideomycetes;o__Pleosporales;f__Pseudopyrenochaetaceae;g__Pseudopyrenochaeta;s__Pseudopyrenochaeta_terrestris
ASV1876	2e-05	0	k__Fungi;p__Ascomycota
ASV1877	2.1e-05	0	k__Fungi;p__Ascomycota;c__Leotiomycetes;o__Helotiales;f__Hyaloscyphaceae;g__Lachnum;s__Lachnum_pygmaeum
ASV1878	1.8e-05	0	k__Fungi
ASV1879	1.6e-05	0	k__Fungi;p__Mortierellomycota;c__Mortierellomycetes;o__Mortierellales;f__Mortierellaceae;g__Dissophora;s__Dissophora_globulifera
ASV1889	1.7e-05	0	k__Fungi
ASV1890	1.4e-05	0	k__Fungi;p__Ascomycota;c__Leotiomycetes;o__Thelebolales;f__Pseudeurotiaceae;g__Geomyces;s__Geomyces_sp
ASV1891	1.4e-05	0	k__Fungi
ASV1894	1.7e-05	0	k__Fungi
ASV1895	1.5e-05	0	k__Fungi
ASV1896	2e-05	0	k__Fungi;p__Glomeromycota;c__Paraglomeromycetes;o__Paraglomerales;f__Paraglomeraceae;g__Paraglomus;s__Paraglomus_laccatum
ASV1897	2e-05	0	k__Fungi;p__Fungi_phy_Incertae_sedis;c__Fungi_cls_Incertae_sedis;o__Fungi_ord_Incertae_sedis;f__Fungi_fam_Incertae_sedis;g__Fungi_gen_Incertae_sedis;s__Fungi_sp
ASV1900	1.4e-05	0	k__Fungi
ASV1906	2e-05	0	k__Fungi;p__Basidiomycota;c__Agaricomycetes;o__Agaricales;f__Inocybaceae;g__Inocybe;s__Inocybe_sindonia
ASV1909	1.9e-05	0	k__Fungi
ASV1910	1.4e-05	0	k__Fungi
ASV1917	2.1e-05	0	k__Fungi
ASV1918	1.8e-05	0	k__Fungi;p__Rozellomycota;c__Rozellomycotina_cls_Incertae_sedis;o__GS04;f__GS04_fam_Incertae_sedis;g__GS04_gen_Incertae_sedis;s__GS04_sp
ASV1921	1.8e-05	0	k__Fungi;p__Ascomycota;c__Dothideomycetes;o__Pleosporales;f__Didymosphaeriaceae;g__Paraphaeosphaeria
ASV1923	1.5e-05	0	k__Fungi
ASV1924	1.5e-05	0	k__Fungi
ASV1925	1.4e-05	0	k__Fungi;p__Fungi_phy_Incertae_sedis;c__Fungi_cls_Incertae_sedis;o__Fungi_ord_Incertae_sedis;f__Fungi_fam_Incertae_sedis;g__Fungi_gen_Incertae_sedis;s__Fungi_sp
ASV1926	1.9e-05	0	k__Fungi;p__Rozellomycota;c__Rozellomycota_cls_Incertae_sedis;o__Rozellomycota_ord_Incertae_sedis;f__Rozellomycota_fam_Incertae_sedis;g__Rozellomycota_gen_Incertae_sedis;s__Rozellomycota_sp
ASV1928	1.6e-05	0	k__Fungi;p__Ascomycota;c__Eurotiomycetes;o__Chaetothyriales;f__Chaetothyriales_fam_Incertae_sedis;g__Chaetothyriales_gen_Incertae_sedis;s__Chaetothyriales_sp
ASV1929	1.9e-05	0	k__Fungi;p__Fungi_phy_Incertae_sedis;c__Fungi_cls_Incertae_sedis;o__Fungi_ord_Incertae_sedis;f__Fungi_fam_Incertae_sedis;g__Fungi_gen_Incertae_sedis;s__Fungi_sp
ASV1933	1.7e-05	0	k__Fungi
ASV1938	2e-05	0	k__Fungi
ASV1939	1.6e-05	0	k__Fungi;p__Ascomycota;c__Leotiomycetes;o__Helotiales;f__Hyaloscyphaceae;g__Hyaloscypha;s__Hyaloscypha_finlandica
ASV1940	1.6e-05	0	k__Fungi
ASV1943	1.9e-05	0	k__Fungi;p__Rozellomycota;c__Rozellomycota_cls_Incertae_sedis;o__Rozellomycota_ord_Incertae_sedis;f__Rozellomycota_fam_Incertae_sedis;g__Rozellomycota_gen_Incertae_sedis;s__Rozellomycota_sp
ASV1944	1.9e-05	0	k__Fungi
ASV1945	2e-05	0	k__Fungi
ASV1957	1.4e-05	0	k__Fungi
ASV1958	1.6e-05	0	k__Fungi
ASV1959	1.5e-05	0	k__Fungi;p__Kickxellomycota;c__Ramicandelaberomycetes;o__Ramicandelaberales;f__Ramicandelaberaceae;g__Ramicandelaber;s__Ramicandelaber_sp
ASV1961	1.7e-05	0	k__Fungi;p__Ascomycota;c__Leotiomycetes;o__Helotiales;f__Calloriaceae;g__Polyphilus;s__Polyphilus_sp
ASV1962	1.7e-05	0	k__Fungi;p__Kickxellomycota;c__Ramicandelaberomycetes;o__Ramicandelaberales;f__Ramicandelaberaceae;g__Ramicandelaber;s__Ramicandelaber_sp
ASV1964	1.2e-05	0	k__Fungi
ASV1965	1.9e-05	0	k__Fungi;p__Fungi_phy_Incertae_sedis;c__Fungi_cls_Incertae_sedis;o__Fungi_ord_Incertae_sedis;f__Fungi_fam_Incertae_sedis;g__Fungi_gen_Incertae_sedis;s__Fungi_sp
ASV1966	1.5e-05	0	k__Fungi;p__Basidiomycota;c__GS25;o__GS25_ord_Incertae_sedis;f__GS25_ord_Incertae_sedis_fam_Incertae_sedis;g__GS25_ord_Incertae_sedis_gen_Incertae_sedis;s__GS25_ord_Incertae_sedis_sp
ASV1969	1.6e-05	0	k__Fungi;p__Ascomycota;c__Eurotiomycetes;o__Chaetothyriales;f__Herpotrichiellaceae;g__Exophiala
ASV1970	1.4e-05	0	k__Fungi;p__Ascomycota;c__Sordariomycetes;o__Sordariales;f__Chaetomiaceae;g__Zopfiella;s__Zopfiella_pleuropora
ASV1971	1.5e-05	0	k__Fungi;p__Ascomycota;c__Leotiomycetes;o__Helotiales;f__Myxotrichaceae;g__Oidiodendron;s__Oidiodendron_chlamydosporicum
ASV1972	1.4e-05	0	k__Fungi;p__Ascomycota;c__Eurotiomycetes;o__Eurotiales;f__Aspergillaceae;g__Aspergillus;s__Aspergillus_campestris
ASV1973	1.5e-05	0	k__Fungi
ASV1974	1.5e-05	0	k__Fungi;p__Kickxellomycota;c__Ramicandelaberomycetes;o__Ramicandelaberales;f__Ramicandelaberaceae;g__Ramicandelaber;s__Ramicandelaber_sp
ASV1975	1.5e-05	0	k__Fungi;p__Ascomycota;c__Leotiomycetes;o__Helotiales;f__Hyaloscyphaceae;g__Hyaloscypha
ASV1977	1.2e-05	0	k__Fungi;p__Mucoromycota;c__Endogonomycetes;o__Endogonales;f__Endogonaceae;g__Jimgerdemannia;s__Jimgerdemannia_lactiflua
ASV1980	1.6e-05	0	k__Fungi;p__Ascomycota;c__Eurotiomycetes;o__Chaetothyriales;f__Herpotrichiellaceae;g__Exophiala;s__Exophiala_opportunistica
ASV1982	1.3e-05	0	k__Fungi;p__Basidiomycota;c__Agaricomycetes;o__Hymenochaetales;f__Schizoporaceae;g__Hyphodontia;s__Hyphodontia_sp
ASV1984	1.3e-05	0	k__Fungi;p__Ascomycota;c__Leotiomycetes;o__Helotiales;f__Myxotrichaceae;g__Oidiodendron;s__Oidiodendron_truncatum
ASV1985	1.8e-05	0	k__Fungi;p__Ascomycota;c__Sordariomycetes;o__Hypocreales;f__Nectriaceae;g__Pseudocosmospora
ASV1986	1.7e-05	0	k__Fungi;p__Rozellomycota;c__Rozellomycota_cls_Incertae_sedis;o__Rozellomycota_ord_Incertae_sedis;f__Rozellomycota_fam_Incertae_sedis;g__Rozellomycota_gen_Incertae_sedis;s__Rozellomycota_sp
ASV1987	1.5e-05	0	k__Fungi;p__Basidiomycota;c__Agaricomycetes
ASV1988	1.6e-05	0	k__Fungi;p__Fungi_phy_Incertae_sedis;c__Fungi_cls_Incertae_sedis;o__Fungi_ord_Incertae_sedis;f__Fungi_fam_Incertae_sedis;g__Fungi_gen_Incertae_sedis;s__Fungi_sp
ASV1989	1.8e-05	0	k__Fungi;p__Basidiomycota;c__Agaricomycetes;o__Thelephorales;f__Thelephoraceae;g__Thelephora;s__Thelephora_palmata
ASV1990	1.7e-05	0	k__Fungi;p__Mortierellomycota;c__Mortierellomycetes;o__Mortierellales;f__Mortierellaceae;g__Mortierella;s__Mortierella_simplex
ASV1992	1.4e-05	0	k__Fungi
ASV1999	1.1e-05	0	k__Fungi
ASV2001	1.3e-05	0	k__Fungi
ASV2003	1.2e-05	0	k__Fungi
ASV2005	1.4e-05	0	k__Fungi;p__Ascomycota;c__Dothideomycetes;o__Pleosporales;f__Phaeosphaeriaceae
ASV2006	1.7e-05	0	k__Fungi;p__Ascomycota;c__Pezizomycotina_cls_Incertae_sedis;o__Pezizomycotina_ord_Incertae_sedis;f__Pezizomycotina_fam_Incertae_sedis;g__Triscelophorus;s__Triscelophorus_sp
ASV2007	1.5e-05	0	k__Fungi;p__Ascomycota;c__Leotiomycetes;o__Thelebolales;f__Pseudeurotiaceae;g__Pseudeurotium
ASV2008	1.7e-05	0	k__Fungi;p__Ascomycota;c__Eurotiomycetes;o__Onygenales;f__Onygenaceae;g__Auxarthron;s__Auxarthron_concentricum
ASV2009	1.7e-05	0	k__Fungi
ASV2010	1.7e-05	0	k__Fungi;p__Ascomycota
ASV2013	1.8e-05	0	k__Fungi;p__Basidiomycota;c__Microbotryomycetes;o__Microbotryomycetes_ord_Incertae_sedis;f__Chrysozymaceae;g__Slooffia
ASV2014	1.6e-05	0	k__Fungi;p__Basidiomycota;c__Agaricomycetes;o__Agaricales;f__Clavariaceae;g__Clavariaceae_gen_Incertae_sedis;s__Clavariaceae_sp
ASV2024	1.4e-05	0	k__Fungi;p__Kickxellomycota;c__Ramicandelaberomycetes;o__Ramicandelaberales;f__Ramicandelaberaceae;g__Ramicandelaber;s__Ramicandelaber_sp
ASV2027	1.7e-05	0	k__Fungi
ASV2029	1.7e-05	0	k__Fungi;p__Ascomycota;c__Eurotiomycetes;o__Eurotiales;f__Aspergillaceae;g__Penicillium
ASV2030	1.7e-05	0	k__Fungi;p__Fungi_phy_Incertae_sedis;c__Fungi_cls_Incertae_sedis;o__Fungi_ord_Incertae_sedis;f__Fungi_fam_Incertae_sedis;g__Fungi_gen_Incertae_sedis;s__Fungi_sp
ASV2031	1.4e-05	0	k__Fungi;p__Ascomycota;c__Sordariomycetes;o__Microascales;f__Microascaceae;g__Cephalotrichum;s__Cephalotrichum_guizhouense
ASV2032	1.5e-05	0	k__Fungi;p__Rozellomycota;c__Rozellomycota_cls_Incertae_sedis;o__Rozellomycota_ord_Incertae_sedis;f__Rozellomycota_fam_Incertae_sedis;g__Rozellomycota_gen_Incertae_sedis;s__Rozellomycota_sp
ASV2033	1.2e-05	0	k__Fungi;p__Rozellomycota;c__Rozellomycota_cls_Incertae_sedis;o__Rozellomycota_ord_Incertae_sedis;f__Rozellomycota_fam_Incertae_sedis;g__Rozellomycota_gen_Incertae_sedis;s__Rozellomycota_sp
ASV2035	1.8e-05	0	k__Fungi
ASV2044	1.1e-05	0	k__Fungi;p__Ascomycota;c__Orbiliomycetes;o__GS33;f__GS33_fam_Incertae_sedis;g__GS33_gen_Incertae_sedis;s__GS33_sp
ASV2045	1.4e-05	0	k__Fungi;p__Ascomycota;c__Sordariomycetes
ASV2047	1.7e-05	0	k__Fungi
ASV2048	1.5e-05	0	k__Fungi
ASV2056	1.4e-05	0	k__Fungi
ASV2057	1.2e-05	0	k__Fungi
ASV2058	1.1e-05	0	k__Fungi;p__Basidiomycota;c__Agaricomycetes;o__Agaricales;f__Mycenaceae;g__Mycena;s__Mycena_rebaudengoi
ASV2059	1.1e-05	0	k__Fungi;p__Rozellomycota;c__Rozellomycota_cls_Incertae_sedis;o__Rozellomycota_ord_Incertae_sedis;f__Rozellomycota_fam_Incertae_sedis;g__Rozellomycota_gen_Incertae_sedis;s__Rozellomycota_sp
ASV2062	1.4e-05	0	k__Fungi
ASV2063	1.3e-05	0	k__Fungi;p__Ascomycota;c__Sordariomycetes
ASV2064	1.6e-05	0	k__Fungi
ASV2068	1.3e-05	0	k__Fungi;p__Mucoromycota;c__Umbelopsidomycetes;o__Umbelopsidales;f__Umbelopsidaceae;g__Umbelopsis
ASV2071	1.1e-05	0	k__Fungi;p__Mucoromycota;c__Mucoromycetes;o__Mucorales;f__Cunninghamellaceae;g__Absidia;s__Absidia_cylindrospora
ASV2074	1.1e-05	0	k__Fungi;p__Rozellomycota;c__Rozellomycota_cls_Incertae_sedis;o__Rozellomycota_ord_Incertae_sedis;f__Rozellomycota_fam_Incertae_sedis;g__Rozellomycota_gen_Incertae_sedis;s__Rozellomycota_sp
ASV2076	1.6e-05	0	k__Fungi;p__Basidiomycota;c__Agaricomycetes;o__Russulales;f__Russulaceae;g__Russula;s__Russula_xerampelina
ASV2079	1.6e-05	0	k__Fungi;p__Mucoromycota;c__Mucoromycetes;o__Mucorales;f__Cunninghamellaceae;g__Absidia;s__Absidia_cylindrospora
ASV2080	1.3e-05	0	k__Fungi;p__Ascomycota
ASV2087	1.7e-05	0	k__Fungi
ASV2089	1e-05	0	k__Fungi;p__Basidiomycota;c__Microbotryomycetes;o__Microbotryomycetes_ord_Incertae_sedis;f__Chrysozymaceae;g__Yurkovia;s__Yurkovia_mendeliana
ASV2090	1.2e-05	0	k__Fungi;p__Rozellomycota;c__Rozellomycota_cls_Incertae_sedis;o__Rozellomycota_ord_Incertae_sedis;f__Rozellomycota_fam_Incertae_sedis;g__Rozellomycota_gen_Incertae_sedis;s__Rozellomycota_sp
ASV2091	1.3e-05	0	k__Fungi;p__Ascomycota;c__Sordariomycetes;o__Hypocreales;f__Nectriaceae;g__Nectriaceae_gen_Incertae_sedis;s__Nectriaceae_sp
ASV2092	1.2e-05	0	k__Fungi;p__Chytridiomycota;c__Synchytriomycetes;o__Synchytriales;f__Synchytriaceae;g__Synchytriaceae_gen_Incertae_sedis;s__Synchytriaceae_sp
ASV2094	1.6e-05	0	k__Fungi;p__Rozellomycota;c__Rozellomycotina_cls_Incertae_sedis;o__GS10;f__GS10_fam_Incertae_sedis;g__GS10_gen_Incertae_sedis;s__GS10_sp
ASV2095	1.5e-05	0	k__Fungi
ASV2097	1.5e-05	0	k__Fungi;p__Rozellomycota;c__Rozellomycota_cls_Incertae_sedis;o__Rozellomycota_ord_Incertae_sedis;f__Rozellomycota_fam_Incertae_sedis;g__Rozellomycota_gen_Incertae_sedis;s__Rozellomycota_sp
ASV2098	1e-05	0	k__Fungi
ASV2100	1.3e-05	0	k__Fungi;p__Ascomycota;c__Leotiomycetes;o__Helotiales;f__Hyaloscyphaceae;g__Hyaloscypha;s__Hyaloscypha_bicolor
ASV2101	1.4e-05	0	k__Fungi
ASV2107	1e-05	0	k__Fungi
ASV2108	1.3e-05	0	k__Fungi;p__Ascomycota;c__Sordariomycetes;o__Sordariales
ASV2109	1e-05	0	k__Fungi;p__Rozellomycota;c__Rozellomycota_cls_Incertae_sedis;o__Rozellomycota_ord_Incertae_sedis;f__Rozellomycota_fam_Incertae_sedis;g__Rozellomycota_gen_Incertae_sedis;s__Rozellomycota_sp
ASV2111	1.1e-05	0	k__Fungi;p__Ascomycota;c__Eurotiomycetes;o__Eurotiales;f__Aspergillaceae;g__Penicillium
ASV2112	1.1e-05	0	k__Fungi;p__Fungi_phy_Incertae_sedis;c__Fungi_cls_Incertae_sedis;o__Fungi_ord_Incertae_sedis;f__Fungi_fam_Incertae_sedis;g__Fungi_gen_Incertae_sedis;s__Fungi_sp
ASV2113	1.1e-05	0	k__Fungi
ASV2115	1.1e-05	0	k__Fungi
ASV2116	1.5e-05	0	k__Fungi
ASV2117	1.5e-05	0	k__Fungi;p__Rozellomycota;c__Rozellomycota_cls_Incertae_sedis;o__Rozellomycota_ord_Incertae_sedis;f__Rozellomycota_fam_Incertae_sedis;g__Rozellomycota_gen_Incertae_sedis;s__Rozellomycota_sp
ASV2120	1.4e-05	0	k__Fungi;p__Ascomycota;c__Leotiomycetes;o__Helotiales;f__Helotiaceae;g__Scytalidium;s__Scytalidium_album
ASV2123	1.4e-05	0	k__Fungi;p__Ascomycota;c__Sordariomycetes;o__Coniochaetales;f__Coniochaetaceae
ASV2124	1.1e-05	0	k__Fungi;p__Fungi_phy_Incertae_sedis;c__Fungi_cls_Incertae_sedis;o__Fungi_ord_Incertae_sedis;f__Fungi_fam_Incertae_sedis;g__Fungi_gen_Incertae_sedis;s__Fungi_sp
ASV2131	1e-05	0	k__Fungi;p__Chytridiomycota
ASV2132	1.1e-05	0	k__Fungi;p__Basidiobolomycota;c__Basidiobolomycota_cls_Incertae_sedis;o__Basidiobolomycota_ord_Incertae_sedis;f__Basidiobolomycota_fam_Incertae_sedis;g__Basidiobolomycota_gen_Incertae_sedis;s__Basidiobolomycota_sp
ASV2133	1.1e-05	0	k__Fungi;p__Ascomycota;c__Sordariomycetes;o__Glomerellales;f__Plectosphaerellaceae;g__Plectosphaerella;s__Plectosphaerella_oratosquillae
ASV2135	1.1e-05	0	k__Fungi
ASV2138	1.4e-05	0	k__Fungi;p__Basidiomycota;c__Ustilaginomycetes;o__Urocystidales;f__Urocystidaceae;g__Urocystis;s__Urocystis_agropyri
ASV2139	1.4e-05	0	k__Fungi;p__Glomeromycota;c__Paraglomeromycetes;o__Paraglomerales;f__Paraglomeraceae;g__Paraglomus;s__Paraglomus_laccatum
ASV2140	1.5e-05	0	k__Fungi;p__Ascomycota;c__Archaeorhizomycetes;o__Archaeorhizomycetales;f__Archaeorhizomycetaceae;g__Archaeorhizomyces;s__Archaeorhizomyces_sp
ASV2146	1.4e-05	0	k__Fungi;p__Ascomycota;c__Eurotiomycetes;o__Verrucariales;f__Verrucariaceae;g__Verrucariaceae_gen_Incertae_sedis;s__Verrucariaceae_sp
ASV2149	1.4e-05	0	k__Fungi;p__Ascomycota;c__Sordariomycetes;o__Xylariales;f__Bartaliniaceae;g__Truncatella;s__Truncatella_angustata
ASV2150	1.4e-05	0	k__Fungi;p__Mucoromycota;c__Mucoromycetes;o__Mucorales;f__Cunninghamellaceae;g__Absidia;s__Absidia_sp
ASV2151	1.4e-05	0	k__Fungi
ASV2152	1.4e-05	0	k__Fungi;p__Ascomycota;c__Sordariomycetes;o__Hypocreales;f__Cordycipitaceae
ASV2153	1.2e-05	0	k__Fungi;p__Chytridiomycota;c__Spizellomycetes;o__Spizellomycetales;f__Spizellomycetaceae;g__Spizellomyces;s__Spizellomyces_sp
ASV2168	1.1e-05	0	k__Fungi;p__Ascomycota;c__Sordariomycetes;o__Chaetosphaeriales;f__Chaetosphaeriaceae;g__Chaetosphaeria;s__Chaetosphaeria_myriocarpa
ASV2170	1.1e-05	0	k__Fungi;p__Fungi_phy_Incertae_sedis;c__Fungi_cls_Incertae_sedis;o__Fungi_ord_Incertae_sedis;f__Fungi_fam_Incertae_sedis;g__Fungi_gen_Incertae_sedis;s__Fungi_sp
ASV2171	1.4e-05	0	k__Fungi
ASV2172	1e-05	0	k__Fungi
ASV2173	1e-05	0	k__Fungi
ASV2175	1e-05	0	k__Fungi;p__Mortierellomycota;c__Mortierellomycetes;o__Mortierellales;f__Mortierellaceae
ASV2176	9e-06	0	k__Fungi
ASV2177	1.2e-05	0	k__Fungi;p__Glomeromycota;c__Paraglomeromycetes;o__Paraglomerales;f__Paraglomeraceae;g__Paraglomus;s__Paraglomus_laccatum
ASV2178	1.3e-05	0	k__Fungi
ASV2180	1.1e-05	0	k__Fungi;p__Kickxellomycota;c__Ramicandelaberomycetes;o__Ramicandelaberales;f__Ramicandelaberaceae;g__Ramicandelaber;s__Ramicandelaber_sp
ASV2181	1.5e-05	0	k__Fungi;p__Fungi_phy_Incertae_sedis;c__Fungi_cls_Incertae_sedis;o__Fungi_ord_Incertae_sedis;f__Fungi_fam_Incertae_sedis;g__Fungi_gen_Incertae_sedis;s__Fungi_sp
ASV2193	9e-06	0	k__Fungi;p__Rozellomycota;c__Rozellomycota_cls_Incertae_sedis;o__Rozellomycota_ord_Incertae_sedis;f__Rozellomycota_fam_Incertae_sedis;g__Rozellomycota_gen_Incertae_sedis;s__Rozellomycota_sp
ASV2194	1e-05	0	k__Fungi;p__Ascomycota;c__Sordariomycetes;o__Hypocreales;f__Hypocreales_fam_Incertae_sedis;g__Sarocladium;s__Sarocladium_strictum
ASV2195	1.2e-05	0	k__Fungi
ASV2196	1.1e-05	0	k__Fungi;p__Rozellomycota;c__Rozellomycota_cls_Incertae_sedis;o__Rozellomycota_ord_Incertae_sedis;f__Rozellomycota_fam_Incertae_sedis;g__Rozellomycota_gen_Incertae_sedis;s__Rozellomycota_sp
ASV2197	9e-06	0	k__Fungi;p__Ascomycota;c__Dothideomycetes;o__Pleosporales;f__Pseudopyrenochaetaceae;g__Pseudopyrenochaeta;s__Pseudopyrenochaeta_terrestris
ASV2199	1.1e-05	0	k__Fungi;p__Ascomycota;c__Eurotiomycetes;o__Chaetothyriales;f__Herpotrichiellaceae;g__Cladophialophora;s__Cladophialophora_cabanerensis
ASV2200	1.1e-05	0	k__Fungi;p__Rozellomycota;c__Rozellomycota_cls_Incertae_sedis;o__Rozellomycota_ord_Incertae_sedis;f__Rozellomycota_fam_Incertae_sedis;g__Rozellomycota_gen_Incertae_sedis;s__Rozellomycota_sp
ASV2201	1.4e-05	0	k__Fungi
ASV2202	9e-06	0	k__Fungi;p__Ascomycota;c__Saccharomycetes;o__Saccharomycetales;f__Lipomycetaceae;g__Lipomyces;s__Lipomyces_starkeyi
ASV2203	1.3e-05	0	k__Fungi;p__Ascomycota;c__Dothideomycetes;o__Pleosporales;f__Massarinaceae;g__Helminthosporium;s__Helminthosporium_sp
ASV2205	1.1e-05	0	k__Fungi;p__Basidiomycota;c__Agaricomycetes
ASV2206	1.1e-05	0	k__Fungi;p__Ascomycota;c__Sordariomycetes;o__Hypocreales;f__Clavicipitaceae
ASV2208	1.1e-05	0	k__Fungi
ASV2210	9e-06	0	k__Fungi;p__Ascomycota;c__Dothideomycetes;o__Tubeufiales;f__Tubeufiaceae;g__Tubeufiaceae_gen_Incertae_sedis;s__Tubeufiaceae_sp
ASV2215	1.1e-05	0	k__Fungi;p__Ascomycota;c__Sordariomycetes;o__Microascales;f__Microascaceae;g__Enterocarpus;s__Enterocarpus_grenotii
ASV2216	1.2e-05	0	k__Fungi
ASV2217	1.1e-05	0	k__Fungi;p__Ascomycota
ASV2218	1.4e-05	0	k__Fungi;p__Ascomycota
ASV2219	1e-05	0	k__Fungi;p__Rozellomycota;c__Rozellomycota_cls_Incertae_sedis;o__Rozellomycota_ord_Incertae_sedis;f__Rozellomycota_fam_Incertae_sedis;g__Rozellomycota_gen_Incertae_sedis;s__Rozellomycota_sp
ASV2220	9e-06	0	k__Fungi;p__Mucoromycota;c__Mucoromycetes;o__Mucorales;f__Cunninghamellaceae;g__Absidia;s__Absidia_cylindrospora
ASV2221	9e-06	0	k__Fungi;p__Chytridiomycota;c__Spizellomycetes;o__Spizellomycetales;f__Spizellomycetales_fam_Incertae_sedis;g__Spizellomycetales_gen_Incertae_sedis;s__Spizellomycetales_sp
ASV2222	1.1e-05	0	k__Fungi;p__Ascomycota;c__Leotiomycetes;o__Thelebolales;f__Thelebolales_fam_Incertae_sedis;g__Thelebolales_gen_Incertae_sedis;s__Thelebolales_sp
ASV2223	1.1e-05	0	k__Fungi;p__Rozellomycota;c__Rozellomycota_cls_Incertae_sedis;o__Rozellomycota_ord_Incertae_sedis;f__Rozellomycota_fam_Incertae_sedis;g__Rozellomycota_gen_Incertae_sedis;s__Rozellomycota_sp
ASV2226	1.4e-05	0	k__Fungi
ASV2227	9e-06	0	k__Fungi
ASV2228	1.3e-05	0	k__Fungi;p__Ascomycota;c__Leotiomycetes;o__Thelebolales;f__Pseudeurotiaceae;g__Gymnostellatospora;s__Gymnostellatospora_japonica
ASV2239	1.4e-05	0	k__Fungi;p__Rozellomycota;c__Rozellomycota_cls_Incertae_sedis;o__Rozellomycota_ord_Incertae_sedis;f__Rozellomycota_fam_Incertae_sedis;g__Rozellomycota_gen_Incertae_sedis;s__Rozellomycota_sp
ASV2241	1.4e-05	0	k__Fungi;p__Ascomycota;c__Orbiliomycetes;o__Orbiliales
ASV2242	1.4e-05	0	k__Fungi
ASV2244	1.4e-05	0	k__Fungi
ASV2245	1.1e-05	0	k__Fungi;p__Ascomycota;c__Dothideomycetes;o__Pleosporales;f__Pleosporales_fam_Incertae_sedis;g__Pleosporales_gen_Incertae_sedis;s__Pleosporales_sp
ASV2246	1.2e-05	0	k__Fungi;p__Mucoromycota;c__Mucoromycetes;o__Mucorales;f__Cunninghamellaceae;g__Absidia;s__Absidia_sp
ASV2247	9e-06	0	k__Fungi;p__Ascomycota;c__Eurotiomycetes;o__Onygenales
ASV2248	1.1e-05	0	k__Fungi;p__Chytridiomycota;c__Spizellomycetes;o__Spizellomycetales;f__Spizellomycetales_fam_Incertae_sedis;g__Spizellomycetales_gen_Incertae_sedis;s__Spizellomycetales_sp
ASV2249	1.3e-05	0	k__Fungi;p__Ascomycota;c__Sordariomycetes;o__Hypocreales;f__Clavicipitaceae;g__Pochonia;s__Pochonia_globispora
ASV2250	1.2e-05	0	k__Fungi
ASV2251	1e-05	0	k__Fungi
ASV2252	1.2e-05	0	k__Fungi;p__Ascomycota;c__Sordariomycetes;o__Hypocreales;f__Nectriaceae
ASV2253	8e-06	0	k__Fungi;p__Fungi_phy_Incertae_sedis;c__Fungi_cls_Incertae_sedis;o__Fungi_ord_Incertae_sedis;f__Fungi_fam_Incertae_sedis;g__Fungi_gen_Incertae_sedis;s__Fungi_sp
ASV2255	1.1e-05	0	k__Fungi;p__Basidiomycota;c__Agaricomycetes;o__Trechisporales;f__Hydnodontaceae;g__Trechispora;s__Trechispora_verruculosa
ASV2256	9e-06	0	k__Fungi;p__Ascomycota;c__Dothideomycetes;o__Pleosporales;f__Phaeosphaeriaceae;g__Phaeosphaeriaceae_gen_Incertae_sedis;s__Phaeosphaeriaceae_sp
ASV2258	8e-06	0	k__Fungi;p__Mucoromycota;c__Mucoromycetes;o__Mucorales;f__Cunninghamellaceae;g__Absidia;s__Absidia_sp
ASV2266	1.2e-05	0	k__Fungi
ASV2267	1e-05	0	k__Fungi
ASV2269	1e-05	0	k__Fungi
ASV2271	1.3e-05	0	k__Fungi;p__Rozellomycota;c__Rozellomycota_cls_Incertae_sedis;o__Rozellomycota_ord_Incertae_sedis;f__Rozellomycota_fam_Incertae_sedis;g__Rozellomycota_gen_Incertae_sedis;s__Rozellomycota_sp
ASV2272	1.1e-05	0	k__Fungi
ASV2273	8e-06	0	k__Fungi
ASV2274	1.1e-05	0	k__Fungi;p__Rozellomycota;c__Rozellomycota_cls_Incertae_sedis;o__Rozellomycota_ord_Incertae_sedis;f__Rozellomycota_fam_Incertae_sedis;g__Rozellomycota_gen_Incertae_sedis;s__Rozellomycota_sp
ASV2275	1.2e-05	0	k__Fungi
ASV2276	1.1e-05	0	k__Fungi;p__Rozellomycota;c__Rozellomycota_cls_Incertae_sedis;o__Rozellomycota_ord_Incertae_sedis;f__Rozellomycota_fam_Incertae_sedis;g__Rozellomycota_gen_Incertae_sedis;s__Rozellomycota_sp
ASV2277	8e-06	0	k__Fungi
ASV2280	1.1e-05	0	k__Fungi
ASV2294	1e-05	0	k__Fungi;p__Basidiomycota
ASV2295	1.1e-05	0	k__Fungi;p__Basidiomycota;c__Agaricomycetes;o__Agaricomycetes_ord_Incertae_sedis;f__Agaricomycetes_fam_Incertae_sedis;g__Agaricomycetes_gen_Incertae_sedis;s__Agaricomycetes_sp
ASV2296	1.2e-05	0	k__Fungi;p__Basidiomycota;c__Agaricomycetes;o__Cantharellales;f__Ceratobasidiaceae;g__Rhizoctonia;s__Rhizoctonia_fusispora
ASV2297	1.1e-05	0	k__Fungi;p__Ascomycota;c__Eurotiomycetes;o__Chaetothyriales;f__Chaetothyriales_fam_Incertae_sedis;g__Chaetothyriales_gen_Incertae_sedis;s__Chaetothyriales_sp
ASV2299	8e-06	0	k__Fungi
ASV2301	1e-05	0	k__Fungi;p__Mortierellomycota;c__Mortierellomycetes;o__Mortierellales;f__Mortierellaceae;g__Mortierella;s__Mortierella_paraensis
ASV2302	1.4e-05	0	k__Fungi
ASV2303	1.1e-05	0	k__Fungi;p__Fungi_phy_Incertae_sedis;c__Fungi_cls_Incertae_sedis;o__Fungi_ord_Incertae_sedis;f__Fungi_fam_Incertae_sedis;g__Fungi_gen_Incertae_sedis;s__Fungi_sp
ASV2304	1.2e-05	0	k__Fungi;p__Ascomycota;c__Leotiomycetes;o__Helotiales;f__Myxotrichaceae;g__Oidiodendron;s__Oidiodendron_chlamydosporicum
ASV2305	1.1e-05	0	k__Fungi;p__Ascomycota;c__Orbiliomycetes;o__Orbiliales;f__Orbiliaceae;g__Orbiliaceae_gen_Incertae_sedis;s__Orbiliaceae_sp
ASV2307	1.2e-05	0	k__Fungi;p__Ascomycota;c__Leotiomycetes;o__Helotiales;f__Pleuroascaceae;g__Pleuroascus;s__Pleuroascus_sp
ASV2308	1.2e-05	0	k__Fungi;p__Ascomycota;c__Pezizomycetes;o__Pezizales;f__Tuberaceae;g__Tuber;s__Tuber_borchii
ASV2309	1.1e-05	0	k__Fungi;p__Ascomycota;c__Eurotiomycetes;o__Onygenales;f__Onygenales_fam_Incertae_sedis;g__Onygenales_gen_Incertae_sedis;s__Onygenales_sp
ASV2311	1e-05	0	k__Fungi;p__Ascomycota;c__Eurotiomycetes;o__Chaetothyriales
ASV2312	1.3e-05	0	k__Fungi;p__Ascomycota;c__Leotiomycetes;o__Helotiales;f__Hyaloscyphaceae;g__Microscypha;s__Microscypha_sp
ASV2316	1.4e-05	0	k__Fungi
ASV2317	9e-06	0	k__Fungi;p__Basidiomycota;c__Tremellomycetes;o__Tremellales;f__Tremellaceae;g__Tremellaceae_gen_Incertae_sedis;s__Tremellaceae_sp
ASV2318	1e-05	0	k__Fungi
ASV2319	9e-06	0	k__Fungi;p__Rozellomycota;c__Rozellomycota_cls_Incertae_sedis;o__Rozellomycota_ord_Incertae_sedis;f__Rozellomycota_fam_Incertae_sedis;g__Rozellomycota_gen_Incertae_sedis;s__Rozellomycota_sp
ASV2321	1e-05	0	k__Fungi;p__Ascomycota;c__Sordariomycetes;o__Chaetosphaeriales;f__Chaetosphaeriales_fam_Incertae_sedis;g__Dendrophoma;s__Dendrophoma_sp
ASV2322	1.1e-05	0	k__Fungi;p__Ascomycota;c__Dothideomycetes;o__Pleosporales;f__Neopyrenochaetaceae;g__Neopyrenochaeta;s__Neopyrenochaeta_acicola
ASV2325	1e-05	0	k__Fungi;p__Ascomycota;c__Sordariomycetes;o__Sordariales;f__Podosporaceae;g__Podospora;s__Podospora_sp
ASV2331	1.1e-05	0	k__Fungi
ASV2346	1.1e-05	0	k__Fungi;p__Mortierellomycota;c__Mortierellomycetes;o__Mortierellales;f__Mortierellaceae;g__Mortierella;s__Mortierella_sp
ASV2348	1.1e-05	0	k__Fungi
ASV2350	1.1e-05	0	k__Fungi
ASV2351	1e-05	0	k__Fungi;p__Fungi_phy_Incertae_sedis;c__Fungi_cls_Incertae_sedis;o__Fungi_ord_Incertae_sedis;f__Fungi_fam_Incertae_sedis;g__Fungi_gen_Incertae_sedis;s__Fungi_sp
ASV2352	1e-05	0	k__Fungi;p__Basidiomycota;c__Agaricomycetes;o__Atheliales;f__Tylosporaceae;g__Amphinema;s__Amphinema_diadema
ASV2353	1e-05	0	k__Fungi;p__Basidiomycota;c__Tremellomycetes;o__Filobasidiales;f__Piskurozymaceae;g__Solicoccozyma;s__Solicoccozyma_aeria
ASV2354	1.2e-05	0	k__Fungi;p__Ascomycota;c__Sordariomycetes;o__Hypocreales;f__Clavicipitaceae;g__Clavicipitaceae_gen_Incertae_sedis;s__Clavicipitaceae_sp
ASV2355	1.1e-05	0	k__Fungi;p__Basidiomycota;c__Microbotryomycetes;o__Microbotryomycetes_ord_Incertae_sedis;f__Chrysozymaceae;g__Udeniozyma;s__Udeniozyma_sp
ASV2356	1e-05	0	k__Fungi
ASV2357	8e-06	0	k__Fungi;p__Mucoromycota;c__Mucoromycetes;o__Mucorales;f__Cunninghamellaceae;g__Absidia;s__Absidia_cylindrospora
ASV2358	8e-06	0	k__Fungi;p__Basidiomycota;c__Agaricomycetes;o__Agaricales;f__Hygrophoraceae;g__Hygrophorus;s__Hygrophorus_pustulatus
ASV2359	8e-06	0	k__Fungi
ASV2361	1e-05	0	k__Fungi;p__Glomeromycota;c__Paraglomeromycetes;o__Paraglomerales;f__Paraglomeraceae;g__Paraglomus;s__Paraglomus_laccatum
ASV2362	8e-06	0	k__Fungi
ASV2375	9e-06	0	k__Fungi;p__Ascomycota;c__Eurotiomycetes;o__Eurotiales;f__Aspergillaceae;g__Penicillium
ASV2378	1e-05	0	k__Fungi;p__Basidiomycota;c__Agaricomycetes;o__Trechisporales;f__Hydnodontaceae;g__Trechispora;s__Trechispora_verruculosa
ASV2379	1.1e-05	0	k__Fungi;p__Ascomycota;c__Sordariomycetes;o__Glomerellales;f__Plectosphaerellaceae;g__Gibellulopsis
ASV2380	9e-06	0	k__Fungi;p__Ascomycota;c__Eurotiomycetes;o__Eurotiales;f__Aspergillaceae;g__Talaromyces;s__Talaromyces_infraolivaceus
ASV2381	1.1e-05	0	k__Fungi;p__Ascomycota;c__Leotiomycetes;o__Helotiales;f__Hyaloscyphaceae;g__Lachnum
ASV2382	9e-06	0	k__Fungi;p__Ascomycota;c__Dothideomycetes;o__Pleosporales;f__Phaeosphaeriaceae;g__Phaeosphaeria;s__Phaeosphaeria_fuckelii
ASV2383	1.1e-05	0	k__Fungi;p__Ascomycota;c__Sordariomycetes;o__Coniochaetales;f__Coniochaetaceae;g__Coniochaeta;s__Coniochaeta_sp
ASV2384	1.1e-05	0	k__Fungi;p__Ascomycota
ASV2385	1.1e-05	0	k__Fungi;p__Fungi_phy_Incertae_sedis;c__Fungi_cls_Incertae_sedis;o__Fungi_ord_Incertae_sedis;f__Fungi_fam_Incertae_sedis;g__Fungi_gen_Incertae_sedis;s__Fungi_sp
ASV2386	9e-06	0	k__Fungi;p__Basidiomycota;c__Agaricomycetes;o__Agaricales;f__Stephanosporaceae
ASV2387	9e-06	0	k__Fungi;p__Ascomycota;c__Dothideomycetes;o__Pleosporales;f__Phaeosphaeriaceae;g__Ophiosphaerella;s__Ophiosphaerella_sp
ASV2388	8e-06	0	k__Fungi;p__Rozellomycota;c__Rozellomycota_cls_Incertae_sedis;o__Rozellomycota_ord_Incertae_sedis;f__Rozellomycota_fam_Incertae_sedis;g__Rozellomycota_gen_Incertae_sedis;s__Rozellomycota_sp
ASV2389	9e-06	0	k__Fungi;p__Mucoromycota;c__Mucoromycetes;o__Mucorales;f__Cunninghamellaceae;g__Absidia;s__Absidia_sp
ASV2391	1.1e-05	0	k__Fungi;p__Ascomycota;c__Archaeorhizomycetes;o__Archaeorhizomycetales;f__Archaeorhizomycetales_fam_Incertae_sedis;g__Archaeorhizomycetales_gen_Incertae_sedis;s__Archaeorhizomycetales_sp
ASV2393	1e-05	0	k__Fungi;p__Glomeromycota;c__Glomeromycetes;o__Glomerales;f__Glomeraceae
ASV2394	1.1e-05	0	k__Fungi
ASV2406	9e-06	0	k__Fungi
ASV2407	9e-06	0	k__Fungi;p__Basidiomycota;c__GS27;o__GS27_ord_Incertae_sedis;f__GS27_ord_Incertae_sedis_fam_Incertae_sedis;g__GS27_ord_Incertae_sedis_gen_Incertae_sedis;s__GS27_ord_Incertae_sedis_sp
ASV2408	9e-06	0	k__Fungi;p__Ascomycota;c__Eurotiomycetes;o__Chaetothyriales;f__Herpotrichiellaceae;g__Exophiala;s__Exophiala_equina
ASV2409	1.1e-05	0	k__Fungi;p__Ascomycota;c__Archaeorhizomycetes;o__Archaeorhizomycetales;f__Archaeorhizomycetaceae;g__Archaeorhizomyces;s__Archaeorhizomyces_sp
ASV2413	9e-06	0	k__Fungi
ASV2414	7e-06	0	k__Fungi
ASV2415	7e-06	0	k__Fungi;p__Ascomycota;c__Dothideomycetes;o__Venturiales;f__Sympoventuriaceae;g__Ochroconis;s__Ochroconis_sp
ASV2416	9e-06	0	k__Fungi;p__Ascomycota;c__Orbiliomycetes;o__Orbiliales;f__Orbiliales_fam_Incertae_sedis;g__Orbiliales_gen_Incertae_sedis;s__Orbiliales_sp
ASV2417	8e-06	0	k__Fungi
ASV2418	8e-06	0	k__Fungi;p__Basidiomycota;c__Agaricomycetes;o__Cantharellales;f__Ceratobasidiaceae;g__Rhizoctonia;s__Rhizoctonia_fusispora
ASV2420	1e-05	0	k__Fungi
ASV2421	7e-06	0	k__Fungi;p__Ascomycota;c__Eurotiomycetes;o__Onygenales;f__Onygenaceae;g__Auxarthron;s__Auxarthron_californiense
ASV2422	8e-06	0	k__Fungi;p__Ascomycota;c__Eurotiomycetes;o__Chaetothyriales;f__Herpotrichiellaceae;g__Exophiala;s__Exophiala_psychrophila
ASV2423	8e-06	0	k__Fungi
ASV2424	9e-06	0	k__Fungi;p__Mucoromycota;c__Mucoromycetes;o__Mucorales;f__Mucoraceae;g__Mucor;s__Mucor_zonatus
ASV2426	1e-05	0	k__Fungi
ASV2427	1.1e-05	0	k__Fungi;p__Ascomycota
ASV2428	1.1e-05	0	k__Fungi;p__Ascomycota;c__Leotiomycetes;o__Helotiales;f__Hyaloscyphaceae;g__Hyaloscypha;s__Hyaloscypha_finlandica
ASV2440	1.2e-05	0	k__Fungi;p__Rozellomycota;c__Rozellomycota_cls_Incertae_sedis;o__Rozellomycota_ord_Incertae_sedis;f__Rozellomycota_fam_Incertae_sedis;g__Rozellomycota_gen_Incertae_sedis;s__Rozellomycota_sp
ASV2442	7e-06	0	k__Fungi;p__Rozellomycota;c__Rozellomycota_cls_Incertae_sedis;o__Rozellomycota_ord_Incertae_sedis;f__Rozellomycota_fam_Incertae_sedis;g__Rozellomycota_gen_Incertae_sedis;s__Rozellomycota_sp
ASV2443	8e-06	0	k__Fungi
ASV2444	9e-06	0	k__Fungi
ASV2445	9e-06	0	k__Fungi;p__Ascomycota;c__Sordariomycetes;o__Hypocreales;f__Ophiocordycipitaceae;g__Purpureocillium
ASV2446	9e-06	0	k__Fungi;p__Ascomycota;c__Sordariomycetes;o__Chaetosphaeriales;f__Chaetosphaeriaceae;g__Pseudophialocephala;s__Pseudophialocephala_humicola
ASV2447	1.1e-05	0	k__Fungi;p__Ascomycota;c__Leotiomycetes;o__Helotiales;f__Hyaloscyphaceae;g__Gemmina;s__Gemmina_gemmarum
ASV2449	1e-05	0	k__Fungi;p__Ascomycota;c__Sordariomycetes;o__Ophiostomatales;f__Ophiostomataceae;g__Sporothrix
ASV2450	8e-06	0	k__Fungi;p__Ascomycota;c__Sordariomycetes;o__Glomerellales;f__Plectosphaerellaceae;g__Lectera;s__Lectera_sp
ASV2451	8e-06	0	k__Fungi;p__Ascomycota;c__Eurotiomycetes;o__Eurotiales;f__Eurotiales_fam_Incertae_sedis;g__Eurotiales_gen_Incertae_sedis;s__Eurotiales_sp
ASV2452	8e-06	0	k__Fungi;p__Ascomycota;c__Sordariomycetes;o__Hypocreales
ASV2454	1.1e-05	0	k__Fungi;p__Ascomycota;c__Pezizomycotina_cls_Incertae_sedis;o__Pezizomycotina_ord_Incertae_sedis;f__Pezizomycotina_fam_Incertae_sedis;g__Polylobatispora;s__Polylobatispora_sp
ASV2455	9e-06	0	k__Fungi;p__Mucoromycota;c__Mucoromycetes;o__Mucorales;f__Cunninghamellaceae;g__Absidia;s__Absidia_sp
ASV2456	9e-06	0	k__Fungi;p__Ascomycota;c__Sordariomycetes;o__Hypocreales;f__Nectriaceae;g__Fusarium;s__Fusarium_tricinctum
ASV2457	8e-06	0	k__Fungi;p__Ascomycota;c__Sordariomycetes;o__Hypocreales;f__Nectriaceae;g__Ilyonectria
ASV2460	1.1e-05	0	k__Fungi;p__Rozellomycota;c__Rozellomycota_cls_Incertae_sedis;o__Rozellomycota_ord_Incertae_sedis;f__Rozellomycota_fam_Incertae_sedis;g__Rozellomycota_gen_Incertae_sedis;s__Rozellomycota_sp
ASV2475	7e-06	0	k__Fungi
ASV2478	1.1e-05	0	k__Fungi;p__Fungi_phy_Incertae_sedis;c__Fungi_cls_Incertae_sedis;o__Fungi_ord_Incertae_sedis;f__Fungi_fam_Incertae_sedis;g__Fungi_gen_Incertae_sedis;s__Fungi_sp
ASV2479	1.1e-05	0	k__Fungi
ASV2480	7e-06	0	k__Fungi;p__Ascomycota;c__Sordariomycetes;o__Coniochaetales;f__Coniochaetaceae
ASV2481	8e-06	0	k__Fungi
ASV2483	1e-05	0	k__Fungi
ASV2484	1e-05	0	k__Fungi;p__Glomeromycota;c__Paraglomeromycetes;o__Paraglomerales;f__Paraglomeraceae;g__Paraglomus;s__Paraglomus_laccatum
ASV2485	1e-05	0	k__Fungi
ASV2486	1e-05	0	k__Fungi
ASV2487	9e-06	0	k__Fungi;p__Ascomycota;c__Sordariomycetes;o__Chaetosphaeriales;f__Chaetosphaeriaceae;g__Chaetosphaeria;s__Chaetosphaeria_myriocarpa
ASV2488	8e-06	0	k__Fungi;p__Ascomycota;c__Sordariomycetes;o__Microascales;f__Microascales_fam_Incertae_sedis;g__Doratomyces;s__Doratomyces_sp
ASV2489	1e-05	0	k__Fungi;p__Ascomycota;c__Dothideomycetes;o__Acrospermales;f__Acrospermales_fam_Incertae_sedis;g__Leptodiscella
ASV2490	7e-06	0	k__Fungi;p__Rozellomycota;c__Rozellomycota_cls_Incertae_sedis;o__Rozellomycota_ord_Incertae_sedis;f__Rozellomycota_fam_Incertae_sedis;g__Rozellomycota_gen_Incertae_sedis;s__Rozellomycota_sp
ASV2491	8e-06	0	k__Fungi;p__Ascomycota;c__Orbiliomycetes;o__Orbiliales;f__Orbiliaceae;g__Orbiliaceae_gen_Incertae_sedis;s__Orbiliaceae_sp
ASV2492	7e-06	0	k__Fungi;p__Rozellomycota;c__Rozellomycota_cls_Incertae_sedis;o__Rozellomycota_ord_Incertae_sedis;f__Rozellomycota_fam_Incertae_sedis;g__Rozellomycota_gen_Incertae_sedis;s__Rozellomycota_sp
ASV2493	9e-06	0	k__Fungi
ASV2494	8e-06	0	k__Fungi
ASV2495	8e-06	0	k__Fungi;p__Kickxellomycota;c__Ramicandelaberomycetes;o__Ramicandelaberales;f__Ramicandelaberaceae;g__Ramicandelaber;s__Ramicandelaber_sp
ASV2496	9e-06	0	k__Fungi
ASV2497	7e-06	0	k__Fungi;p__Rozellomycota;c__Rozellomycota_cls_Incertae_sedis;o__Rozellomycota_ord_Incertae_sedis;f__Rozellomycota_fam_Incertae_sedis;g__Rozellomycota_gen_Incertae_sedis;s__Rozellomycota_sp
ASV2499	8e-06	0	k__Fungi;p__Ascomycota;c__Leotiomycetes;o__Helotiales
ASV2500	1.2e-05	0	k__Fungi;p__Rozellomycota;c__Rozellomycotina_cls_Incertae_sedis;o__GS03;f__GS03_fam_Incertae_sedis;g__GS03_gen_Incertae_sedis;s__GS03_sp
ASV2501	1.2e-05	0	k__Fungi;p__Ascomycota;c__Sordariomycetes;o__Sordariales;f__Chaetomiaceae;g__Humicola;s__Humicola_fuscoatra
ASV2504	1.1e-05	0	k__Fungi;p__Ascomycota;c__Leotiomycetes;o__Helotiales
ASV2507	9e-06	0	k__Fungi;p__Basidiomycota;c__Microbotryomycetes;o__Microbotryales;f__Microbotryales_fam_Incertae_sedis;g__Microbotryales_gen_Incertae_sedis;s__Microbotryales_sp
ASV2516	8e-06	0	k__Fungi;p__Ascomycota;c__Dothideomycetes
ASV2517	9e-06	0	k__Fungi;p__Ascomycota;c__Leotiomycetes;o__Helotiales;f__Hamatocanthoscyphaceae;g__Hyalodendriella
ASV2518	8e-06	0	k__Fungi;p__Rozellomycota;c__Rozellomycota_cls_Incertae_sedis;o__Rozellomycota_ord_Incertae_sedis;f__Rozellomycota_fam_Incertae_sedis;g__Rozellomycota_gen_Incertae_sedis;s__Rozellomycota_sp
ASV2519	7e-06	0	k__Fungi
ASV2520	8e-06	0	k__Fungi;p__Ascomycota;c__Sordariomycetes;o__Coniochaetales;f__Coniochaetaceae
ASV2521	7e-06	0	k__Fungi;p__Rozellomycota;c__Rozellomycota_cls_Incertae_sedis;o__Rozellomycota_ord_Incertae_sedis;f__Rozellomycota_fam_Incertae_sedis;g__Rozellomycota_gen_Incertae_sedis;s__Rozellomycota_sp
ASV2522	5e-06	0	k__Fungi;p__Rozellomycota;c__Rozellomycota_cls_Incertae_sedis;o__Rozellomycota_ord_Incertae_sedis;f__Rozellomycota_fam_Incertae_sedis;g__Rozellomycota_gen_Incertae_sedis;s__Rozellomycota_sp
ASV2523	1e-05	0	k__Fungi;p__Ascomycota;c__Eurotiomycetes;o__Eurotiales
ASV2524	1e-05	0	k__Fungi;p__Fungi_phy_Incertae_sedis;c__Fungi_cls_Incertae_sedis;o__Fungi_ord_Incertae_sedis;f__Fungi_fam_Incertae_sedis;g__Fungi_gen_Incertae_sedis;s__Fungi_sp
ASV2525	1.1e-05	0	k__Fungi;p__Ascomycota;c__Leotiomycetes;o__Helotiales;f__Helotiales_fam_Incertae_sedis
ASV2526	7e-06	0	k__Fungi;p__Ascomycota;c__Dothideomycetes;o__Pleosporales;f__Leptosphaeriaceae;g__Subplenodomus;s__Subplenodomus_urticae
ASV2527	1.1e-05	0	k__Fungi;p__Rozellomycota;c__Rozellomycota_cls_Incertae_sedis;o__Rozellomycota_ord_Incertae_sedis;f__Rozellomycota_fam_Incertae_sedis;g__Rozellomycota_gen_Incertae_sedis;s__Rozellomycota_sp
ASV2528	7e-06	0	k__Fungi
ASV2529	8e-06	0	k__Fungi;p__Aphelidiomycota;c__Aphelidiomycetes;o__GS16;f__GS16_fam_Incertae_sedis;g__GS16_gen_Incertae_sedis;s__GS16_sp
ASV2530	8e-06	0	k__Fungi;p__Ascomycota;c__Sordariomycetes;o__Sordariales;f__Podosporaceae;g__Podospora;s__Podospora_araneosa
ASV2531	7e-06	0	k__Fungi
ASV2532	6e-06	0	k__Fungi
ASV2533	8e-06	0	k__Fungi;p__Ascomycota;c__Leotiomycetes
ASV2534	1e-05	0	k__Fungi;p__Ascomycota;c__Leotiomycetes;o__Helotiales;f__Pleuroascaceae
ASV2535	8e-06	0	k__Fungi;p__Fungi_phy_Incertae_sedis;c__Fungi_cls_Incertae_sedis;o__Fungi_ord_Incertae_sedis;f__Fungi_fam_Incertae_sedis;g__Fungi_gen_Incertae_sedis;s__Fungi_sp
ASV2537	8e-06	0	k__Fungi;p__Mucoromycota;c__Endogonomycetes;o__Endogonomycetes_ord_Incertae_sedis;f__Endogonomycetes_fam_Incertae_sedis;g__Endogonomycetes_gen_Incertae_sedis;s__Endogonomycetes_sp
ASV2540	9e-06	0	k__Fungi;p__Ascomycota;c__Dothideomycetes;o__Capnodiales;f__Capnodiales_fam_Incertae_sedis;g__Capnodiales_gen_Incertae_sedis;s__Capnodiales_sp
ASV2551	9e-06	0	k__Fungi
ASV2552	8e-06	0	k__Fungi;p__Ascomycota;c__Dothideomycetes;o__Minutisphaerales;f__Minutisphaeraceae;g__Minutisphaera;s__Minutisphaera_aspera
ASV2553	6e-06	0	k__Fungi
ASV2554	8e-06	0	k__Fungi;p__Chytridiomycota
ASV2555	7e-06	0	k__Fungi;p__Rozellomycota;c__Rozellomycota_cls_Incertae_sedis;o__Rozellomycota_ord_Incertae_sedis;f__Rozellomycota_fam_Incertae_sedis;g__Rozellomycota_gen_Incertae_sedis;s__Rozellomycota_sp
ASV2556	1e-05	0	k__Fungi;p__Basidiomycota;c__Agaricomycetes;o__Agaricomycetes_ord_Incertae_sedis;f__Agaricomycetes_fam_Incertae_sedis;g__Agaricomycetes_gen_Incertae_sedis;s__Agaricomycetes_sp
ASV2557	8e-06	0	k__Fungi;p__Ascomycota;c__Ascomycota_cls_Incertae_sedis;o__Ascomycota_ord_Incertae_sedis;f__Ascomycota_fam_Incertae_sedis;g__Ascomycota_gen_Incertae_sedis;s__Ascomycota_sp
ASV2558	9e-06	0	k__Fungi
ASV2559	8e-06	0	k__Fungi
ASV2560	9e-06	0	k__Fungi;p__Ascomycota;c__Sordariomycetes;o__Hypocreales;f__Hypocreales_fam_Incertae_sedis;g__Hypocreales_gen_Incertae_sedis;s__Hypocreales_sp
ASV2561	9e-06	0	k__Fungi;p__Fungi_phy_Incertae_sedis;c__Fungi_cls_Incertae_sedis;o__Fungi_ord_Incertae_sedis;f__Fungi_fam_Incertae_sedis;g__Fungi_gen_Incertae_sedis;s__Fungi_sp
ASV2562	8e-06	0	k__Fungi;p__Mucoromycota;c__Mucoromycetes;o__Mucorales;f__Mucoraceae
ASV2565	6e-06	0	k__Fungi;p__Ascomycota
ASV2567	6e-06	0	k__Fungi
ASV2568	6e-06	0	k__Fungi;p__Ascomycota;c__Leotiomycetes;o__Helotiales;f__Hyaloscyphaceae;g__Hyaloscypha;s__Hyaloscypha_bicolor
ASV2569	7e-06	0	k__Fungi;p__Ascomycota;c__Dothideomycetes;o__Mycosphaerellales;f__Mycosphaerellaceae;g__Cercospora;s__Cercospora_sp
ASV2593	8e-06	0	k__Fungi;p__Ascomycota
ASV2594	9e-06	0	k__Fungi
ASV2595	1e-05	0	k__Fungi
ASV2596	9e-06	0	k__Fungi
ASV2597	1e-05	0	k__Fungi;p__Ascomycota;c__Sordariomycetes;o__Hypocreales;f__Hypocreaceae;g__Hypomyces;s__Hypomyces_perniciosus
ASV2598	8e-06	0	k__Fungi;p__Ascomycota
ASV2599	8e-06	0	k__Fungi;p__Ascomycota
ASV2600	9e-06	0	k__Fungi;p__Rozellomycota;c__Rozellomycota_cls_Incertae_sedis;o__Rozellomycota_ord_Incertae_sedis;f__Rozellomycota_fam_Incertae_sedis;g__Rozellomycota_gen_Incertae_sedis;s__Rozellomycota_sp
ASV2601	4e-06	0	k__Fungi;p__Ascomycota;c__Sordariomycetes;o__Hypocreales;f__Bionectriaceae;g__Verrucostoma;s__Verrucostoma_sp
ASV2602	7e-06	0	k__Fungi;p__Fungi_phy_Incertae_sedis;c__Fungi_cls_Incertae_sedis;o__Fungi_ord_Incertae_sedis;f__Fungi_fam_Incertae_sedis;g__Fungi_gen_Incertae_sedis;s__Fungi_sp
ASV2603	7e-06	0	k__Fungi
ASV2604	8e-06	0	k__Fungi;p__Basidiomycota;c__Tremellomycetes;o__Tremellales;f__Cryptococcaceae;g__Cryptococcus;s__Cryptococcus_ramirezgomezianus
ASV2605	9e-06	0	k__Fungi;p__Ascomycota;c__Sordariomycetes;o__Sordariales;f__Sordariales_fam_Incertae_sedis;g__Sordariales_gen_Incertae_sedis;s__Sordariales_sp
ASV2606	5e-06	0	k__Fungi;p__Ascomycota;c__Leotiomycetes;o__Helotiales
ASV2607	9e-06	0	k__Fungi;p__Ascomycota;c__Dothideomycetes;o__Pleosporales;f__Cucurbitariaceae;g__Pyrenochaeta;s__Pyrenochaeta_sp
ASV2608	8e-06	0	k__Fungi;p__Mucoromycota;c__Mucoromycetes;o__Mucorales;f__Mucoraceae
ASV2609	6e-06	0	k__Fungi
ASV2610	7e-06	0	k__Fungi;p__Basidiomycota;c__Tritirachiomycetes;o__Tritirachiales;f__Tritirachiaceae;g__Tritirachium;s__Tritirachium_cinnamomeum
ASV2611	7e-06	0	k__Fungi;p__Chytridiomycota;c__Rhizophydiomycetes;o__Rhizophydiales;f__Rhizophydiales_fam_Incertae_sedis;g__Rhizophydiales_gen_Incertae_sedis;s__Rhizophydiales_sp
ASV2612	9e-06	0	k__Fungi;p__Ascomycota;c__Leotiomycetes;o__Thelebolales;f__Pseudeurotiaceae;g__Pseudeurotium;s__Pseudeurotium_sp
ASV2613	8e-06	0	k__Fungi;p__Chytridiomycota;c__Lobulomycetes;o__Lobulomycetales;f__Lobulomycetales_fam_Incertae_sedis;g__Lobulomycetales_gen_Incertae_sedis;s__Lobulomycetales_sp
ASV2614	7e-06	0	k__Fungi;p__Ascomycota;c__Dothideomycetes;o__Venturiales;f__Venturiaceae;g__Venturia;s__Venturia_sp
ASV2615	1e-05	0	k__Fungi;p__Mucoromycota;c__Umbelopsidomycetes;o__Umbelopsidales;f__Umbelopsidaceae;g__Umbelopsis
ASV2617	8e-06	0	k__Fungi;p__Ascomycota;c__Dothideomycetes;o__Capnodiales;f__Capnodiales_fam_Incertae_sedis;g__Capnodiales_gen_Incertae_sedis;s__Capnodiales_sp
ASV2619	9e-06	0	k__Fungi;p__Basidiomycota;c__Tremellomycetes;o__Filobasidiales;f__Piskurozymaceae;g__Solicoccozyma;s__Solicoccozyma_aeria
ASV2621	9e-06	0	k__Fungi
ASV2623	8e-06	0	k__Fungi;p__Ascomycota;c__Leotiomycetes;o__Helotiales;f__Dermateaceae;g__Pezicula
ASV2639	8e-06	0	k__Fungi;p__Mortierellomycota;c__Mortierellomycetes;o__Mortierellales;f__Mortierellaceae;g__Mortierella;s__Mortierella_basiparvispora
ASV2642	8e-06	0	k__Fungi;p__Ascomycota;c__Eurotiomycetes;o__Chaetothyriales;f__Cyphellophoraceae;g__Cyphellophora
ASV2643	7e-06	0	k__Fungi;p__Rozellomycota;c__Rozellomycota_cls_Incertae_sedis;o__Rozellomycota_ord_Incertae_sedis;f__Rozellomycota_fam_Incertae_sedis;g__Rozellomycota_gen_Incertae_sedis;s__Rozellomycota_sp
ASV2645	8e-06	0	k__Fungi
ASV2646	9e-06	0	k__Fungi;p__Rozellomycota;c__Rozellomycota_cls_Incertae_sedis;o__Rozellomycota_ord_Incertae_sedis;f__Rozellomycota_fam_Incertae_sedis;g__Rozellomycota_gen_Incertae_sedis;s__Rozellomycota_sp
ASV2647	8e-06	0	k__Fungi;p__Ascomycota;c__Leotiomycetes;o__Helotiales;f__Hamatocanthoscyphaceae;g__Hyalodendriella;s__Hyalodendriella_sp
ASV2648	8e-06	0	k__Fungi;p__Ascomycota;c__Eurotiomycetes;o__Onygenales;f__Onygenaceae;g__Xanthothecium;s__Xanthothecium_peruvianum
ASV2649	4e-06	0	k__Fungi;p__Ascomycota;c__Eurotiomycetes;o__Chaetothyriales;f__Chaetothyriales_fam_Incertae_sedis;g__Xylohypha;s__Xylohypha_sp
ASV2650	4e-06	0	k__Fungi;p__Ascomycota;c__Leotiomycetes;o__Helotiales;f__Hyaloscyphaceae;g__Hyaloscypha;s__Hyaloscypha_bicolor
ASV2651	8e-06	0	k__Fungi;p__Ascomycota;c__Leotiomycetes;o__Helotiales;f__Gelatinodiscaceae;g__Neobulgaria;s__Neobulgaria_koningiana
ASV2652	9e-06	0	k__Fungi;p__Mucoromycota;c__Mucoromycetes;o__Mucorales;f__Cunninghamellaceae;g__Absidia;s__Absidia_glauca
ASV2653	6e-06	0	k__Fungi;p__Ascomycota;c__Orbiliomycetes;o__Orbiliales;f__Orbiliaceae;g__Dactylellina;s__Dactylellina_sp
ASV2654	8e-06	0	k__Fungi;p__Fungi_phy_Incertae_sedis;c__Fungi_cls_Incertae_sedis;o__Fungi_ord_Incertae_sedis;f__Fungi_fam_Incertae_sedis;g__Fungi_gen_Incertae_sedis;s__Fungi_sp
ASV2655	7e-06	0	k__Fungi
ASV2656	7e-06	0	k__Fungi;p__Ascomycota;c__Sordariomycetes;o__Sordariomycetes_ord_Incertae_sedis;f__Junewangiaceae;g__Junewangiaceae_gen_Incertae_sedis;s__Junewangiaceae_sp
ASV2657	7e-06	0	k__Fungi
ASV2658	7e-06	0	k__Fungi
ASV2659	7e-06	0	k__Fungi;p__Fungi_phy_Incertae_sedis;c__Fungi_cls_Incertae_sedis;o__Fungi_ord_Incertae_sedis;f__Fungi_fam_Incertae_sedis;g__Fungi_gen_Incertae_sedis;s__Fungi_sp
ASV2660	7e-06	0	k__Fungi;p__Ascomycota;c__Sordariomycetes;o__Sordariales
ASV2662	6e-06	0	k__Fungi
ASV2663	6e-06	0	k__Fungi;p__Rozellomycota;c__Rozellomycota_cls_Incertae_sedis;o__Rozellomycota_ord_Incertae_sedis;f__Rozellomycota_fam_Incertae_sedis;g__Rozellomycota_gen_Incertae_sedis;s__Rozellomycota_sp
ASV2664	8e-06	0	k__Fungi;p__Basidiomycota;c__Agaricomycetes;o__Agaricales;f__Cortinariaceae;g__Cortinarius;s__Cortinarius_hinnuleus
ASV2665	7e-06	0	k__Fungi;p__Ascomycota;c__Sordariomycetes;o__Microascales;f__Halosphaeriaceae;g__Halosphaeriaceae_gen_Incertae_sedis;s__Halosphaeriaceae_sp
ASV2673	9e-06	0	k__Fungi;p__Ascomycota;c__Leotiomycetes;o__Helotiales;f__Myxotrichaceae;g__Oidiodendron
ASV2674	9e-06	0	k__Fungi;p__Ascomycota;c__Leotiomycetes;o__Helotiales;f__Mollisiaceae;g__Phialocephala;s__Phialocephala_helvetica
ASV2688	9e-06	0	k__Fungi;p__Ascomycota;c__Dothideomycetes;o__Pleosporales;f__Phaeosphaeriaceae;g__Ophiosphaerella;s__Ophiosphaerella_sp
ASV2689	8e-06	0	k__Fungi;p__Ascomycota;c__Sordariomycetes;o__Hypocreales;f__Hypocreaceae;g__Hypocreaceae_gen_Incertae_sedis;s__Hypocreaceae_sp
ASV2691	1e-05	0	k__Fungi;p__Ascomycota;c__Sordariomycetes;o__Atractosporales;f__Atractosporaceae;g__Atractosporaceae_gen_Incertae_sedis;s__Atractosporaceae_sp
ASV2692	6e-06	0	k__Fungi;p__Basidiomycota;c__Geminibasidiomycetes;o__Geminibasidiales;f__Geminibasidiaceae;g__Geminibasidium;s__Geminibasidium_sp
ASV2693	8e-06	0	k__Fungi;p__Ascomycota;c__Archaeorhizomycetes;o__Archaeorhizomycetales;f__Archaeorhizomycetaceae;g__Archaeorhizomycetaceae_gen_Incertae_sedis;s__Archaeorhizomycetaceae_sp
ASV2695	8e-06	0	k__Fungi;p__Fungi_phy_Incertae_sedis;c__Fungi_cls_Incertae_sedis;o__Fungi_ord_Incertae_sedis;f__Fungi_fam_Incertae_sedis;g__Fungi_gen_Incertae_sedis;s__Fungi_sp
ASV2696	8e-06	0	k__Fungi;p__Ascomycota;c__Leotiomycetes;o__Helotiales;f__Hyaloscyphaceae;g__Cistella;s__Cistella_albidolutea
ASV2697	6e-06	0	k__Fungi
ASV2698	4e-06	0	k__Fungi
ASV2699	7e-06	0	k__Fungi;p__Ascomycota;c__Dothideomycetes;o__Venturiales;f__Sympoventuriaceae;g__Pseudosigmoidea;s__Pseudosigmoidea_sp
ASV2700	8e-06	0	k__Fungi
ASV2701	8e-06	0	k__Fungi;p__Ascomycota;c__Leotiomycetes;o__Helotiales;f__Helotiaceae;g__Scytalidium
ASV2702	6e-06	0	k__Fungi;p__Fungi_phy_Incertae_sedis;c__Fungi_cls_Incertae_sedis;o__Fungi_ord_Incertae_sedis;f__Fungi_fam_Incertae_sedis;g__Fungi_gen_Incertae_sedis;s__Fungi_sp
ASV2703	6e-06	0	k__Fungi;p__Chytridiomycota;c__Rhizophydiomycetes;o__Rhizophydiales;f__Rhizophydiales_fam_Incertae_sedis;g__Rhizophydiales_gen_Incertae_sedis;s__Rhizophydiales_sp
ASV2705	7e-06	0	k__Fungi;p__Mucoromycota;c__Mucoromycetes;o__Mucorales;f__Cunninghamellaceae;g__Absidia;s__Absidia_sp
ASV2707	7e-06	0	k__Fungi;p__Basidiomycota;c__Agaricomycetes;o__Agaricales
ASV2708	7e-06	0	k__Fungi;p__Ascomycota;c__Sareomycetes;o__Sareales;f__Sareales_fam_Incertae_sedis;g__Sareales_gen_Incertae_sedis;s__Sareales_sp
ASV2709	7e-06	0	k__Fungi;p__Basidiomycota;c__Agaricomycetes;o__Trechisporales;f__Hydnodontaceae;g__Trechispora;s__Trechispora_verruculosa
ASV2710	7e-06	0	k__Fungi;p__Ascomycota;c__Eurotiomycetes;o__Eurotiales;f__Aspergillaceae;g__Talaromyces
ASV2711	8e-06	0	k__Fungi;p__Ascomycota;c__Leotiomycetes;o__Helotiales;f__Helotiaceae;g__Glarea;s__Glarea_sp
ASV2712	8e-06	0	k__Fungi;p__Basidiomycota;c__Agaricomycetes;o__Polyporales;f__Podoscyphaceae;g__Cotylidia;s__Cotylidia_sp
ASV2713	7e-06	0	k__Fungi
ASV2714	7e-06	0	k__Fungi;p__Ascomycota;c__Eurotiomycetes;o__Eurotiales;f__Aspergillaceae;g__Penicillium;s__Penicillium_catenatum
ASV2715	8e-06	0	k__Fungi;p__Ascomycota;c__Sordariomycetes;o__Hypocreales;f__Ophiocordycipitaceae;g__Haptocillium;s__Haptocillium_sp
ASV2721	7e-06	0	k__Fungi
ASV2722	8e-06	0	k__Fungi
ASV2723	8e-06	0	k__Fungi;p__Ascomycota;c__Eurotiomycetes;o__Onygenales;f__Onygenales_fam_Incertae_sedis;g__Onygenales_gen_Incertae_sedis;s__Onygenales_sp
ASV2725	5e-06	0	k__Fungi
ASV2740	8e-06	0	k__Fungi;p__Ascomycota;c__Sordariomycetes;o__Hypocreales;f__Hypocreaceae;g__Trichoderma;s__Trichoderma_stromaticum
ASV2743	8e-06	0	k__Fungi
ASV2744	8e-06	0	k__Fungi;p__Ascomycota;c__Orbiliomycetes;o__Orbiliales;f__Orbiliaceae;g__Orbiliaceae_gen_Incertae_sedis;s__Orbiliaceae_sp
ASV2746	8e-06	0	k__Fungi
ASV2747	4e-06	0	k__Fungi;p__Basidiomycota;c__Agaricomycetes;o__Cantharellales;f__Ceratobasidiaceae;g__Rhizoctonia;s__Rhizoctonia_fusispora
ASV2748	6e-06	0	k__Fungi;p__Ascomycota;c__Lecanoromycetes;o__Ostropales;f__Stictidaceae;g__Cryptodiscus;s__Cryptodiscus_sp
ASV2749	7e-06	0	k__Fungi;p__Basidiomycota;c__Agaricomycetes;o__Agaricales;f__Tricholomataceae;g__Flagelloscypha;s__Flagelloscypha_minutissima
ASV2750	7e-06	0	k__Fungi
ASV2751	7e-06	0	k__Fungi;p__Ascomycota;c__Eurotiomycetes;o__Eurotiales;f__Aspergillaceae;g__Aspergillus;s__Aspergillus_chlamydosporus
ASV2752	6e-06	0	k__Fungi;p__Ascomycota;c__Sordariomycetes;o__Glomerellales;f__Plectosphaerellaceae;g__Brunneochlamydosporium;s__Brunneochlamydosporium_nepalense
ASV2753	8e-06	0	k__Fungi;p__Basidiomycota;c__Agaricomycetes;o__Boletales;f__Rhizopogonaceae;g__Rhizopogon;s__Rhizopogon_graveolens
ASV2754	6e-06	0	k__Fungi
ASV2755	7e-06	0	k__Fungi;p__Ascomycota;c__Eurotiomycetes;o__Chaetothyriales;f__Herpotrichiellaceae;g__Exophiala;s__Exophiala_equina
ASV2757	7e-06	0	k__Fungi;p__Ascomycota;c__Eurotiomycetes;o__Onygenales;f__Gymnoascaceae;g__Gymnoascus;s__Gymnoascus_reessii
ASV2758	6e-06	0	k__Fungi;p__Fungi_phy_Incertae_sedis;c__Fungi_cls_Incertae_sedis;o__Fungi_ord_Incertae_sedis;f__Fungi_fam_Incertae_sedis;g__Fungi_gen_Incertae_sedis;s__Fungi_sp
ASV2759	7e-06	0	k__Fungi;p__Chytridiomycota;c__Synchytriomycetes;o__Synchytriales;f__Synchytriaceae;g__Synchytriaceae_gen_Incertae_sedis;s__Synchytriaceae_sp
ASV2760	6e-06	0	k__Fungi;p__Ascomycota;c__Eurotiomycetes;o__Eurotiales;f__Aspergillaceae;g__Penicillium;s__Penicillium_adametzii
ASV2761	6e-06	0	k__Fungi
ASV2762	8e-06	0	k__Fungi;p__Mucoromycota;c__Mucoromycetes;o__Mucorales;f__Cunninghamellaceae;g__Absidia;s__Absidia_glauca
ASV2763	7e-06	0	k__Fungi
ASV2764	6e-06	0	k__Fungi
ASV2765	6e-06	0	k__Fungi;p__Ascomycota;c__Sordariomycetes;o__Sordariales;f__Chaetomiaceae;g__Chaetomium
ASV2766	6e-06	0	k__Fungi;p__Rozellomycota;c__Rozellomycota_cls_Incertae_sedis;o__Rozellomycota_ord_Incertae_sedis;f__Rozellomycota_fam_Incertae_sedis;g__Rozellomycota_gen_Incertae_sedis;s__Rozellomycota_sp
ASV2775	8e-06	0	k__Fungi
ASV2777	8e-06	0	k__Fungi;p__Rozellomycota;c__Rozellomycota_cls_Incertae_sedis;o__Rozellomycota_ord_Incertae_sedis;f__Rozellomycota_fam_Incertae_sedis;g__Rozellomycota_gen_Incertae_sedis;s__Rozellomycota_sp
ASV2779	7e-06	0	k__Fungi;p__Basidiomycota;c__Agaricomycetes;o__Sebacinales;f__Serendipitaceae;g__Serendipita;s__Serendipita_sp
ASV2780	7e-06	0	k__Fungi;p__Fungi_phy_Incertae_sedis;c__Fungi_cls_Incertae_sedis;o__Fungi_ord_Incertae_sedis;f__Fungi_fam_Incertae_sedis;g__Fungi_gen_Incertae_sedis;s__Fungi_sp
ASV2793	7e-06	0	k__Fungi;p__Basidiomycota;c__Agaricomycetes;o__Agaricales;f__Clavariaceae;g__Clavulinopsis;s__Clavulinopsis_sp
ASV2798	8e-06	0	k__Fungi;p__Rozellomycota;c__Rozellomycota_cls_Incertae_sedis;o__Rozellomycota_ord_Incertae_sedis;f__Rozellomycota_fam_Incertae_sedis;g__Rozellomycota_gen_Incertae_sedis;s__Rozellomycota_sp
ASV2799	7e-06	0	k__Fungi
ASV2800	8e-06	0	k__Fungi;p__Ascomycota;c__Sordariomycetes;o__Sordariales;f__Sordariales_fam_Incertae_sedis;g__Sordariales_gen_Incertae_sedis;s__Sordariales_sp
ASV2801	8e-06	0	k__Fungi;p__Mortierellomycota;c__Mortierellomycetes;o__Mortierellales;f__Mortierellaceae;g__Mortierella;s__Mortierella_alpina
ASV2802	7e-06	0	k__Fungi;p__Basidiomycota;c__Agaricomycetes;o__Agaricales;f__Clavariaceae;g__Ramariopsis;s__Ramariopsis_crocea
ASV2803	6e-06	0	k__Fungi;p__Basidiomycota;c__Agaricomycetes;o__Thelephorales;f__Thelephoraceae
ASV2804	7e-06	0	k__Fungi;p__Basidiomycota;c__Microbotryomycetes;o__Leucosporidiales;f__Leucosporidiaceae;g__Leucosporidium;s__Leucosporidium_sp
ASV2805	7e-06	0	k__Fungi;p__Basidiomycota;c__Agaricomycetes;o__Hymenochaetales;f__Hymenochaetales_fam_Incertae_sedis;g__Hymenochaetales_gen_Incertae_sedis;s__Hymenochaetales_sp
ASV2806	8e-06	0	k__Fungi;p__Kickxellomycota;c__Ramicandelaberomycetes;o__Ramicandelaberales;f__Ramicandelaberaceae;g__Ramicandelaber;s__Ramicandelaber_sp
ASV2807	7e-06	0	k__Fungi;p__Glomeromycota;c__Glomeromycetes;o__Glomerales;f__Claroideoglomeraceae;g__Claroideoglomus;s__Claroideoglomus_sp
ASV2808	7e-06	0	k__Fungi;p__Ascomycota;c__Sordariomycetes;o__Sordariales
ASV2809	4e-06	0	k__Fungi;p__Ascomycota;c__Sordariomycetes;o__Coniochaetales;f__Coniochaetaceae;g__Coniochaetaceae_gen_Incertae_sedis;s__Coniochaetaceae_sp
ASV2810	6e-06	0	k__Fungi;p__Ascomycota;c__Pezizomycotina_cls_Incertae_sedis;o__Pezizomycotina_ord_Incertae_sedis;f__Pezizomycotina_fam_Incertae_sedis;g__Pezizomycotina_gen_Incertae_sedis;s__Pezizomycotina_sp
ASV2811	6e-06	0	k__Fungi
ASV2812	8e-06	0	k__Fungi
ASV2813	8e-06	0	k__Fungi;p__Ascomycota;c__Leotiomycetes;o__Helotiales;f__Helotiaceae;g__Tetracladium
ASV2814	7e-06	0	k__Fungi;p__Ascomycota;c__Sordariomycetes;o__Hypocreales
ASV2815	7e-06	0	k__Fungi;p__Ascomycota;c__Sordariomycetes;o__Glomerellales;f__Plectosphaerellaceae;g__Gibellulopsis;s__Gibellulopsis_nigrescens
ASV2816	7e-06	0	k__Fungi;p__Ascomycota;c__Sordariomycetes;o__Sordariales;f__Sordariales_fam_Incertae_sedis;g__Sordariales_gen_Incertae_sedis;s__Sordariales_sp
ASV2818	6e-06	0	k__Fungi
ASV2819	6e-06	0	k__Fungi;p__Ascomycota;c__Sordariomycetes;o__Coniochaetales;f__Coniochaetaceae;g__Coniochaeta;s__Coniochaeta_sp
ASV2820	6e-06	0	k__Fungi;p__Chytridiomycota;c__Synchytriomycetes;o__Synchytriales;f__Synchytriaceae;g__Synchytriaceae_gen_Incertae_sedis;s__Synchytriaceae_sp
ASV2821	8e-06	0	k__Fungi;p__Basidiomycota;c__Tremellomycetes;o__Tremellales;f__Trimorphomycetaceae;g__Saitozyma;s__Saitozyma_sp
ASV2822	6e-06	0	k__Fungi;p__Ascomycota;c__Sordariomycetes;o__Hypocreales;f__Hypocreales_fam_Incertae_sedis;g__Hypocreales_gen_Incertae_sedis;s__Hypocreales_sp
ASV2824	6e-06	0	k__Fungi;p__Ascomycota;c__Sordariomycetes;o__Hypocreales;f__Nectriaceae;g__Volutella
ASV2825	5e-06	0	k__Fungi;p__Ascomycota;c__Eurotiomycetes;o__Verrucariales;f__Verrucariales_fam_Incertae_sedis;g__Verrucariales_gen_Incertae_sedis;s__Verrucariales_sp
ASV2826	6e-06	0	k__Fungi;p__Fungi_phy_Incertae_sedis;c__Fungi_cls_Incertae_sedis;o__Fungi_ord_Incertae_sedis;f__Fungi_fam_Incertae_sedis;g__Fungi_gen_Incertae_sedis;s__Fungi_sp
ASV2827	6e-06	0	k__Fungi
ASV2828	6e-06	0	k__Fungi;p__Ascomycota;c__Sordariomycetes;o__Sordariales;f__Bombardiaceae;g__Ramophialophora;s__Ramophialophora_petraea
ASV2829	5e-06	0	k__Fungi
ASV2835	7e-06	0	k__Fungi;p__Ascomycota;c__Dothideomycetes;o__Mytilinidales;f__Gloniaceae;g__Gloniaceae_gen_Incertae_sedis;s__Gloniaceae_sp
ASV2837	6e-06	0	k__Fungi
ASV2838	6e-06	0	k__Fungi
ASV2839	6e-06	0	k__Fungi;p__Rozellomycota;c__Rozellomycota_cls_Incertae_sedis;o__Rozellomycota_ord_Incertae_sedis;f__Rozellomycota_fam_Incertae_sedis;g__Rozellomycota_gen_Incertae_sedis;s__Rozellomycota_sp
ASV2855	6e-06	0	k__Fungi;p__Ascomycota;c__Leotiomycetes;o__Helotiales;f__Leotiaceae
ASV2858	6e-06	0	k__Fungi;p__Basidiomycota;c__Microbotryomycetes;o__Microbotryomycetes_ord_Incertae_sedis;f__Chrysozymaceae;g__Udeniozyma;s__Udeniozyma_sp
ASV2859	7e-06	0	k__Fungi;p__Ascomycota;c__Eurotiomycetes;o__Chaetothyriales;f__Herpotrichiellaceae;g__Cladophialophora;s__Cladophialophora_chaetospira
ASV2860	5e-06	0	k__Fungi
ASV2861	6e-06	0	k__Fungi;p__Ascomycota
ASV2862	6e-06	0	k__Fungi;p__Chytridiomycota;c__Rhizophydiomycetes;o__Rhizophydiales;f__Rhizophydiales_fam_Incertae_sedis;g__Rhizophydiales_gen_Incertae_sedis;s__Rhizophydiales_sp
ASV2864	7e-06	0	k__Fungi;p__Basidiomycota;c__Microbotryomycetes;o__Sporidiobolales;f__Sporidiobolaceae;g__Rhodotorula;s__Rhodotorula_sp
ASV2865	7e-06	0	k__Fungi;p__Mortierellomycota;c__Mortierellomycetes;o__Mortierellales;f__Mortierellaceae;g__Mortierella;s__Mortierella_sp
ASV2867	7e-06	0	k__Fungi;p__Mucoromycota;c__Mucoromycetes;o__Mucorales;f__Cunninghamellaceae;g__Absidia;s__Absidia_glauca
ASV2868	6e-06	0	k__Fungi
ASV2869	5e-06	0	k__Fungi;p__Rozellomycota;c__Rozellomycota_cls_Incertae_sedis;o__Rozellomycota_ord_Incertae_sedis;f__Rozellomycota_fam_Incertae_sedis;g__Rozellomycota_gen_Incertae_sedis;s__Rozellomycota_sp
ASV2870	6e-06	0	k__Fungi;p__Ascomycota;c__Pezizomycetes;o__Pezizales;f__Pyronemataceae;g__Rhodoscypha;s__Rhodoscypha_sp
ASV2871	6e-06	0	k__Fungi
ASV2872	6e-06	0	k__Fungi;p__Ascomycota;c__Sordariomycetes;o__Hypocreales;f__Hypocreales_fam_Incertae_sedis;g__Hypocreales_gen_Incertae_sedis;s__Hypocreales_sp
ASV2873	6e-06	0	k__Fungi;p__Mucoromycota;c__Mucoromycotina_cls_Incertae_sedis;o__Mucoromycotina_ord_Incertae_sedis;f__Mucoromycotina_fam_Incertae_sedis;g__Bifiguratus;s__Bifiguratus_sp
ASV2875	7e-06	0	k__Fungi;p__Ascomycota;c__Sordariomycetes;o__Sordariales;f__Chaetomiaceae
ASV2876	6e-06	0	k__Fungi;p__Rozellomycota;c__Rozellomycota_cls_Incertae_sedis;o__Rozellomycota_ord_Incertae_sedis;f__Rozellomycota_fam_Incertae_sedis;g__Rozellomycota_gen_Incertae_sedis;s__Rozellomycota_sp
ASV2878	6e-06	0	k__Fungi
ASV2880	5e-06	0	k__Fungi;p__Mortierellomycota;c__Mortierellomycetes;o__Mortierellales;f__Mortierellaceae
ASV2881	5e-06	0	k__Fungi
ASV2883	6e-06	0	k__Fungi;p__Kickxellomycota;c__Ramicandelaberomycetes;o__Ramicandelaberales;f__Ramicandelaberaceae;g__Ramicandelaber;s__Ramicandelaber_sp
ASV2889	7e-06	0	k__Fungi;p__Ascomycota;c__Lecanoromycetes;o__Acarosporales;f__Acarosporales_fam_Incertae_sedis;g__Acarosporales_gen_Incertae_sedis;s__Acarosporales_sp
ASV2890	7e-06	0	k__Fungi;p__Ascomycota;c__Leotiomycetes;o__Helotiales
ASV2891	8e-06	0	k__Fungi;p__Ascomycota;c__Eurotiomycetes;o__Sclerococcales;f__Sclerococcaceae;g__Sclerococcum;s__Sclerococcum_sp
ASV2892	7e-06	0	k__Fungi;p__Basidiomycota;c__GS25;o__GS25_ord_Incertae_sedis;f__GS25_ord_Incertae_sedis_fam_Incertae_sedis;g__GS25_ord_Incertae_sedis_gen_Incertae_sedis;s__GS25_ord_Incertae_sedis_sp
ASV2893	6e-06	0	k__Fungi;p__Basidiomycota;c__Agaricomycetes;o__Russulales;f__Russulaceae;g__Russula;s__Russula_firmula
ASV2894	6e-06	0	k__Fungi;p__Glomeromycota;c__Glomeromycetes;o__Glomerales;f__Glomeraceae;g__Glomeraceae_gen_Incertae_sedis;s__Glomeraceae_sp
ASV2910	8e-06	0	k__Fungi;p__Rozellomycota;c__Rozellomycota_cls_Incertae_sedis;o__Rozellomycota_ord_Incertae_sedis;f__Rozellomycota_fam_Incertae_sedis;g__Rozellomycota_gen_Incertae_sedis;s__Rozellomycota_sp
ASV2911	7e-06	0	k__Fungi;p__Ascomycota;c__Archaeorhizomycetes;o__Archaeorhizomycetales;f__Archaeorhizomycetales_fam_Incertae_sedis;g__Archaeorhizomycetales_gen_Incertae_sedis;s__Archaeorhizomycetales_sp
ASV2912	6e-06	0	k__Fungi;p__Ascomycota;c__Dothideomycetes;o__Pleosporales;f__Lentitheciaceae;g__Darksidea;s__Darksidea_epsilon
ASV2913	8e-06	0	k__Fungi
ASV2915	5e-06	0	k__Fungi;p__Ascomycota;c__Eurotiomycetes;o__Chaetothyriales;f__Herpotrichiellaceae;g__Herpotrichiellaceae_gen_Incertae_sedis;s__Herpotrichiellaceae_sp
ASV2916	6e-06	0	k__Fungi;p__Ascomycota;c__Sordariomycetes;o__Sordariomycetes_ord_Incertae_sedis;f__Sordariomycetes_fam_Incertae_sedis;g__Oncopodiella;s__Oncopodiella_trigonella
ASV2917	7e-06	0	k__Fungi;p__Basidiomycota;c__Atractiellomycetes;o__Atractiellales;f__Hoehnelomycetaceae;g__Atractiella;s__Atractiella_solani
ASV2918	8e-06	0	k__Fungi;p__Ascomycota;c__Leotiomycetes;o__Leotiomycetes_ord_Incertae_sedis;f__Leotiomycetes_fam_Incertae_sedis;g__Leotiomycetes_gen_Incertae_sedis;s__Leotiomycetes_sp
ASV2919	7e-06	0	k__Fungi;p__Ascomycota;c__Pezizomycetes;o__Pezizales;f__Pyronemataceae;g__Rhodoscypha;s__Rhodoscypha_sp
ASV2920	5e-06	0	k__Fungi
ASV2921	4e-06	0	k__Fungi;p__Basidiomycota;c__Agaricomycetes;o__Agaricales;f__Entolomataceae;g__Entoloma;s__Entoloma_sp
ASV2922	7e-06	0	k__Fungi;p__Ascomycota;c__Leotiomycetes;o__Helotiales;f__Hyaloscyphaceae;g__Gemmina;s__Gemmina_gemmarum
ASV2923	5e-06	0	k__Fungi;p__Fungi_phy_Incertae_sedis;c__Fungi_cls_Incertae_sedis;o__Fungi_ord_Incertae_sedis;f__Fungi_fam_Incertae_sedis;g__Fungi_gen_Incertae_sedis;s__Fungi_sp
ASV2924	5e-06	0	k__Fungi;p__Rozellomycota;c__Rozellomycotina_cls_Incertae_sedis;o__GS10;f__GS10_fam_Incertae_sedis;g__GS10_gen_Incertae_sedis;s__GS10_sp
ASV2925	5e-06	0	k__Fungi;p__Fungi_phy_Incertae_sedis;c__Fungi_cls_Incertae_sedis;o__Fungi_ord_Incertae_sedis;f__Fungi_fam_Incertae_sedis;g__Fungi_gen_Incertae_sedis;s__Fungi_sp
ASV2926	5e-06	0	k__Fungi;p__Fungi_phy_Incertae_sedis;c__Fungi_cls_Incertae_sedis;o__Fungi_ord_Incertae_sedis;f__Fungi_fam_Incertae_sedis;g__Fungi_gen_Incertae_sedis;s__Fungi_sp
ASV2927	6e-06	0	k__Fungi;p__Blastocladiomycota;c__Blastocladiomycetes;o__Blastocladiales;f__Blastocladiales_fam_Incertae_sedis;g__Blastocladiales_gen_Incertae_sedis;s__Blastocladiales_sp
ASV2929	4e-06	0	k__Fungi;p__Basidiomycota;c__Agaricomycetes;o__Agaricales;f__Clavariaceae;g__Clavaria;s__Clavaria_sp
ASV2930	6e-06	0	k__Fungi
ASV2931	6e-06	0	k__Fungi
ASV2932	5e-06	0	k__Fungi;p__Basidiomycota;c__Agaricomycetes;o__Thelephorales;f__Thelephoraceae;g__Tomentella;s__Tomentella_ellisii
ASV2933	6e-06	0	k__Fungi;p__Mucoromycota;c__Endogonomycetes;o__Endogonomycetes_ord_Incertae_sedis;f__Endogonomycetes_fam_Incertae_sedis;g__Endogonomycetes_gen_Incertae_sedis;s__Endogonomycetes_sp
ASV2934	6e-06	0	k__Fungi;p__Ascomycota;c__Sordariomycetes;o__Sordariales;f__Sordariales_fam_Incertae_sedis;g__Papulaspora;s__Papulaspora_funabasensis
ASV2935	7e-06	0	k__Fungi;p__Ascomycota;c__Sordariomycetes;o__Hypocreales;f__Ophiocordycipitaceae;g__Purpureocillium;s__Purpureocillium_lavendulum
ASV2936	7e-06	0	k__Fungi
ASV2937	6e-06	0	k__Fungi;p__Ascomycota;c__Sordariomycetes
ASV2938	5e-06	0	k__Fungi;p__Ascomycota;c__Sordariomycetes;o__Hypocreales;f__Stachybotryaceae;g__Smaragdiniseta;s__Smaragdiniseta_sp
ASV2940	5e-06	0	k__Fungi;p__Basidiomycota;c__Agaricomycetes;o__Agaricales;f__Tricholomataceae;g__Leucopaxillus;s__Leucopaxillus_giganteus
ASV2941	5e-06	0	k__Fungi;p__Rozellomycota;c__Rozellomycota_cls_Incertae_sedis;o__Rozellomycota_ord_Incertae_sedis;f__Rozellomycota_fam_Incertae_sedis;g__Rozellomycota_gen_Incertae_sedis;s__Rozellomycota_sp
ASV2950	7e-06	0	k__Fungi
ASV2954	7e-06	0	k__Fungi;p__Ascomycota;c__Sordariomycetes;o__Hypocreales;f__Clavicipitaceae
ASV2955	7e-06	0	k__Fungi;p__Basidiomycota;c__Geminibasidiomycetes;o__Geminibasidiales;f__Geminibasidiaceae;g__Geminibasidium;s__Geminibasidium_sp
ASV2956	8e-06	0	k__Fungi;p__Rozellomycota;c__Rozellomycota_cls_Incertae_sedis;o__Rozellomycota_ord_Incertae_sedis;f__Rozellomycota_fam_Incertae_sedis;g__Rozellomycota_gen_Incertae_sedis;s__Rozellomycota_sp
ASV2962	6e-06	0	k__Fungi;p__Basidiomycota;c__Agaricomycetes;o__Agaricomycetes_ord_Incertae_sedis;f__Agaricomycetes_fam_Incertae_sedis;g__Agaricomycetes_gen_Incertae_sedis;s__Agaricomycetes_sp
ASV2976	8e-06	0	k__Fungi
ASV2977	6e-06	0	k__Fungi;p__Ascomycota;c__Eurotiomycetes;o__Eurotiales;f__Aspergillaceae;g__Penicillium
ASV2978	6e-06	0	k__Fungi;p__Basidiomycota;c__Agaricomycetes;o__Agaricales;f__Clavariaceae;g__Ramariopsis;s__Ramariopsis_sp
ASV2979	4e-06	0	k__Fungi
ASV2980	7e-06	0	k__Fungi;p__Mortierellomycota;c__Mortierellomycetes;o__Mortierellales;f__Mortierellaceae;g__Mortierella;s__Mortierella_alpina
ASV2982	7e-06	0	k__Fungi;p__Ascomycota;c__Eurotiomycetes;o__Chaetothyriales;f__Herpotrichiellaceae;g__Exophiala;s__Exophiala_moniliae
ASV2983	6e-06	0	k__Fungi;p__Chytridiomycota;c__Rhizophydiomycetes;o__Rhizophydiales;f__Rhizophydiales_fam_Incertae_sedis;g__Rhizophydiales_gen_Incertae_sedis;s__Rhizophydiales_sp
ASV2984	3e-06	0	k__Fungi;p__Fungi_phy_Incertae_sedis;c__Fungi_cls_Incertae_sedis;o__Fungi_ord_Incertae_sedis;f__Fungi_fam_Incertae_sedis;g__Fungi_gen_Incertae_sedis;s__Fungi_sp
ASV2985	6e-06	0	k__Fungi
ASV2986	6e-06	0	k__Fungi;p__Ascomycota;c__Sordariomycetes;o__Sordariales;f__Lasiosphaeriaceae;g__Apodus;s__Apodus_deciduus
ASV2987	6e-06	0	k__Fungi;p__Ascomycota;c__Eurotiomycetes;o__Chaetothyriales;f__Chaetothyriales_fam_Incertae_sedis;g__Chaetothyriales_gen_Incertae_sedis;s__Chaetothyriales_sp
ASV2988	6e-06	0	k__Fungi
ASV2989	6e-06	0	k__Fungi;p__Basidiomycota;c__Agaricomycetes;o__Boletales;f__Hygrophoropsidaceae;g__Hygrophoropsis;s__Hygrophoropsis_sp
ASV2990	7e-06	0	k__Fungi;p__Fungi_phy_Incertae_sedis;c__Fungi_cls_Incertae_sedis;o__Fungi_ord_Incertae_sedis;f__Fungi_fam_Incertae_sedis;g__Fungi_gen_Incertae_sedis;s__Fungi_sp
ASV2991	7e-06	0	k__Fungi;p__Ascomycota;c__Dothideomycetes;o__Pleosporales;f__Sporormiaceae;g__Preussia;s__Preussia_flanaganii
ASV2992	7e-06	0	k__Fungi;p__Ascomycota;c__Archaeorhizomycetes;o__Archaeorhizomycetales;f__Archaeorhizomycetales_fam_Incertae_sedis;g__Archaeorhizomycetales_gen_Incertae_sedis;s__Archaeorhizomycetales_sp
ASV2993	7e-06	0	k__Fungi;p__Basidiomycota;c__Basidiomycota_cls_Incertae_sedis;o__Basidiomycota_ord_Incertae_sedis;f__Basidiomycota_fam_Incertae_sedis;g__Basidiomycota_gen_Incertae_sedis;s__Basidiomycota_sp
ASV2994	6e-06	0	k__Fungi
ASV2995	5e-06	0	k__Fungi;p__Ascomycota;c__Sordariomycetes;o__Hypocreales;f__Ophiocordycipitaceae
ASV2996	7e-06	0	k__Fungi;p__Basidiomycota;c__Cystobasidiomycetes;o__Cystobasidiales;f__Cystobasidiaceae;g__Cystobasidium;s__Cystobasidium_sp
ASV2997	5e-06	0	k__Fungi
ASV2998	4e-06	0	k__Fungi
ASV3001	5e-06	0	k__Fungi;p__Basidiomycota;c__Agaricomycetes;o__Agaricales;f__Marasmiaceae;g__Mycopan;s__Mycopan_sp
ASV3002	6e-06	0	k__Fungi;p__Mucoromycota;c__Endogonomycetes;o__Endogonomycetes_ord_Incertae_sedis;f__Endogonomycetes_fam_Incertae_sedis;g__Endogonomycetes_gen_Incertae_sedis;s__Endogonomycetes_sp
ASV3003	6e-06	0	k__Fungi;p__Ascomycota;c__Sordariomycetes;o__Xylariales;f__Xylariales_fam_Incertae_sedis;g__Fusidium;s__Fusidium_sp
ASV3004	5e-06	0	k__Fungi
ASV3005	5e-06	0	k__Fungi
ASV3006	5e-06	0	k__Fungi;p__Kickxellomycota;c__Ramicandelaberomycetes;o__Ramicandelaberales;f__Ramicandelaberaceae;g__Ramicandelaber;s__Ramicandelaber_sp
ASV3007	7e-06	0	k__Fungi;p__Ascomycota;c__Sordariomycetes;o__Hypocreales;f__Hypocreales_fam_Incertae_sedis;g__Acremonium;s__Acremonium_persicinum
ASV3008	4e-06	0	k__Fungi;p__Basidiomycota;c__Agaricomycetes;o__Agaricales;f__Lycoperdaceae;g__Bovista
ASV3009	5e-06	0	k__Fungi;p__Ascomycota;c__Dothideomycetes;o__Venturiales;f__Venturiaceae;g__Venturia;s__Venturia_sp
ASV3011	5e-06	0	k__Fungi
ASV3012	5e-06	0	k__Fungi;p__Ascomycota;c__Sordariomycetes;o__Myrmecridiales;f__Myrmecridiales_fam_Incertae_sedis;g__Atractospora;s__Atractospora_verruculosa
ASV3023	6e-06	0	k__Fungi;p__Basidiomycota;c__Agaricomycetes;o__Trechisporales;f__Hydnodontaceae;g__Trechispora;s__Trechispora_invisitata
ASV3026	6e-06	0	k__Fungi;p__Ascomycota;c__Eurotiomycetes;o__Chaetothyriales;f__Chaetothyriales_fam_Incertae_sedis;g__Chaetothyriales_gen_Incertae_sedis;s__Chaetothyriales_sp
ASV3027	6e-06	0	k__Fungi;p__Ascomycota;c__Eurotiomycetes;o__Eurotiales;f__Aspergillaceae;g__Talaromyces
ASV3028	6e-06	0	k__Fungi;p__Ascomycota;c__Sordariomycetes;o__Coniochaetales;f__Coniochaetaceae;g__Coniochaeta
ASV3032	6e-06	0	k__Fungi;p__Basidiomycota;c__Agaricomycetes;o__Agaricales;f__Entolomataceae
ASV3055	7e-06	0	k__Fungi;p__Ascomycota;c__Leotiomycetes;o__Helotiales;f__Helotiaceae;g__Tetracladium
ASV3057	4e-06	0	k__Fungi;p__Mortierellomycota;c__Mortierellomycetes;o__Mortierellales;f__Mortierellaceae;g__Mortierella;s__Mortierella_sarnyensis
ASV3059	7e-06	0	k__Fungi;p__Basidiomycota;c__Agaricomycetes;o__Agaricales;f__Hymenogastraceae;g__Hymenogaster;s__Hymenogaster_sp
ASV3060	5e-06	0	k__Fungi;p__Ascomycota;c__Leotiomycetes;o__Helotiales
ASV3061	6e-06	0	k__Fungi
ASV3062	6e-06	0	k__Fungi;p__Rozellomycota;c__Rozellomycota_cls_Incertae_sedis;o__Rozellomycota_ord_Incertae_sedis;f__Rozellomycota_fam_Incertae_sedis;g__Rozellomycota_gen_Incertae_sedis;s__Rozellomycota_sp
ASV3063	6e-06	0	k__Fungi
ASV3064	6e-06	0	k__Fungi;p__Rozellomycota;c__Rozellomycota_cls_Incertae_sedis;o__Rozellomycota_ord_Incertae_sedis;f__Rozellomycota_fam_Incertae_sedis;g__Rozellomycota_gen_Incertae_sedis;s__Rozellomycota_sp
ASV3065	6e-06	0	k__Fungi;p__Fungi_phy_Incertae_sedis;c__Fungi_cls_Incertae_sedis;o__Fungi_ord_Incertae_sedis;f__Fungi_fam_Incertae_sedis;g__Fungi_gen_Incertae_sedis;s__Fungi_sp
ASV3066	6e-06	0	k__Fungi
ASV3067	5e-06	0	k__Fungi;p__Ascomycota;c__Sordariomycetes;o__Coniochaetales;f__Coniochaetaceae;g__Coniochaeta;s__Coniochaeta_vineae
ASV3068	5e-06	0	k__Fungi;p__Mucoromycota;c__Mucoromycetes;o__Mucorales;f__Cunninghamellaceae;g__Absidia;s__Absidia_cylindrospora
ASV3069	5e-06	0	k__Fungi;p__Ascomycota;c__Sordariomycetes;o__Hypocreales;f__Clavicipitaceae;g__Marquandomyces;s__Marquandomyces_marquandii
ASV3070	5e-06	0	k__Fungi;p__Monoblepharomycota;c__Monoblepharidomycetes;o__Monoblepharidales;f__Monoblepharidales_fam_Incertae_sedis;g__Monoblepharidales_gen_Incertae_sedis;s__Monoblepharidales_sp
ASV3071	3e-06	0	k__Fungi;p__Ascomycota;c__Sordariomycetes;o__Coniochaetales;f__Coniochaetaceae;g__Coniochaeta;s__Coniochaeta_fasciculata
ASV3072	6e-06	0	k__Fungi;p__Ascomycota
ASV3073	6e-06	0	k__Fungi;p__Fungi_phy_Incertae_sedis;c__Fungi_cls_Incertae_sedis;o__Fungi_ord_Incertae_sedis;f__Fungi_fam_Incertae_sedis;g__Fungi_gen_Incertae_sedis;s__Fungi_sp
ASV3074	6e-06	0	k__Fungi;p__Ascomycota;c__Dothideomycetes;o__Pleosporales;f__Didymosphaeriaceae;g__Laburnicola;s__Laburnicola_sp
ASV3075	6e-06	0	k__Fungi;p__Fungi_phy_Incertae_sedis;c__Fungi_cls_Incertae_sedis;o__Fungi_ord_Incertae_sedis;f__Fungi_fam_Incertae_sedis;g__Fungi_gen_Incertae_sedis;s__Fungi_sp
ASV3076	6e-06	0	k__Fungi
ASV3077	6e-06	0	k__Fungi;p__Chytridiomycota;c__Synchytriomycetes;o__Synchytriales;f__Synchytriaceae;g__Synchytriaceae_gen_Incertae_sedis;s__Synchytriaceae_sp
ASV3078	6e-06	0	k__Fungi;p__Ascomycota;c__Sordariomycetes;o__Coniochaetales;f__Coniochaetaceae;g__Coniochaeta;s__Coniochaeta_sp
ASV3079	6e-06	0	k__Fungi
ASV3080	4e-06	0	k__Fungi
ASV3081	5e-06	0	k__Fungi
ASV3082	6e-06	0	k__Fungi;p__Ascomycota;c__Leotiomycetes;o__Helotiales;f__Pleuroascaceae;g__Pleuroascaceae_gen_Incertae_sedis;s__Pleuroascaceae_sp
ASV3083	6e-06	0	k__Fungi;p__Ascomycota;c__Sordariomycetes;o__Coniochaetales;f__Coniochaetaceae;g__Lecythophora;s__Lecythophora_canina
ASV3084	5e-06	0	k__Fungi;p__Ascomycota;c__Sordariomycetes;o__Sordariales
ASV3085	5e-06	0	k__Fungi;p__Ascomycota;c__Orbiliomycetes;o__Orbiliales
ASV3086	5e-06	0	k__Fungi;p__Kickxellomycota;c__Ramicandelaberomycetes;o__Ramicandelaberales;f__Ramicandelaberaceae;g__Ramicandelaber;s__Ramicandelaber_sp
ASV3087	6e-06	0	k__Fungi;p__Ascomycota;c__Leotiomycetes;o__Helotiales;f__Helotiaceae;g__Scytalidium;s__Scytalidium_aurantiacum
ASV3088	5e-06	0	k__Fungi
ASV3089	5e-06	0	k__Fungi;p__Basidiomycota;c__Agaricomycetes;o__Hymenochaetales;f__Schizoporaceae;g__Xylodon;s__Xylodon_sp
ASV3090	6e-06	0	k__Fungi;p__Fungi_phy_Incertae_sedis;c__Fungi_cls_Incertae_sedis;o__Fungi_ord_Incertae_sedis;f__Fungi_fam_Incertae_sedis;g__Fungi_gen_Incertae_sedis;s__Fungi_sp
ASV3091	5e-06	0	k__Fungi;p__Fungi_phy_Incertae_sedis;c__Fungi_cls_Incertae_sedis;o__Fungi_ord_Incertae_sedis;f__Fungi_fam_Incertae_sedis;g__Fungi_gen_Incertae_sedis;s__Fungi_sp
ASV3092	5e-06	0	k__Fungi;p__Ascomycota;c__Orbiliomycetes;o__Orbiliales;f__Orbiliaceae;g__Arthrobotrys;s__Arthrobotrys_reticulatus
ASV3094	4e-06	0	k__Fungi
ASV3095	6e-06	0	k__Fungi;p__Basidiomycota;c__Cystobasidiomycetes;o__Sakaguchiales;f__Sakaguchiaceae;g__Sakaguchia;s__Sakaguchia_sp
ASV3096	4e-06	0	k__Fungi;p__Ascomycota;c__Sareomycetes;o__Sareales;f__Sareales_fam_Incertae_sedis;g__Sareales_gen_Incertae_sedis;s__Sareales_sp
ASV3097	5e-06	0	k__Fungi
ASV3098	4e-06	0	k__Fungi;p__Rozellomycota;c__Rozellomycota_cls_Incertae_sedis;o__Rozellomycota_ord_Incertae_sedis;f__Rozellomycota_fam_Incertae_sedis;g__Rozellomycota_gen_Incertae_sedis;s__Rozellomycota_sp
ASV3099	4e-06	0	k__Fungi;p__Mortierellomycota;c__Mortierellomycetes;o__Mortierellales;f__Mortierellaceae;g__Mortierella;s__Mortierella_sarnyensis
ASV3100	4e-06	0	k__Fungi;p__Ascomycota;c__Sordariomycetes;o__Hypocreales;f__Hypocreales_fam_Incertae_sedis;g__Acremonium
ASV3109	7e-06	0	k__Fungi;p__Ascomycota;c__Sordariomycetes;o__Microascales;f__Microascaceae;g__Gamsia
ASV3112	6e-06	0	k__Fungi
ASV3113	6e-06	0	k__Fungi;p__Ascomycota;c__Sordariomycetes;o__Hypocreales;f__Ophiocordycipitaceae;g__Hirsutella;s__Hirsutella_rhossiliensis
ASV3114	6e-06	0	k__Fungi;p__Ascomycota;c__Leotiomycetes;o__Helotiales;f__Helotiaceae;g__Tetracladium;s__Tetracladium_sp
ASV3116	6e-06	0	k__Fungi
ASV3121	6e-06	0	k__Fungi;p__Ascomycota;c__Leotiomycetes;o__Helotiales;f__Hyaloscyphaceae;g__Albotricha;s__Albotricha_sp
ASV3135	7e-06	0	k__Fungi;p__Mucoromycota;c__Mucoromycetes;o__Mucorales;f__Cunninghamellaceae;g__Absidia;s__Absidia_sp
ASV3136	4e-06	0	k__Fungi;p__Glomeromycota;c__Glomeromycetes;o__Glomerales;f__Glomeraceae
ASV3137	5e-06	0	k__Fungi
ASV3138	5e-06	0	k__Fungi;p__Ascomycota;c__Leotiomycetes;o__Helotiales
ASV3139	5e-06	0	k__Fungi;p__Ascomycota;c__Sordariomycetes;o__Hypocreales;f__Hypocreales_fam_Incertae_sedis;g__Hypocreales_gen_Incertae_sedis;s__Hypocreales_sp
ASV3140	4e-06	0	k__Fungi;p__Rozellomycota;c__Rozellomycota_cls_Incertae_sedis;o__Rozellomycota_ord_Incertae_sedis;f__Rozellomycota_fam_Incertae_sedis;g__Rozellomycota_gen_Incertae_sedis;s__Rozellomycota_sp
ASV3141	5e-06	0	k__Fungi;p__Rozellomycota;c__Rozellomycota_cls_Incertae_sedis;o__Rozellomycota_ord_Incertae_sedis;f__Rozellomycota_fam_Incertae_sedis;g__Rozellomycota_gen_Incertae_sedis;s__Rozellomycota_sp
ASV3142	5e-06	0	k__Fungi;p__Ascomycota;c__Orbiliomycetes;o__Orbiliales;f__Orbiliales_fam_Incertae_sedis;g__Orbiliales_gen_Incertae_sedis;s__Orbiliales_sp
ASV3144	6e-06	0	k__Fungi;p__Basidiomycota;c__Microbotryomycetes;o__Microbotryales;f__Microbotryales_fam_Incertae_sedis;g__Microbotryales_gen_Incertae_sedis;s__Microbotryales_sp
ASV3145	6e-06	0	k__Fungi;p__Ascomycota;c__Sordariomycetes;o__Sordariales;f__Chaetomiaceae;g__Chaetomiaceae_gen_Incertae_sedis;s__Chaetomiaceae_sp
ASV3146	6e-06	0	k__Fungi
ASV3147	3e-06	0	k__Fungi;p__Ascomycota;c__Leotiomycetes;o__Helotiales;f__Dermateaceae;g__Trimmatostroma;s__Trimmatostroma_sp
ASV3148	6e-06	0	k__Fungi
ASV3149	6e-06	0	k__Fungi;p__Ascomycota;c__Pezizomycetes;o__Pezizales;f__Pyronemataceae;g__Rhodoscypha;s__Rhodoscypha_sp
ASV3150	6e-06	0	k__Fungi;p__Glomeromycota;c__Glomeromycetes;o__Glomerales;f__Glomeraceae;g__Glomeraceae_gen_Incertae_sedis;s__Glomeraceae_sp
ASV3151	6e-06	0	k__Fungi
ASV3152	5e-06	0	k__Fungi;p__Ascomycota;c__Dothideomycetes;o__Mytilinidales;f__Gloniaceae;g__Cenococcum
ASV3153	6e-06	0	k__Fungi;p__Ascomycota
ASV3154	4e-06	0	k__Fungi;p__Ascomycota;c__Eurotiomycetes;o__Chaetothyriales;f__Chaetothyriales_fam_Incertae_sedis;g__Chaetothyriales_gen_Incertae_sedis;s__Chaetothyriales_sp
ASV3155	4e-06	0	k__Fungi
ASV3156	4e-06	0	k__Fungi;p__Basidiomycota;c__Agaricomycetes;o__Agaricales;f__Mycenaceae;g__Mycena;s__Mycena_stylobates
ASV3157	6e-06	0	k__Fungi;p__Ascomycota;c__Sordariomycetes
ASV3159	7e-06	0	k__Fungi
ASV3160	5e-06	0	k__Fungi;p__Ascomycota;c__Sordariomycetes;o__Hypocreales
ASV3161	5e-06	0	k__Fungi;p__Rozellomycota;c__Rozellomycota_cls_Incertae_sedis;o__Rozellomycota_ord_Incertae_sedis;f__Rozellomycota_fam_Incertae_sedis;g__Rozellomycota_gen_Incertae_sedis;s__Rozellomycota_sp
ASV3162	5e-06	0	k__Fungi;p__Ascomycota;c__Leotiomycetes;o__Helotiales
ASV3163	4e-06	0	k__Fungi;p__Rozellomycota;c__Rozellomycota_cls_Incertae_sedis;o__Rozellomycota_ord_Incertae_sedis;f__Rozellomycota_fam_Incertae_sedis;g__Rozellomycota_gen_Incertae_sedis;s__Rozellomycota_sp
ASV3164	5e-06	0	k__Fungi
ASV3165	5e-06	0	k__Fungi;p__Ascomycota
ASV3166	4e-06	0	k__Fungi;p__Fungi_phy_Incertae_sedis;c__Fungi_cls_Incertae_sedis;o__Fungi_ord_Incertae_sedis;f__Fungi_fam_Incertae_sedis;g__Fungi_gen_Incertae_sedis;s__Fungi_sp
ASV3167	5e-06	0	k__Fungi;p__Ascomycota;c__Leotiomycetes;o__Helotiales;f__Hyaloscyphaceae;g__Hyaloscypha;s__Hyaloscypha_finlandica
ASV3168	4e-06	0	k__Fungi;p__Ascomycota;c__Leotiomycetes;o__Helotiales;f__Hyaloscyphaceae;g__Hyphodiscus;s__Hyphodiscus_sp
ASV3169	5e-06	0	k__Fungi
ASV3170	4e-06	0	k__Fungi;p__Rozellomycota;c__Rozellomycota_cls_Incertae_sedis;o__Rozellomycota_ord_Incertae_sedis;f__Rozellomycota_fam_Incertae_sedis;g__Rozellomycota_gen_Incertae_sedis;s__Rozellomycota_sp
ASV3171	4e-06	0	k__Fungi;p__Ascomycota
ASV3172	6e-06	0	k__Fungi;p__Ascomycota;c__Eurotiomycetes;o__Chaetothyriales;f__Chaetothyriales_fam_Incertae_sedis;g__Xylohypha;s__Xylohypha_sp
ASV3183	4e-06	0	k__Fungi;p__Ascomycota;c__Eurotiomycetes;o__Eurotiales;f__Aspergillaceae;g__Penicillium
ASV3187	6e-06	0	k__Fungi;p__Ascomycota;c__Leotiomycetes;o__Helotiales;f__Mollisiaceae;g__Phialocephala;s__Phialocephala_helvetica
ASV3188	5e-06	0	k__Fungi;p__Basidiomycota;c__Agaricomycetes
ASV3189	5e-06	0	k__Fungi
ASV3190	6e-06	0	k__Fungi;p__Rozellomycota;c__Rozellomycota_cls_Incertae_sedis;o__Rozellomycota_ord_Incertae_sedis;f__Rozellomycota_fam_Incertae_sedis;g__Rozellomycota_gen_Incertae_sedis;s__Rozellomycota_sp
ASV3191	6e-06	0	k__Fungi;p__Fungi_phy_Incertae_sedis;c__Fungi_cls_Incertae_sedis;o__Fungi_ord_Incertae_sedis;f__Fungi_fam_Incertae_sedis;g__Fungi_gen_Incertae_sedis;s__Fungi_sp
ASV3192	5e-06	0	k__Fungi
ASV3217	6e-06	0	k__Fungi;p__Rozellomycota;c__Rozellomycota_cls_Incertae_sedis;o__Rozellomycota_ord_Incertae_sedis;f__Rozellomycota_fam_Incertae_sedis;g__Rozellomycota_gen_Incertae_sedis;s__Rozellomycota_sp
ASV3219	6e-06	0	k__Fungi
ASV3220	4e-06	0	k__Fungi
ASV3221	4e-06	0	k__Fungi;p__Ascomycota;c__Sordariomycetes;o__Hypocreales;f__Nectriaceae;g__Fusarium;s__Fusarium_commune
ASV3222	4e-06	0	k__Fungi;p__Ascomycota
ASV3224	4e-06	0	k__Fungi;p__Ascomycota;c__Sordariomycetes;o__Myrmecridiales;f__Myrmecridiaceae;g__Myrmecridium
ASV3225	5e-06	0	k__Fungi;p__Fungi_phy_Incertae_sedis;c__Fungi_cls_Incertae_sedis;o__Fungi_ord_Incertae_sedis;f__Fungi_fam_Incertae_sedis;g__Fungi_gen_Incertae_sedis;s__Fungi_sp
ASV3226	5e-06	0	k__Fungi;p__Rozellomycota;c__Rozellomycotina_cls_Incertae_sedis;o__GS05;f__GS05_fam_Incertae_sedis;g__GS05_gen_Incertae_sedis;s__GS05_sp
ASV3227	3e-06	0	k__Fungi
ASV3229	3e-06	0	k__Fungi;p__Rozellomycota;c__Rozellomycota_cls_Incertae_sedis;o__Rozellomycota_ord_Incertae_sedis;f__Rozellomycota_fam_Incertae_sedis;g__Rozellomycota_gen_Incertae_sedis;s__Rozellomycota_sp
ASV3230	5e-06	0	k__Fungi;p__Ascomycota;c__Pezizomycotina_cls_Incertae_sedis;o__Pezizomycotina_ord_Incertae_sedis;f__Pezizomycotina_fam_Incertae_sedis;g__Amblyosporium;s__Amblyosporium_botrytis
ASV3231	5e-06	0	k__Fungi;p__Ascomycota;c__Sordariomycetes;o__Hypocreales;f__Hypocreales_fam_Incertae_sedis;g__Hypocreales_gen_Incertae_sedis;s__Hypocreales_sp
ASV3232	4e-06	0	k__Fungi;p__Ascomycota;c__Sordariomycetes
ASV3233	5e-06	0	k__Fungi
ASV3234	4e-06	0	k__Fungi;p__Ascomycota;c__Sordariomycetes;o__Hypocreales;f__Nectriaceae;g__Fusarium;s__Fusarium_langsethiae
ASV3235	6e-06	0	k__Fungi;p__Ascomycota;c__Leotiomycetes;o__Helotiales
ASV3236	5e-06	0	k__Fungi;p__Ascomycota;c__Sordariomycetes;o__Coniochaetales;f__Coniochaetaceae
ASV3237	5e-06	0	k__Fungi;p__Ascomycota;c__Pezizomycetes;o__Pezizales;f__Pyronemataceae;g__Rhodoscypha;s__Rhodoscypha_sp
ASV3238	6e-06	0	k__Fungi
ASV3239	6e-06	0	k__Fungi;p__Ascomycota;c__Leotiomycetes;o__Helotiales;f__Helotiaceae;g__Tetracladium
ASV3240	5e-06	0	k__Fungi;p__Ascomycota;c__Sordariomycetes;o__Hypocreales;f__Clavicipitaceae
ASV3241	6e-06	0	k__Fungi
ASV3242	4e-06	0	k__Fungi
ASV3243	4e-06	0	k__Fungi
ASV3244	6e-06	0	k__Fungi
ASV3245	4e-06	0	k__Fungi;p__Fungi_phy_Incertae_sedis;c__Fungi_cls_Incertae_sedis;o__Fungi_ord_Incertae_sedis;f__Fungi_fam_Incertae_sedis;g__Fungi_gen_Incertae_sedis;s__Fungi_sp
ASV3246	6e-06	0	k__Fungi;p__Ascomycota;c__Sordariomycetes;o__Hypocreales
ASV3247	6e-06	0	k__Fungi
ASV3248	5e-06	0	k__Fungi;p__Fungi_phy_Incertae_sedis;c__Fungi_cls_Incertae_sedis;o__Fungi_ord_Incertae_sedis;f__Fungi_fam_Incertae_sedis;g__Fungi_gen_Incertae_sedis;s__Fungi_sp
ASV3249	4e-06	0	k__Fungi;p__Ascomycota;c__Leotiomycetes;o__Helotiales
ASV3250	5e-06	0	k__Fungi;p__Fungi_phy_Incertae_sedis;c__Fungi_cls_Incertae_sedis;o__Fungi_ord_Incertae_sedis;f__Fungi_fam_Incertae_sedis;g__Fungi_gen_Incertae_sedis;s__Fungi_sp
ASV3251	4e-06	0	k__Fungi;p__Rozellomycota;c__Rozellomycota_cls_Incertae_sedis;o__Rozellomycota_ord_Incertae_sedis;f__Rozellomycota_fam_Incertae_sedis;g__Rozellomycota_gen_Incertae_sedis;s__Rozellomycota_sp
ASV3252	4e-06	0	k__Fungi;p__Kickxellomycota;c__Ramicandelaberomycetes;o__Ramicandelaberales;f__Ramicandelaberaceae;g__Ramicandelaber;s__Ramicandelaber_sp
ASV3253	5e-06	0	k__Fungi;p__Chytridiomycota;c__Rhizophydiomycetes;o__Rhizophydiales;f__Rhizophydiales_fam_Incertae_sedis;g__Rhizophydiales_gen_Incertae_sedis;s__Rhizophydiales_sp
ASV3254	3e-06	0	k__Fungi;p__Fungi_phy_Incertae_sedis;c__Fungi_cls_Incertae_sedis;o__Fungi_ord_Incertae_sedis;f__Fungi_fam_Incertae_sedis;g__Fungi_gen_Incertae_sedis;s__Fungi_sp
ASV3255	4e-06	0	k__Fungi;p__Ascomycota;c__Sordariomycetes
ASV3256	5e-06	0	k__Fungi;p__Fungi_phy_Incertae_sedis;c__Fungi_cls_Incertae_sedis;o__Fungi_ord_Incertae_sedis;f__Fungi_fam_Incertae_sedis;g__Fungi_gen_Incertae_sedis;s__Fungi_sp
ASV3257	4e-06	0	k__Fungi;p__Ascomycota;c__Leotiomycetes;o__Helotiales;f__Hyaloscyphaceae;g__Microscypha;s__Microscypha_sp
ASV3259	4e-06	0	k__Fungi
ASV3260	3e-06	0	k__Fungi
ASV3261	4e-06	0	k__Fungi;p__Ascomycota;c__Eurotiomycetes;o__Eurotiales;f__Eurotiales_fam_Incertae_sedis;g__Eurotiales_gen_Incertae_sedis;s__Eurotiales_sp
ASV3262	4e-06	0	k__Fungi;p__Basidiomycota;c__Tremellomycetes;o__Tremellales;f__Bulleribasidiaceae;g__Bulleribasidiaceae_gen_Incertae_sedis;s__Bulleribasidiaceae_sp
ASV3271	4e-06	0	k__Fungi
ASV3272	5e-06	0	k__Fungi;p__Ascomycota;c__Leotiomycetes;o__Helotiales;f__Myxotrichaceae;g__Oidiodendron
ASV3273	6e-06	0	k__Fungi
ASV3274	4e-06	0	k__Fungi;p__Ascomycota;c__Sordariomycetes;o__Hypocreales;f__Hypocreales_fam_Incertae_sedis;g__Sarocladium;s__Sarocladium_strictum
ASV3275	5e-06	0	k__Fungi
ASV3277	5e-06	0	k__Fungi;p__Ascomycota;c__Sordariomycetes;o__Sordariales;f__Sordariales_fam_Incertae_sedis;g__Papulaspora;s__Papulaspora_funabasensis
ASV3278	6e-06	0	k__Fungi;p__Chytridiomycota;c__Rhizophydiomycetes;o__Rhizophydiales;f__Rhizophydiales_fam_Incertae_sedis;g__Rhizophydiales_gen_Incertae_sedis;s__Rhizophydiales_sp
ASV3279	6e-06	0	k__Fungi;p__Mortierellomycota;c__Mortierellomycetes;o__Mortierellales;f__Mortierellaceae;g__Mortierella
ASV3280	6e-06	0	k__Fungi;p__Ascomycota;c__Eurotiomycetes;o__Chaetothyriales;f__Cyphellophoraceae;g__Cyphellophora
ASV3281	4e-06	0	k__Fungi;p__Ascomycota;c__Dothideomycetes;o__Mytilinidales;f__Gloniaceae;g__Cenococcum
ASV3282	4e-06	0	k__Fungi;p__Basidiomycota;c__Agaricostilbomycetes;o__Agaricostilbales;f__Agaricostilbales_fam_Incertae_sedis;g__Agaricostilbales_gen_Incertae_sedis;s__Agaricostilbales_sp
ASV3283	4e-06	0	k__Fungi
ASV3284	4e-06	0	k__Fungi;p__Ascomycota;c__Eurotiomycetes;o__Chaetothyriales;f__Herpotrichiellaceae;g__Cladophialophora;s__Cladophialophora_cabanerensis
ASV3312	5e-06	0	k__Fungi;p__Rozellomycota;c__Rozellomycota_cls_Incertae_sedis;o__Rozellomycota_ord_Incertae_sedis;f__Rozellomycota_fam_Incertae_sedis;g__Rozellomycota_gen_Incertae_sedis;s__Rozellomycota_sp
ASV3314	6e-06	0	k__Fungi
ASV3315	6e-06	0	k__Fungi;p__Fungi_phy_Incertae_sedis;c__Fungi_cls_Incertae_sedis;o__Fungi_ord_Incertae_sedis;f__Fungi_fam_Incertae_sedis;g__Fungi_gen_Incertae_sedis;s__Fungi_sp
ASV3316	4e-06	0	k__Fungi
ASV3317	5e-06	0	k__Fungi
ASV3318	5e-06	0	k__Fungi
ASV3319	5e-06	0	k__Fungi;p__Mortierellomycota;c__Mortierellomycetes;o__Mortierellales;f__Mortierellaceae;g__Mortierella
ASV3321	5e-06	0	k__Fungi
ASV3322	5e-06	0	k__Fungi;p__Mucoromycota;c__Mucoromycetes;o__Mucorales;f__Mucoraceae;g__Mucor;s__Mucor_hiemalis
ASV3323	5e-06	0	k__Fungi;p__Chytridiomycota;c__Rhizophydiomycetes;o__Rhizophydiales;f__Rhizophydiales_fam_Incertae_sedis;g__Operculomyces;s__Operculomyces_laminatus
ASV3324	4e-06	0	k__Fungi;p__Ascomycota;c__Eurotiomycetes;o__Eurotiales;f__Trichocomaceae;g__Thermomyces;s__Thermomyces_lanuginosus
ASV3325	4e-06	0	k__Fungi;p__Ascomycota
ASV3326	3e-06	0	k__Fungi;p__Basidiomycota;c__Agaricomycetes;o__Trechisporales;f__Hydnodontaceae;g__Trechispora;s__Trechispora_stevensonii
ASV3327	3e-06	0	k__Fungi
ASV3328	3e-06	0	k__Fungi;p__Basidiomycota;c__Agaricomycetes;o__Trechisporales;f__Trechisporales_fam_Incertae_sedis;g__Trechisporales_gen_Incertae_sedis;s__Trechisporales_sp
ASV3329	3e-06	0	k__Fungi;p__Fungi_phy_Incertae_sedis;c__Fungi_cls_Incertae_sedis;o__Fungi_ord_Incertae_sedis;f__Fungi_fam_Incertae_sedis;g__Fungi_gen_Incertae_sedis;s__Fungi_sp
ASV3330	5e-06	0	k__Fungi;p__Chytridiomycota;c__Lobulomycetes;o__Lobulomycetales;f__Lobulomycetales_fam_Incertae_sedis;g__Lobulomycetales_gen_Incertae_sedis;s__Lobulomycetales_sp
ASV3331	6e-06	0	k__Fungi;p__Ascomycota;c__Pezizomycotina_cls_Incertae_sedis;o__Pezizomycotina_ord_Incertae_sedis;f__Pezizomycotina_fam_Incertae_sedis;g__Pezizomycotina_gen_Incertae_sedis;s__Pezizomycotina_sp
ASV3332	5e-06	0	k__Fungi;p__Fungi_phy_Incertae_sedis;c__Fungi_cls_Incertae_sedis;o__Fungi_ord_Incertae_sedis;f__Fungi_fam_Incertae_sedis;g__Fungi_gen_Incertae_sedis;s__Fungi_sp
ASV3333	5e-06	0	k__Fungi;p__Basidiomycota;c__Agaricomycetes;o__Agaricales;f__Marasmiaceae;g__Tetrapyrgos;s__Tetrapyrgos_subdendrophora
ASV3334	5e-06	0	k__Fungi
ASV3335	5e-06	0	k__Fungi;p__Ascomycota;c__Archaeorhizomycetes;o__Archaeorhizomycetales;f__Archaeorhizomycetaceae;g__Archaeorhizomyces;s__Archaeorhizomyces_sp
ASV3336	6e-06	0	k__Fungi;p__Fungi_phy_Incertae_sedis;c__Fungi_cls_Incertae_sedis;o__Fungi_ord_Incertae_sedis;f__Fungi_fam_Incertae_sedis;g__Fungi_gen_Incertae_sedis;s__Fungi_sp
ASV3337	4e-06	0	k__Fungi;p__Glomeromycota;c__Glomeromycetes;o__Glomerales;f__Glomeraceae;g__Glomus;s__Glomus_bareae
ASV3338	3e-06	0	k__Fungi;p__Ascomycota;c__Sordariomycetes;o__Xylariales;f__Apiosporaceae;g__Apiospora;s__Apiospora_kogelbergensis
ASV3339	4e-06	0	k__Fungi;p__Ascomycota;c__Sordariomycetes;o__Microascales;f__Halosphaeriaceae;g__Cirrenalia;s__Cirrenalia_sp
ASV3340	3e-06	0	k__Fungi
ASV3341	4e-06	0	k__Fungi
ASV3342	3e-06	0	k__Fungi;p__Basidiomycota;c__Tritirachiomycetes;o__Tritirachiales;f__Tritirachiaceae;g__Tritirachium;s__Tritirachium_cinnamomeum
ASV3344	4e-06	0	k__Fungi;p__Ascomycota;c__Sordariomycetes;o__Hypocreales;f__Nectriaceae;g__Fusarium;s__Fusarium_commune
ASV3345	4e-06	0	k__Fungi;p__Aphelidiomycota;c__Aphelidiomycetes
ASV3346	3e-06	0	k__Fungi;p__Fungi_phy_Incertae_sedis;c__Fungi_cls_Incertae_sedis;o__Fungi_ord_Incertae_sedis;f__Fungi_fam_Incertae_sedis;g__Fungi_gen_Incertae_sedis;s__Fungi_sp
ASV3347	3e-06	0	k__Fungi
ASV3350	3e-06	0	k__Fungi;p__GS01_phy_Incertae_sedis;c__GS01_phy_Incertae_sedis_cls_Incertae_sedis;o__GS01_phy_Incertae_sedis_ord_Incertae_sedis;f__GS01_phy_Incertae_sedis_fam_Incertae_sedis;g__GS01_phy_Incertae_sedis_gen_Incertae_sedis;s__GS01_phy_Incertae_sedis_sp
ASV3351	4e-06	0	k__Fungi
ASV3352	3e-06	0	k__Fungi;p__Ascomycota;c__Sordariomycetes;o__Hypocreales;f__Hypocreales_fam_Incertae_sedis;g__Fusariella;s__Fusariella_hughesii
ASV3353	4e-06	0	k__Fungi
ASV3354	4e-06	0	k__Fungi;p__Ascomycota;c__Sordariomycetes;o__Hypocreales;f__Ophiocordycipitaceae
ASV3355	4e-06	0	k__Fungi;p__Ascomycota;c__Eurotiomycetes;o__Onygenales;f__Onygenaceae;g__Onygenaceae_gen_Incertae_sedis;s__Onygenaceae_sp
ASV3356	4e-06	0	k__Fungi;p__Ascomycota;c__Sordariomycetes;o__Hypocreales;f__Clavicipitaceae
ASV3357	4e-06	0	k__Fungi;p__Basidiomycota;c__Agaricomycetes;o__Agaricales;f__Mycenaceae;g__Mycena;s__Mycena_rebaudengoi
ASV3358	4e-06	0	k__Fungi;p__Ascomycota;c__Dothideomycetes;o__Pleosporales
ASV3359	4e-06	0	k__Fungi
ASV3360	4e-06	0	k__Fungi;p__Monoblepharomycota;c__Monoblepharidomycetes;o__Monoblepharidales;f__Monoblepharidales_fam_Incertae_sedis;g__Monoblepharidales_gen_Incertae_sedis;s__Monoblepharidales_sp
ASV3361	4e-06	0	k__Fungi
ASV3362	4e-06	0	k__Fungi;p__Ascomycota;c__Sordariomycetes;o__Microascales;f__Microascaceae;g__Acaulium;s__Acaulium_caviariforme
ASV3363	4e-06	0	k__Fungi;p__Basidiomycota
ASV3378	6e-06	0	k__Fungi;p__Mortierellomycota;c__Mortierellomycetes;o__Mortierellales;f__Mortierellaceae
ASV3380	6e-06	0	k__Fungi;p__Basidiomycota;c__Agaricomycetes;o__Phallales;f__Phallaceae;g__Phallus;s__Phallus_impudicus
ASV3381	6e-06	0	k__Fungi;p__Ascomycota
ASV3382	5e-06	0	k__Fungi;p__Ascomycota;c__Sordariomycetes;o__Hypocreales;f__Hypocreaceae;g__Trichoderma
ASV3383	5e-06	0	k__Fungi;p__Ascomycota;c__Eurotiomycetes;o__Eurotiales;f__Aspergillaceae;g__Penicillium
ASV3385	5e-06	0	k__Fungi;p__Basidiomycota;c__Agaricomycetes;o__Agaricales;f__Cortinariaceae;g__Cortinarius;s__Cortinarius_albidoavellaneus
ASV3387	4e-06	0	k__Fungi;p__Ascomycota;c__Dothideomycetes;o__Pleosporales;f__Pleosporales_fam_Incertae_sedis;g__Pleosporales_gen_Incertae_sedis;s__Pleosporales_sp
ASV3388	4e-06	0	k__Fungi;p__Mucoromycota;c__Mucoromycetes;o__Mucorales;f__Cunninghamellaceae;g__Absidia;s__Absidia_sp
ASV3389	3e-06	0	k__Fungi;p__Glomeromycota;c__Paraglomeromycetes;o__Paraglomerales;f__Paraglomeraceae;g__Paraglomus;s__Paraglomus_laccatum
ASV3390	4e-06	0	k__Fungi;p__Fungi_phy_Incertae_sedis;c__Fungi_cls_Incertae_sedis;o__Fungi_ord_Incertae_sedis;f__Fungi_fam_Incertae_sedis;g__Fungi_gen_Incertae_sedis;s__Fungi_sp
ASV3399	4e-06	0	k__Fungi;p__Ascomycota;c__Sordariomycetes;o__Sordariales
ASV3423	6e-06	0	k__Fungi;p__Basidiomycota;c__Agaricomycetes
ASV3424	4e-06	0	k__Fungi
ASV3425	4e-06	0	k__Fungi;p__Ascomycota;c__Sordariomycetes;o__Xylariales;f__Xylariales_fam_Incertae_sedis;g__Fusidium;s__Fusidium_sp
ASV3426	3e-06	0	k__Fungi
ASV3427	5e-06	0	k__Fungi;p__Chytridiomycota
ASV3428	5e-06	0	k__Fungi
ASV3429	5e-06	0	k__Fungi;p__Fungi_phy_Incertae_sedis;c__Fungi_cls_Incertae_sedis;o__Fungi_ord_Incertae_sedis;f__Fungi_fam_Incertae_sedis;g__Fungi_gen_Incertae_sedis;s__Fungi_sp
ASV3430	4e-06	0	k__Fungi
ASV3431	5e-06	0	k__Fungi;p__Ascomycota
ASV3432	5e-06	0	k__Fungi;p__Ascomycota;c__Sordariomycetes;o__Coniochaetales;f__Coniochaetaceae;g__Coniochaeta
ASV3433	5e-06	0	k__Fungi;p__Kickxellomycota;c__GS19;o__GS19_ord_Incertae_sedis;f__GS19_fam_Incertae_sedis;g__GS19_gen_Incertae_sedis;s__GS19_sp
ASV3434	4e-06	0	k__Fungi
ASV3435	5e-06	0	k__Fungi;p__Rozellomycota;c__Rozellomycotina_cls_Incertae_sedis;o__GS11;f__GS11_fam_Incertae_sedis;g__GS11_gen_Incertae_sedis;s__GS11_sp
ASV3436	4e-06	0	k__Fungi;p__Ascomycota
ASV3437	4e-06	0	k__Fungi;p__Ascomycota;c__Eurotiomycetes;o__Onygenales;f__Arachnomycetaceae
ASV3438	2e-06	0	k__Fungi;p__Ascomycota;c__Sordariomycetes;o__Sordariales;f__Sordariales_fam_Incertae_sedis;g__Sordariales_gen_Incertae_sedis;s__Sordariales_sp
ASV3439	4e-06	0	k__Fungi;p__Ascomycota;c__Orbiliomycetes;o__Orbiliales
ASV3440	3e-06	0	k__Fungi;p__Ascomycota;c__Leotiomycetes;o__Helotiales;f__Hyaloscyphaceae;g__Hyaloscyphaceae_gen_Incertae_sedis;s__Hyaloscyphaceae_sp
ASV3441	4e-06	0	k__Fungi;p__Ascomycota;c__Eurotiomycetes;o__Chaetothyriales;f__Herpotrichiellaceae;g__Cladophialophora
ASV3442	5e-06	0	k__Fungi
ASV3443	5e-06	0	k__Fungi
ASV3444	5e-06	0	k__Fungi
ASV3445	5e-06	0	k__Fungi;p__Glomeromycota;c__Glomeromycetes;o__Glomerales;f__Glomeraceae
ASV3446	5e-06	0	k__Fungi;p__Chytridiomycota
ASV3447	5e-06	0	k__Fungi
ASV3448	4e-06	0	k__Fungi;p__Ascomycota;c__Sordariomycetes;o__Sordariales;f__Sordariales_fam_Incertae_sedis;g__Sordariales_gen_Incertae_sedis;s__Sordariales_sp
ASV3449	5e-06	0	k__Fungi;p__Basidiomycota;c__Tremellomycetes;o__Filobasidiales;f__Piskurozymaceae;g__Solicoccozyma;s__Solicoccozyma_sp
ASV3450	5e-06	0	k__Fungi;p__Ascomycota
ASV3451	4e-06	0	k__Fungi;p__Fungi_phy_Incertae_sedis;c__Fungi_cls_Incertae_sedis;o__Fungi_ord_Incertae_sedis;f__Fungi_fam_Incertae_sedis;g__Fungi_gen_Incertae_sedis;s__Fungi_sp
ASV3452	5e-06	0	k__Fungi;p__Ascomycota;c__Dothideomycetes;o__Minutisphaerales;f__Minutisphaeraceae;g__Minutisphaera;s__Minutisphaera_aspera
ASV3453	3e-06	0	k__Fungi;p__Fungi_phy_Incertae_sedis;c__Fungi_cls_Incertae_sedis;o__Fungi_ord_Incertae_sedis;f__Fungi_fam_Incertae_sedis;g__Fungi_gen_Incertae_sedis;s__Fungi_sp
ASV3454	4e-06	0	k__Fungi;p__Ascomycota;c__Archaeorhizomycetes;o__Archaeorhizomycetales;f__Archaeorhizomycetaceae;g__Archaeorhizomyces;s__Archaeorhizomyces_borealis
ASV3455	4e-06	0	k__Fungi;p__Ascomycota;c__Sordariomycetes;o__Microascales;f__Halosphaeriaceae;g__Cirrenalia;s__Cirrenalia_sp
ASV3456	4e-06	0	k__Fungi;p__Ascomycota;c__Sordariomycetes
ASV3457	4e-06	0	k__Fungi;p__Ascomycota;c__Eurotiomycetes;o__Verrucariales;f__Verrucariales_fam_Incertae_sedis;g__Verrucariales_gen_Incertae_sedis;s__Verrucariales_sp
ASV3458	3e-06	0	k__Fungi;p__Ascomycota;c__Sordariomycetes;o__Hypocreales;f__Nectriaceae;g__Neonectria;s__Neonectria_major
ASV3460	4e-06	0	k__Fungi;p__Ascomycota
ASV3461	4e-06	0	k__Fungi;p__Ascomycota;c__Dothideomycetes;o__Pleosporales;f__Pleosporaceae;g__Alternaria
ASV3462	4e-06	0	k__Fungi
ASV3463	4e-06	0	k__Fungi
ASV3464	4e-06	0	k__Fungi;p__Fungi_phy_Incertae_sedis;c__Fungi_cls_Incertae_sedis;o__Fungi_ord_Incertae_sedis;f__Fungi_fam_Incertae_sedis;g__Fungi_gen_Incertae_sedis;s__Fungi_sp
ASV3465	4e-06	0	k__Fungi
ASV3466	4e-06	0	k__Fungi;p__Ascomycota;c__Sordariomycetes;o__Hypocreales;f__Stachybotryaceae;g__Stachybotryaceae_gen_Incertae_sedis;s__Stachybotryaceae_sp
ASV3467	4e-06	0	k__Fungi
ASV3468	4e-06	0	k__Fungi;p__Ascomycota;c__Leotiomycetes;o__Helotiales;f__Cenangiaceae;g__Cenangiaceae_gen_Incertae_sedis;s__Cenangiaceae_sp
ASV3469	4e-06	0	k__Fungi;p__Ascomycota;c__Leotiomycetes;o__Helotiales
ASV3470	3e-06	0	k__Fungi;p__Ascomycota;c__Sordariomycetes;o__Sordariales
ASV3471	3e-06	0	k__Fungi;p__Rozellomycota;c__Rozellomycota_cls_Incertae_sedis;o__Rozellomycota_ord_Incertae_sedis;f__Rozellomycota_fam_Incertae_sedis;g__Rozellomycota_gen_Incertae_sedis;s__Rozellomycota_sp
ASV3472	3e-06	0	k__Fungi
ASV3473	3e-06	0	k__Fungi;p__Mortierellomycota;c__Mortierellomycetes;o__Mortierellales;f__Mortierellaceae;g__Mortierella
ASV3474	3e-06	0	k__Fungi;p__Ascomycota;c__Sordariomycetes;o__Sordariales
ASV3476	4e-06	0	k__Fungi
ASV3477	4e-06	0	k__Fungi;p__Ascomycota;c__Eurotiomycetes;o__Eurotiales;f__Aspergillaceae;g__Penicillium
ASV3479	3e-06	0	k__Fungi;p__Basidiomycota;c__Microbotryomycetes;o__Sporidiobolales;f__Sporidiobolales_fam_Incertae_sedis;g__Sporidiobolales_gen_Incertae_sedis;s__Sporidiobolales_sp
ASV3480	3e-06	0	k__Fungi;p__Ascomycota;c__Leotiomycetes;o__Thelebolales;f__Pseudeurotiaceae;g__Pseudeurotium
ASV3481	4e-06	0	k__Fungi;p__Ascomycota;c__Sordariomycetes;o__Hypocreales;f__Hypocreales_fam_Incertae_sedis;g__Hypocreales_gen_Incertae_sedis;s__Hypocreales_sp
ASV3496	4e-06	0	k__Fungi;p__Ascomycota;c__Leotiomycetes
ASV3498	5e-06	0	k__Fungi;p__Ascomycota;c__Sordariomycetes;o__Sordariales;f__Podosporaceae;g__Podospora;s__Podospora_striatispora
ASV3499	4e-06	0	k__Fungi;p__Ascomycota;c__Sordariomycetes;o__Hypocreales;f__Nectriaceae;g__Fusarium;s__Fusarium_commune
ASV3500	5e-06	0	k__Fungi;p__Rozellomycota;c__Rozellomycota_cls_Incertae_sedis;o__Rozellomycota_ord_Incertae_sedis;f__Rozellomycota_fam_Incertae_sedis;g__Rozellomycota_gen_Incertae_sedis;s__Rozellomycota_sp
ASV3501	4e-06	0	k__Fungi;p__Chytridiomycota;c__Spizellomycetes;o__Spizellomycetales;f__Spizellomycetales_fam_Incertae_sedis;g__Spizellomycetales_gen_Incertae_sedis;s__Spizellomycetales_sp
ASV3502	4e-06	0	k__Fungi;p__Basidiomycota;c__Agaricomycetes;o__Agaricales;f__Clavariaceae;g__Ramariopsis;s__Ramariopsis_sp
ASV3503	5e-06	0	k__Fungi;p__Mortierellomycota;c__Mortierellomycetes;o__Mortierellales;f__Mortierellaceae;g__Mortierella;s__Mortierella_sp
ASV3504	5e-06	0	k__Fungi;p__Basidiomycota;c__Cystobasidiomycetes;o__Sakaguchiales;f__Sakaguchiaceae;g__Sakaguchia;s__Sakaguchia_sp
ASV3505	3e-06	0	k__Fungi;p__Ascomycota;c__Leotiomycetes;o__Thelebolales;f__Pseudeurotiaceae;g__Geomyces;s__Geomyces_sp
ASV3506	5e-06	0	k__Fungi;p__Ascomycota;c__Sordariomycetes;o__Hypocreales;f__Ophiocordycipitaceae;g__Albophoma;s__Albophoma_yamanashiensis
ASV3507	4e-06	0	k__Fungi;p__Ascomycota;c__Lecanoromycetes;o__Acarosporales;f__Acarosporales_fam_Incertae_sedis;g__Acarosporales_gen_Incertae_sedis;s__Acarosporales_sp
ASV3508	3e-06	0	k__Fungi
ASV3514	3e-06	0	k__Fungi
ASV3541	3e-06	0	k__Fungi;p__Ascomycota;c__Leotiomycetes;o__Helotiales
ASV3543	4e-06	0	k__Fungi;p__Ascomycota;c__Eurotiomycetes;o__Chaetothyriales;f__Herpotrichiellaceae;g__Cladophialophora;s__Cladophialophora_sp
ASV3544	3e-06	0	k__Fungi
ASV3545	3e-06	0	k__Fungi;p__Basidiomycota;c__Agaricomycetes;o__Agaricales;f__Entolomataceae;g__Entoloma;s__Entoloma_aprile
ASV3546	5e-06	0	k__Fungi;p__Ascomycota
ASV3547	4e-06	0	k__Fungi;p__Fungi_phy_Incertae_sedis;c__Fungi_cls_Incertae_sedis;o__Fungi_ord_Incertae_sedis;f__Fungi_fam_Incertae_sedis;g__Fungi_gen_Incertae_sedis;s__Fungi_sp
ASV3548	4e-06	0	k__Fungi;p__Basidiomycota;c__Agaricomycetes;o__Trechisporales
ASV3549	4e-06	0	k__Fungi;p__Mucoromycota;c__Mucoromycetes;o__Mucorales;f__Mucoraceae;g__Mucor;s__Mucor_racemosus
ASV3550	5e-06	0	k__Fungi;p__Ascomycota;c__Dothideomycetes;o__Pleosporales;f__Sporormiaceae;g__Sporormiaceae_gen_Incertae_sedis;s__Sporormiaceae_sp
ASV3551	3e-06	0	k__Fungi;p__Basidiomycota;c__Microbotryomycetes;o__Microbotryomycetes_ord_Incertae_sedis;f__Chrysozymaceae;g__Udeniozyma;s__Udeniozyma_sp
ASV3552	4e-06	0	k__Fungi;p__Basidiomycota;c__Agaricomycetes
ASV3553	3e-06	0	k__Fungi;p__Ascomycota;c__Dothideomycetes;o__Pleosporales;f__Phaeosphaeriaceae;g__Paraphoma;s__Paraphoma_radicina
ASV3554	3e-06	0	k__Fungi;p__Ascomycota;c__Sordariomycetes;o__Pleurotheciales;f__Pleurotheciaceae;g__Sterigmatobotrys;s__Sterigmatobotrys_macrocarpa
ASV3555	3e-06	0	k__Fungi
ASV3556	4e-06	0	k__Fungi
ASV3557	4e-06	0	k__Fungi
ASV3558	4e-06	0	k__Fungi;p__Glomeromycota;c__Glomeromycetes;o__Glomerales;f__Glomeraceae;g__Glomeraceae_gen_Incertae_sedis;s__Glomeraceae_sp
ASV3559	4e-06	0	k__Fungi;p__Ascomycota;c__Pezizomycetes;o__Pezizales;f__Pyronemataceae;g__Rhodoscypha;s__Rhodoscypha_sp
ASV3560	4e-06	0	k__Fungi;p__Ascomycota;c__Eurotiomycetes;o__Onygenales;f__Onygenaceae;g__Currahomyces;s__Currahomyces_indicus
ASV3562	4e-06	0	k__Fungi;p__Ascomycota;c__Orbiliomycetes;o__Orbiliales;f__Orbiliales_fam_Incertae_sedis;g__Orbiliales_gen_Incertae_sedis;s__Orbiliales_sp
ASV3564	4e-06	0	k__Fungi;p__Chytridiomycota;c__Spizellomycetes;o__Spizellomycetales;f__Spizellomycetales_fam_Incertae_sedis;g__Spizellomycetales_gen_Incertae_sedis;s__Spizellomycetales_sp
ASV3565	5e-06	0	k__Fungi;p__Olpidiomycota;c__Olpidiomycetes;o__Olpidiales;f__Olpidiaceae;g__Olpidium;s__Olpidium_sp
ASV3566	4e-06	0	k__Fungi;p__Glomeromycota;c__Archaeosporomycetes;o__Archaeosporales;f__Archaeosporales_fam_Incertae_sedis;g__Archaeosporales_gen_Incertae_sedis;s__Archaeosporales_sp
ASV3567	3e-06	0	k__Fungi;p__Fungi_phy_Incertae_sedis;c__Fungi_cls_Incertae_sedis;o__Fungi_ord_Incertae_sedis;f__Fungi_fam_Incertae_sedis;g__Fungi_gen_Incertae_sedis;s__Fungi_sp
ASV3568	4e-06	0	k__Fungi
ASV3569	4e-06	0	k__Fungi;p__Basidiomycota;c__Tremellomycetes;o__Tremellales;f__Tremellaceae;g__Tremella;s__Tremella_sp
ASV3570	5e-06	0	k__Fungi;p__Rozellomycota;c__Rozellomycotina_cls_Incertae_sedis;o__GS05;f__GS05_fam_Incertae_sedis;g__GS05_gen_Incertae_sedis;s__GS05_sp
ASV3571	4e-06	0	k__Fungi;p__Basidiomycota;c__Agaricomycetes;o__Sebacinales
ASV3572	3e-06	0	k__Fungi;p__Kickxellomycota;c__Ramicandelaberomycetes;o__Ramicandelaberales;f__Ramicandelaberaceae;g__Ramicandelaber;s__Ramicandelaber_sp
ASV3573	3e-06	0	k__Fungi
ASV3574	3e-06	0	k__Fungi;p__Ascomycota;c__Pezizomycetes;o__Pezizales;f__Pyronemataceae;g__Rhodoscypha;s__Rhodoscypha_sp
ASV3576	4e-06	0	k__Fungi
ASV3577	3e-06	0	k__Fungi
ASV3578	3e-06	0	k__Fungi;p__Ascomycota
ASV3579	4e-06	0	k__Fungi;p__Basidiomycota;c__Geminibasidiomycetes;o__Geminibasidiales;f__Geminibasidiaceae;g__Geminibasidium;s__Geminibasidium_sp
ASV3580	4e-06	0	k__Fungi
ASV3581	3e-06	0	k__Fungi
ASV3582	3e-06	0	k__Fungi;p__Glomeromycota;c__Glomeromycetes;o__Glomerales;f__Glomeraceae;g__Glomus;s__Glomus_sp
ASV3583	3e-06	0	k__Fungi;p__Rozellomycota;c__Rozellomycota_cls_Incertae_sedis;o__Rozellomycota_ord_Incertae_sedis;f__Rozellomycota_fam_Incertae_sedis;g__Rozellomycota_gen_Incertae_sedis;s__Rozellomycota_sp
ASV3584	3e-06	0	k__Fungi;p__Rozellomycota;c__Rozellomycota_cls_Incertae_sedis;o__Rozellomycota_ord_Incertae_sedis;f__Rozellomycota_fam_Incertae_sedis;g__Rozellomycota_gen_Incertae_sedis;s__Rozellomycota_sp
ASV3585	3e-06	0	k__Fungi;p__Basidiomycota;c__Tremellomycetes;o__Tremellales;f__Tremellaceae;g__Tremellaceae_gen_Incertae_sedis;s__Tremellaceae_sp
ASV3586	3e-06	0	k__Fungi;p__Ascomycota;c__Dothideomycetes;o__Pleosporales
ASV3587	3e-06	0	k__Fungi
ASV3588	3e-06	0	k__Fungi;p__Basidiomycota;c__Agaricomycetes;o__Sebacinales;f__Sebacinaceae;g__Chaetospermum;s__Chaetospermum_sp
ASV3589	4e-06	0	k__Fungi;p__Ascomycota;c__Sordariomycetes;o__Coniochaetales;f__Coniochaetaceae
ASV3591	4e-06	0	k__Fungi;p__Ascomycota;c__Sordariomycetes;o__Sordariomycetes_ord_Incertae_sedis;f__Sordariomycetes_fam_Incertae_sedis;g__Plagiosphaera;s__Plagiosphaera_immersa
ASV3592	3e-06	0	k__Fungi;p__Ascomycota;c__Sordariomycetes;o__Sordariales;f__Lasiosphaeriaceae;g__Schizothecium;s__Schizothecium_glutinans
ASV3593	3e-06	0	k__Fungi;p__Glomeromycota;c__Glomeromycetes;o__Glomerales;f__Glomeraceae;g__Microdominikia;s__Microdominikia_litorea
ASV3594	3e-06	0	k__Fungi
ASV3595	5e-06	0	k__Fungi;p__Rozellomycota;c__Rozellomycotina_cls_Incertae_sedis;o__GS05;f__GS05_fam_Incertae_sedis;g__GS05_gen_Incertae_sedis;s__GS05_sp
ASV3596	3e-06	0	k__Fungi;p__Rozellomycota;c__Rozellomycota_cls_Incertae_sedis;o__Rozellomycota_ord_Incertae_sedis;f__Rozellomycota_fam_Incertae_sedis;g__Rozellomycota_gen_Incertae_sedis;s__Rozellomycota_sp
ASV3598	3e-06	0	k__Fungi
ASV3599	3e-06	0	k__Fungi;p__Ascomycota;c__Leotiomycetes;o__Helotiales;f__Myxotrichaceae;g__Oidiodendron
ASV3600	3e-06	0	k__Fungi;p__Ascomycota;c__Eurotiomycetes;o__Chaetothyriales;f__Herpotrichiellaceae;g__Exophiala;s__Exophiala_sp
ASV3601	4e-06	0	k__Fungi;p__Ascomycota;c__Dothideomycetes;o__Acrospermales;f__Acrospermales_fam_Incertae_sedis;g__Leptodiscella;s__Leptodiscella_sp
ASV3602	3e-06	0	k__Fungi;p__Ascomycota;c__Leotiomycetes;o__Helotiales;f__Cenangiaceae;g__Cenangiaceae_gen_Incertae_sedis;s__Cenangiaceae_sp
ASV3618	4e-06	0	k__Fungi;p__Basidiomycota;c__Agaricomycetes;o__Agaricales;f__Lyophyllaceae;g__Tephrocybe;s__Tephrocybe_rancida
ASV3622	4e-06	0	k__Fungi;p__Ascomycota;c__Sordariomycetes;o__Hypocreales;f__Clavicipitaceae;g__Metapochonia;s__Metapochonia_bulbillosa
ASV3623	4e-06	0	k__Fungi;p__Ascomycota;c__Leotiomycetes;o__Helotiales;f__Hyaloscyphaceae;g__Gemmina;s__Gemmina_gemmarum
ASV3624	4e-06	0	k__Fungi;p__Ascomycota;c__Saccharomycetes;o__Saccharomycetales;f__Saccharomycetales_fam_Incertae_sedis;g__Nadsonia;s__Nadsonia_starkeyi-henricii
ASV3625	4e-06	0	k__Fungi;p__Rozellomycota;c__Rozellomycota_cls_Incertae_sedis;o__Rozellomycota_ord_Incertae_sedis;f__Rozellomycota_fam_Incertae_sedis;g__Rozellomycota_gen_Incertae_sedis;s__Rozellomycota_sp
ASV3626	4e-06	0	k__Fungi;p__Ascomycota;c__Leotiomycetes;o__Helotiales;f__Myxotrichaceae;g__Byssoascus;s__Byssoascus_sp
ASV3627	4e-06	0	k__Fungi;p__Mortierellomycota;c__Mortierellomycetes;o__Mortierellales;f__Mortierellaceae;g__Mortierella;s__Mortierella_alliacea
ASV3628	4e-06	0	k__Fungi;p__Basidiomycota;c__Agaricomycetes;o__Agaricales;f__Inocybaceae;g__Inocybe
ASV3631	4e-06	0	k__Fungi;p__Ascomycota;c__Pezizomycetes;o__Pezizales;f__Ascobolaceae;g__Ascobolus;s__Ascobolus_sp
ASV3639	3e-06	0	k__Fungi;p__Ascomycota
ASV3666	3e-06	0	k__Fungi;p__Ascomycota;c__Sordariomycetes;o__Coniochaetales;f__Coniochaetaceae;g__Lecythophora;s__Lecythophora_canina
ASV3667	4e-06	0	k__Fungi;p__Kickxellomycota;c__Ramicandelaberomycetes;o__Ramicandelaberales;f__Ramicandelaberaceae;g__Ramicandelaber;s__Ramicandelaber_sp
ASV3669	3e-06	0	k__Fungi;p__Basidiomycota;c__Tremellomycetes;o__Trichosporonales;f__Tetragoniomycetaceae;g__Tetragoniomycetaceae_gen_Incertae_sedis;s__Tetragoniomycetaceae_sp
ASV3670	3e-06	0	k__Fungi;p__Basidiomycota;c__Agaricomycetes;o__Thelephorales;f__Thelephoraceae;g__Pseudotomentella;s__Pseudotomentella_sp
ASV3671	3e-06	0	k__Fungi;p__Ascomycota;c__Lecanoromycetes;o__Acarosporales;f__Acarosporales_fam_Incertae_sedis;g__Acarosporales_gen_Incertae_sedis;s__Acarosporales_sp
ASV3672	3e-06	0	k__Fungi
ASV3673	3e-06	0	k__Fungi;p__Basidiomycota;c__Agaricomycetes
ASV3674	3e-06	0	k__Fungi;p__Fungi_phy_Incertae_sedis;c__Fungi_cls_Incertae_sedis;o__Fungi_ord_Incertae_sedis;f__Fungi_fam_Incertae_sedis;g__Fungi_gen_Incertae_sedis;s__Fungi_sp
ASV3675	3e-06	0	k__Fungi;p__Fungi_phy_Incertae_sedis;c__Fungi_cls_Incertae_sedis;o__Fungi_ord_Incertae_sedis;f__Fungi_fam_Incertae_sedis;g__Fungi_gen_Incertae_sedis;s__Fungi_sp
ASV3676	3e-06	0	k__Fungi
ASV3677	3e-06	0	k__Fungi
ASV3678	3e-06	0	k__Fungi;p__Ascomycota;c__Eurotiomycetes;o__Onygenales;f__Onygenaceae;g__Chrysosporium
ASV3679	4e-06	0	k__Fungi;p__Ascomycota;c__Sordariomycetes;o__Sordariales;f__Lasiosphaeriaceae;g__Schizothecium
ASV3680	4e-06	0	k__Fungi;p__Ascomycota;c__Sordariomycetes;o__Microascales;f__Microascales_fam_Incertae_sedis;g__Doratomyces;s__Doratomyces_sp
ASV3681	4e-06	0	k__Fungi;p__Ascomycota;c__Dothideomycetes;o__Pleosporales;f__Torulaceae;g__Dendryphion;s__Dendryphion_europaeum
ASV3682	3e-06	0	k__Fungi;p__Rozellomycota;c__Rozellomycota_cls_Incertae_sedis;o__Rozellomycota_ord_Incertae_sedis;f__Rozellomycota_fam_Incertae_sedis;g__Rozellomycota_gen_Incertae_sedis;s__Rozellomycota_sp
ASV3683	4e-06	0	k__Fungi;p__Chytridiomycota;c__Spizellomycetes;o__Spizellomycetales;f__Spizellomycetales_fam_Incertae_sedis;g__Spizellomycetales_gen_Incertae_sedis;s__Spizellomycetales_sp
ASV3684	3e-06	0	k__Fungi;p__Ascomycota;c__Sordariomycetes;o__Sordariales;f__Lasiosphaeriaceae;g__Schizothecium;s__Schizothecium_sp
ASV3685	3e-06	0	k__Fungi;p__Ascomycota;c__Sordariomycetes;o__Hypocreales;f__Ophiocordycipitaceae;g__Haptocillium;s__Haptocillium_sinense
ASV3686	3e-06	0	k__Fungi;p__Ascomycota;c__Eurotiomycetes;o__Chaetothyriales;f__Chaetothyriales_fam_Incertae_sedis;g__Chaetothyriales_gen_Incertae_sedis;s__Chaetothyriales_sp
ASV3688	2e-06	0	k__Fungi;p__Ascomycota;c__Dothideomycetes;o__Pleosporales;f__Phaeosphaeriaceae;g__Paraphoma
ASV3689	3e-06	0	k__Fungi;p__Ascomycota;c__Dothideomycetes;o__Acrospermales;f__Acrospermales_fam_Incertae_sedis;g__Leptodiscella
ASV3690	4e-06	0	k__Fungi;p__Ascomycota;c__Dothideomycetes;o__Pleosporales;f__Sporormiaceae;g__Sporormiella;s__Sporormiella_leporina
ASV3691	4e-06	0	k__Fungi;p__Basidiomycota;c__Agaricomycetes;o__Hymenochaetales;f__Schizoporaceae;g__Xylodon;s__Xylodon_sp
ASV3692	4e-06	0	k__Fungi;p__Rozellomycota;c__Rozellomycota_cls_Incertae_sedis;o__Rozellomycota_ord_Incertae_sedis;f__Rozellomycota_fam_Incertae_sedis;g__Rozellomycota_gen_Incertae_sedis;s__Rozellomycota_sp
ASV3693	4e-06	0	k__Fungi
ASV3694	4e-06	0	k__Fungi;p__Glomeromycota;c__Glomeromycetes;o__Glomerales;f__Glomeraceae
ASV3695	4e-06	0	k__Fungi
ASV3696	4e-06	0	k__Fungi
ASV3697	4e-06	0	k__Fungi;p__Basidiomycota;c__Agaricomycetes;o__Auriculariales;f__Auriculariales_fam_Incertae_sedis;g__Oliveonia;s__Oliveonia_sp
ASV3698	4e-06	0	k__Fungi
ASV3699	4e-06	0	k__Fungi;p__Ascomycota;c__Eurotiomycetes;o__Sclerococcales;f__Sclerococcaceae;g__Sclerococcum;s__Sclerococcum_sp
ASV3700	3e-06	0	k__Fungi
ASV3701	3e-06	0	k__Fungi;p__Ascomycota;c__Leotiomycetes;o__Helotiales;f__Ploettnerulaceae
ASV3702	3e-06	0	k__Fungi
ASV3703	6e-06	0	k__Fungi;p__Fungi_phy_Incertae_sedis;c__Fungi_cls_Incertae_sedis;o__Fungi_ord_Incertae_sedis;f__Fungi_fam_Incertae_sedis;g__Fungi_gen_Incertae_sedis;s__Fungi_sp
ASV3704	3e-06	0	k__Fungi;p__Chytridiomycota
ASV3705	3e-06	0	k__Fungi;p__Ascomycota;c__Eurotiomycetes;o__Chaetothyriales;f__Chaetothyriales_fam_Incertae_sedis;g__Chaetothyriales_gen_Incertae_sedis;s__Chaetothyriales_sp
ASV3706	3e-06	0	k__Fungi;p__Mucoromycota;c__Umbelopsidomycetes;o__Umbelopsidales;f__Umbelopsidaceae;g__Umbelopsis;s__Umbelopsis_dimorpha
ASV3707	3e-06	0	k__Fungi;p__Ascomycota;c__Eurotiomycetes;o__Eurotiales;f__Aspergillaceae;g__Talaromyces
ASV3708	3e-06	0	k__Fungi;p__Ascomycota;c__Dothideomycetes;o__Pleosporales;f__Didymosphaeriaceae
ASV3709	4e-06	0	k__Fungi;p__Ascomycota;c__Eurotiomycetes;o__Eurotiales;f__Aspergillaceae;g__Aspergillus
ASV3710	3e-06	0	k__Fungi;p__Mucoromycota;c__Mucoromycetes;o__Mucorales;f__Cunninghamellaceae;g__Absidia;s__Absidia_glauca
ASV3711	4e-06	0	k__Fungi
ASV3712	3e-06	0	k__Fungi;p__Basidiomycota;c__Agaricomycetes;o__Trechisporales;f__Hydnodontaceae;g__Trechispora;s__Trechispora_invisitata
ASV3713	5e-06	0	k__Fungi;p__Ascomycota;c__Leotiomycetes;o__Helotiales;f__Tricladiaceae;g__Tricladium;s__Tricladium_sp
ASV3714	4e-06	0	k__Fungi
ASV3715	3e-06	0	k__Fungi
ASV3716	3e-06	0	k__Fungi
ASV3717	3e-06	0	k__Fungi;p__Ascomycota;c__Sordariomycetes;o__Hypocreales;f__Stachybotryaceae;g__Achroiostachys;s__Achroiostachys_betulicola
ASV3718	3e-06	0	k__Fungi;p__Ascomycota;c__Sordariomycetes;o__Hypocreales;f__Clavicipitaceae
ASV3719	3e-06	0	k__Fungi
ASV3720	3e-06	0	k__Fungi;p__Ascomycota
ASV3721	3e-06	0	k__Fungi;p__Ascomycota;c__Leotiomycetes;o__Helotiales;f__Hyaloscyphaceae;g__Lachnum
ASV3722	3e-06	0	k__Fungi
ASV3723	2e-06	0	k__Fungi;p__Ascomycota;c__Dothideomycetes;o__Pleosporales;f__Lentitheciaceae;g__Keissleriella;s__Keissleriella_cladophila
ASV3724	3e-06	0	k__Fungi
ASV3725	3e-06	0	k__Fungi
ASV3726	3e-06	0	k__Fungi;p__Basidiomycota
ASV3727	4e-06	0	k__Fungi
ASV3728	4e-06	0	k__Fungi
ASV3729	4e-06	0	k__Fungi;p__Ascomycota;c__Sordariomycetes;o__Xylariales;f__Xylariaceae
ASV3730	4e-06	0	k__Fungi;p__Fungi_phy_Incertae_sedis;c__Fungi_cls_Incertae_sedis;o__Fungi_ord_Incertae_sedis;f__Fungi_fam_Incertae_sedis;g__Fungi_gen_Incertae_sedis;s__Fungi_sp
ASV3736	4e-06	0	k__Fungi;p__Basidiomycota;c__Agaricomycetes;o__Agaricales;f__Hygrophoraceae;g__Hygrophorus;s__Hygrophorus_pustulatus
ASV3738	3e-06	0	k__Fungi
ASV3748	4e-06	0	k__Fungi
ASV3750	4e-06	0	k__Fungi;p__Ascomycota;c__Dothideomycetes;o__Pleosporales;f__Cucurbitariaceae;g__Pyrenochaeta;s__Pyrenochaeta_sp
ASV3751	4e-06	0	k__Fungi
ASV3752	4e-06	0	k__Fungi
ASV3753	4e-06	0	k__Fungi;p__Fungi_phy_Incertae_sedis;c__Fungi_cls_Incertae_sedis;o__Fungi_ord_Incertae_sedis;f__Fungi_fam_Incertae_sedis;g__Fungi_gen_Incertae_sedis;s__Fungi_sp
ASV3755	3e-06	0	k__Fungi
ASV3756	3e-06	0	k__Fungi;p__Ascomycota;c__Leotiomycetes;o__Helotiales;f__Hyaloscyphaceae;g__Hyphodiscus;s__Hyphodiscus_sp
ASV3757	3e-06	0	k__Fungi;p__Basidiomycota;c__Agaricomycetes;o__Agaricales;f__Lycoperdaceae;g__Bovista
ASV3758	3e-06	0	k__Fungi;p__Rozellomycota;c__Rozellomycota_cls_Incertae_sedis;o__Rozellomycota_ord_Incertae_sedis;f__Rozellomycota_fam_Incertae_sedis;g__Rozellomycota_gen_Incertae_sedis;s__Rozellomycota_sp
ASV3759	4e-06	0	k__Fungi
ASV3760	4e-06	0	k__Fungi
ASV3761	4e-06	0	k__Fungi;p__Ascomycota;c__Sordariomycetes;o__Hypocreales;f__Bionectriaceae;g__Gliomastix;s__Gliomastix_roseogrisea
ASV3762	4e-06	0	k__Fungi;p__Ascomycota;c__Eurotiomycetes;o__Chaetothyriales;f__Herpotrichiellaceae;g__Cladophialophora;s__Cladophialophora_cabanerensis
ASV3763	3e-06	0	k__Fungi
ASV3764	4e-06	0	k__Fungi;p__Mortierellomycota;c__Mortierellomycetes;o__Mortierellales;f__Mortierellaceae;g__Mortierella;s__Mortierella_calciphila
ASV3765	4e-06	0	k__Fungi;p__Basidiomycota;c__Agaricomycetes;o__Agaricales;f__Inocybaceae;g__Inocybe;s__Inocybe_geophylla
ASV3766	4e-06	0	k__Fungi;p__Kickxellomycota;c__Ramicandelaberomycetes;o__Ramicandelaberales;f__Ramicandelaberaceae;g__Ramicandelaber;s__Ramicandelaber_sp
ASV3768	3e-06	0	k__Fungi;p__Ascomycota;c__Eurotiomycetes;o__Chaetothyriales;f__Cyphellophoraceae;g__Cyphellophora
ASV3769	3e-06	0	k__Fungi;p__Ascomycota;c__Sordariomycetes;o__Hypocreales;f__Hypocreaceae;g__Trichoderma;s__Trichoderma_danicum
ASV3770	4e-06	0	k__Fungi;p__Ascomycota;c__Leotiomycetes;o__Helotiales
ASV3813	4e-06	0	k__Fungi;p__Basidiomycota;c__Agaricomycetes;o__Boletales;f__Rhizopogonaceae;g__Rhizopogon;s__Rhizopogon_mohelnensis
ASV3814	3e-06	0	k__Fungi
ASV3815	4e-06	0	k__Fungi;p__Ascomycota;c__Dothideomycetes;o__Pleosporales;f__Pleosporales_fam_Incertae_sedis;g__Pseudorobillarda;s__Pseudorobillarda_phragmitis
ASV3816	4e-06	0	k__Fungi
ASV3817	3e-06	0	k__Fungi;p__Ascomycota;c__Leotiomycetes;o__Helotiales;f__Helotiaceae;g__Scytalidium;s__Scytalidium_album
ASV3818	3e-06	0	k__Fungi;p__Ascomycota;c__Dothideomycetes;o__Mytilinidiales;f__Mytilinidiales_fam_Incertae_sedis;g__Mytilinidiales_gen_Incertae_sedis;s__Mytilinidiales_sp
ASV3820	4e-06	0	k__Fungi;p__Ascomycota;c__Eurotiomycetes;o__Eurotiales;f__Aspergillaceae;g__Penicillium
ASV3821	2e-06	0	k__Fungi;p__Rozellomycota;c__Rozellomycota_cls_Incertae_sedis;o__Rozellomycota_ord_Incertae_sedis;f__Rozellomycota_fam_Incertae_sedis;g__Rozellomycota_gen_Incertae_sedis;s__Rozellomycota_sp
ASV3822	2e-06	0	k__Fungi
ASV3824	3e-06	0	k__Fungi
ASV3825	3e-06	0	k__Fungi;p__Ascomycota
ASV3826	3e-06	0	k__Fungi
ASV3827	3e-06	0	k__Fungi
ASV3828	3e-06	0	k__Fungi
ASV3829	3e-06	0	k__Fungi;p__Basidiomycota;c__Agaricomycetes;o__Agaricales;f__Lycoperdaceae;g__Lycoperdon
ASV3830	3e-06	0	k__Fungi;p__Ascomycota;c__Lecanoromycetes;o__Lecanoromycetes_ord_Incertae_sedis;f__Lecanoromycetes_fam_Incertae_sedis;g__Lecanoromycetes_gen_Incertae_sedis;s__Lecanoromycetes_sp
ASV3831	3e-06	0	k__Fungi
ASV3832	4e-06	0	k__Fungi
ASV3833	3e-06	0	k__Fungi
ASV3834	3e-06	0	k__Fungi
ASV3835	4e-06	0	k__Fungi;p__Ascomycota;c__Leotiomycetes;o__Helotiales;f__Helotiales_fam_Incertae_sedis;g__Leohumicola;s__Leohumicola_verrucosa
ASV3836	3e-06	0	k__Fungi;p__Ascomycota;c__Pezizomycotina_cls_Incertae_sedis;o__Pezizomycotina_ord_Incertae_sedis;f__Pezizomycotina_fam_Incertae_sedis;g__Hormiactis;s__Hormiactis_sp
ASV3837	4e-06	0	k__Fungi;p__Ascomycota;c__Sordariomycetes;o__Pleurotheciales;f__Pleurotheciaceae;g__Sterigmatobotrys;s__Sterigmatobotrys_macrocarpa
ASV3838	5e-06	0	k__Fungi;p__Basidiomycota;c__Agaricomycetes;o__Trechisporales;f__Trechisporales_fam_Incertae_sedis;g__Trechisporales_gen_Incertae_sedis;s__Trechisporales_sp
ASV3839	4e-06	0	k__Fungi;p__Rozellomycota;c__Rozellomycotina_cls_Incertae_sedis;o__GS03;f__GS03_fam_Incertae_sedis;g__GS03_gen_Incertae_sedis;s__GS03_sp
ASV3840	4e-06	0	k__Fungi;p__Ascomycota;c__Sordariomycetes;o__Chaetosphaeriales;f__Chaetosphaeriaceae;g__Pseudolachnella;s__Pseudolachnella_sp
ASV3841	3e-06	0	k__Fungi
ASV3842	3e-06	0	k__Fungi
ASV3843	3e-06	0	k__Fungi;p__Ascomycota;c__Dothideomycetes;o__Venturiales;f__Venturiaceae;g__Venturia;s__Venturia_sp
ASV3844	3e-06	0	k__Fungi
ASV3845	2e-06	0	k__Fungi
ASV3846	2e-06	0	k__Fungi;p__Ascomycota
ASV3847	2e-06	0	k__Fungi;p__Basidiomycota;c__Agaricomycetes
ASV3848	2e-06	0	k__Fungi;p__Ascomycota;c__Dothideomycetes;o__Capnodiales;f__Capnodiales_fam_Incertae_sedis;g__Capnodiales_gen_Incertae_sedis;s__Capnodiales_sp
ASV3849	2e-06	0	k__Fungi
ASV3850	3e-06	0	k__Fungi;p__Mucoromycota;c__Mucoromycetes;o__Mucorales;f__Cunninghamellaceae;g__Absidia;s__Absidia_sp
ASV3851	3e-06	0	k__Fungi;p__Ascomycota;c__Lecanoromycetes;o__Acarosporales;f__Acarosporales_fam_Incertae_sedis;g__Acarosporales_gen_Incertae_sedis;s__Acarosporales_sp
ASV3852	4e-06	0	k__Fungi
ASV3853	5e-06	0	k__Fungi;p__Ascomycota;c__Dothideomycetes;o__Minutisphaerales;f__Minutisphaeraceae;g__Minutisphaera;s__Minutisphaera_aspera
ASV3854	4e-06	0	k__Fungi;p__Ascomycota
ASV3856	4e-06	0	k__Fungi;p__Rozellomycota;c__Rozellomycota_cls_Incertae_sedis;o__Rozellomycota_ord_Incertae_sedis;f__Rozellomycota_fam_Incertae_sedis;g__Rozellomycota_gen_Incertae_sedis;s__Rozellomycota_sp
ASV3857	3e-06	0	k__Fungi;p__Ascomycota;c__Eurotiomycetes;o__Chaetothyriales;f__Herpotrichiellaceae;g__Exophiala;s__Exophiala_psychrophila
ASV3858	3e-06	0	k__Fungi;p__Ascomycota;c__Sordariomycetes;o__Ophiostomatales;f__Ophiostomataceae;g__Sporothrix;s__Sporothrix_mexicana
ASV3859	3e-06	0	k__Fungi;p__Basidiomycota;c__Microbotryomycetes;o__Sporidiobolales;f__Sporidiobolales_fam_Incertae_sedis;g__Sporidiobolales_gen_Incertae_sedis;s__Sporidiobolales_sp
ASV3860	3e-06	0	k__Fungi;p__Mortierellomycota;c__Mortierellomycetes;o__Mortierellales;f__Mortierellaceae;g__Linnemannia;s__Linnemannia_hyalina
ASV3861	4e-06	0	k__Fungi;p__Ascomycota;c__Sordariomycetes;o__Hypocreales;f__Nectriaceae;g__Fusarium;s__Fusarium_commune
ASV3862	3e-06	0	k__Fungi;p__Ascomycota;c__Eurotiomycetes;o__Chaetothyriales;f__Chaetothyriales_fam_Incertae_sedis;g__Xylohypha;s__Xylohypha_sp
ASV3863	3e-06	0	k__Fungi;p__Basidiomycota;c__Agaricomycetes;o__Cantharellales;f__Ceratobasidiaceae;g__Rhizoctonia;s__Rhizoctonia_fusispora
ASV3864	3e-06	0	k__Fungi;p__Rozellomycota;c__Rozellomycota_cls_Incertae_sedis;o__Rozellomycota_ord_Incertae_sedis;f__Rozellomycota_fam_Incertae_sedis;g__Rozellomycota_gen_Incertae_sedis;s__Rozellomycota_sp
ASV3865	3e-06	0	k__Fungi;p__Ascomycota;c__Pezizomycetes;o__Pezizales;f__Pezizaceae;g__Peziza;s__Peziza_tarembergensis
ASV3866	3e-06	0	k__Fungi;p__Basidiomycota;c__Microbotryomycetes;o__Sporidiobolales;f__Sporidiobolales_fam_Incertae_sedis;g__Sporidiobolales_gen_Incertae_sedis;s__Sporidiobolales_sp
ASV3867	3e-06	0	k__Fungi
ASV3868	3e-06	0	k__Fungi;p__Ascomycota;c__Leotiomycetes;o__Helotiales;f__Hyaloscyphaceae;g__Lachnellula
ASV3869	3e-06	0	k__Fungi;p__Ascomycota;c__Eurotiomycetes;o__Eurotiales;f__Trichocomaceae;g__Sagenomella;s__Sagenomella_verticillata
ASV3870	4e-06	0	k__Fungi
ASV3871	3e-06	0	k__Fungi;p__Ascomycota;c__Sordariomycetes;o__Atractosporales;f__Conlariaceae;g__Conlarium
ASV3872	3e-06	0	k__Fungi;p__Mortierellomycota;c__Mortierellomycetes;o__Mortierellales;f__Mortierellaceae;g__Dissophora;s__Dissophora_globulifera
ASV3873	2e-06	0	k__Fungi;p__Basidiomycota;c__Agaricomycetes;o__Hymenochaetales;f__Schizoporaceae;g__Xylodon;s__Xylodon_sp
ASV3875	3e-06	0	k__Fungi;p__Ascomycota;c__GS35;o__GS35_ord_Incertae_sedis;f__GS35_fam_Incertae_sedis;g__GS35_gen_Incertae_sedis;s__GS35_sp
ASV3876	3e-06	0	k__Fungi;p__Ascomycota;c__Dothideomycetes;o__Pleosporales;f__Dictyosporiaceae;g__Dictyosporiaceae_gen_Incertae_sedis;s__Dictyosporiaceae_sp
ASV3877	3e-06	0	k__Fungi
ASV3878	3e-06	0	k__Fungi;p__Ascomycota;c__Dothideomycetes;o__Dothideales;f__Dothideaceae;g__Rhizosphaera
ASV3879	3e-06	0	k__Fungi
ASV3882	3e-06	0	k__Fungi;p__Ascomycota;c__Sordariomycetes;o__Hypocreales;f__Sarocladiaceae;g__Parasarocladium;s__Parasarocladium_sp
ASV3883	3e-06	0	k__Fungi
ASV3884	3e-06	0	k__Fungi;p__Mortierellomycota;c__Mortierellomycetes;o__Mortierellales;f__Mortierellaceae;g__Mortierella;s__Mortierella_basiparvispora
ASV3885	2e-06	0	k__Fungi;p__Basidiomycota;c__Agaricomycetes
ASV3886	3e-06	0	k__Fungi;p__Ascomycota;c__Pezizomycetes;o__Pezizales;f__Pyronemataceae;g__Scutellinia
ASV3887	3e-06	0	k__Fungi
ASV3888	2e-06	0	k__Fungi
ASV3889	3e-06	0	k__Fungi
ASV3890	3e-06	0	k__Fungi;p__Kickxellomycota;c__Ramicandelaberomycetes;o__Ramicandelaberales;f__Ramicandelaberaceae;g__Ramicandelaber;s__Ramicandelaber_sp
ASV3891	4e-06	0	k__Fungi;p__Ascomycota;c__Leotiomycetes;o__Thelebolales;f__Thelebolales_fam_Incertae_sedis;g__Thelebolales_gen_Incertae_sedis;s__Thelebolales_sp
ASV3892	3e-06	0	k__Fungi;p__Chytridiomycota;c__Spizellomycetes;o__Spizellomycetales;f__Spizellomycetaceae;g__Kochiomyces;s__Kochiomyces_sp
ASV3893	3e-06	0	k__Fungi;p__Rozellomycota;c__Rozellomycota_cls_Incertae_sedis;o__Rozellomycota_ord_Incertae_sedis;f__Rozellomycota_fam_Incertae_sedis;g__Rozellomycota_gen_Incertae_sedis;s__Rozellomycota_sp
ASV3894	3e-06	0	k__Fungi
ASV3895	3e-06	0	k__Fungi;p__Rozellomycota;c__Rozellomycota_cls_Incertae_sedis;o__Rozellomycota_ord_Incertae_sedis;f__Rozellomycota_fam_Incertae_sedis;g__Rozellomycota_gen_Incertae_sedis;s__Rozellomycota_sp
ASV3896	3e-06	0	k__Fungi;p__Ascomycota;c__Leotiomycetes;o__Helotiales;f__Myxotrichaceae;g__Byssoascus;s__Byssoascus_sp
ASV3902	3e-06	0	k__Fungi
ASV3917	3e-06	0	k__Fungi;p__Ascomycota;c__Sordariomycetes;o__Sordariales;f__Sordariaceae;g__Neurospora;s__Neurospora_terricola
ASV3919	3e-06	0	k__Fungi;p__Ascomycota
ASV3920	4e-06	0	k__Fungi;p__Ascomycota;c__Eurotiomycetes;o__Eurotiales;f__Eurotiales_fam_Incertae_sedis;g__Eurotiales_gen_Incertae_sedis;s__Eurotiales_sp
ASV3921	3e-06	0	k__Fungi;p__Ascomycota;c__Dothideomycetes;o__Pleosporales;f__Didymellaceae;g__Stagonosporopsis
ASV3922	3e-06	0	k__Fungi;p__Rozellomycota;c__Rozellomycota_cls_Incertae_sedis;o__Rozellomycota_ord_Incertae_sedis;f__Rozellomycota_fam_Incertae_sedis;g__Rozellomycota_gen_Incertae_sedis;s__Rozellomycota_sp
ASV3924	4e-06	0	k__Fungi
ASV3925	4e-06	0	k__Fungi;p__Rozellomycota;c__Rozellomycota_cls_Incertae_sedis;o__Rozellomycota_ord_Incertae_sedis;f__Rozellomycota_fam_Incertae_sedis;g__Rozellomycota_gen_Incertae_sedis;s__Rozellomycota_sp
ASV3926	4e-06	0	k__Fungi;p__Ascomycota;c__Pezizomycotina_cls_Incertae_sedis;o__Pezizomycotina_ord_Incertae_sedis;f__Pezizomycotina_fam_Incertae_sedis;g__Pezizomycotina_gen_Incertae_sedis;s__Pezizomycotina_sp
ASV3927	4e-06	0	k__Fungi;p__Basidiomycota;c__Agaricomycetes;o__Agaricales;f__Entolomataceae;g__Entoloma;s__Entoloma_vernum
ASV3928	4e-06	0	k__Fungi;p__Rozellomycota;c__Rozellomycota_cls_Incertae_sedis;o__Rozellomycota_ord_Incertae_sedis;f__Rozellomycota_fam_Incertae_sedis;g__Rozellomycota_gen_Incertae_sedis;s__Rozellomycota_sp
ASV3929	3e-06	0	k__Fungi;p__Ascomycota;c__Leotiomycetes;o__Helotiales;f__Hyaloscyphaceae;g__Cistella;s__Cistella_albidolutea
ASV3930	3e-06	0	k__Fungi
ASV3931	3e-06	0	k__Fungi;p__Ascomycota;c__Sordariomycetes;o__Glomerellales;f__Glomerellales_fam_Incertae_sedis;g__Glomerellales_gen_Incertae_sedis;s__Glomerellales_sp
ASV3932	3e-06	0	k__Fungi;p__Basidiomycota;c__Agaricomycetes;o__Agaricales;f__Mycenaceae;g__Mycena
ASV3933	3e-06	0	k__Fungi;p__Rozellomycota;c__Rozellomycotina_cls_Incertae_sedis;o__GS11;f__GS11_fam_Incertae_sedis;g__GS11_gen_Incertae_sedis;s__GS11_sp
ASV3934	3e-06	0	k__Fungi;p__Ascomycota;c__Archaeorhizomycetes;o__Archaeorhizomycetales;f__Archaeorhizomycetaceae;g__Archaeorhizomyces;s__Archaeorhizomyces_borealis
ASV3935	3e-06	0	k__Fungi;p__Chytridiomycota;c__Rhizophydiomycetes;o__Rhizophydiales;f__Rhizophydiales_fam_Incertae_sedis;g__Rhizophydiales_gen_Incertae_sedis;s__Rhizophydiales_sp
ASV3936	3e-06	0	k__Fungi;p__Ascomycota;c__Leotiomycetes;o__Helotiales
ASV3937	3e-06	0	k__Fungi;p__Rozellomycota;c__Rozellomycota_cls_Incertae_sedis;o__Rozellomycota_ord_Incertae_sedis;f__Rozellomycota_fam_Incertae_sedis;g__Rozellomycota_gen_Incertae_sedis;s__Rozellomycota_sp
ASV3938	3e-06	0	k__Fungi;p__Ascomycota;c__Dothideomycetes;o__Pleosporales;f__Didymosphaeriaceae;g__Paraphaeosphaeria
ASV3939	3e-06	0	k__Fungi;p__Ascomycota;c__Sordariomycetes;o__Hypocreales;f__Bionectriaceae;g__Clonostachys;s__Clonostachys_candelabrum
ASV3940	3e-06	0	k__Fungi;p__Ascomycota;c__Sordariomycetes;o__Hypocreales
ASV3941	3e-06	0	k__Fungi
ASV3942	3e-06	0	k__Fungi
ASV3943	3e-06	0	k__Fungi;p__Entorrhizomycota;c__Entorrhizomycetes;o__Entorrhizales;f__Entorrhizaceae;g__Entorrhiza;s__Entorrhiza_sp
ASV3944	3e-06	0	k__Fungi;p__Basidiomycota;c__Agaricomycetes
ASV3961	3e-06	0	k__Fungi
ASV3996	2e-06	0	k__Fungi;p__Ascomycota
ASV3997	3e-06	0	k__Fungi
ASV3998	4e-06	0	k__Fungi;p__Ascomycota;c__Leotiomycetes;o__Thelebolales;f__Pseudeurotiaceae;g__Gymnostellatospora
ASV3999	3e-06	0	k__Fungi;p__Ascomycota
ASV4000	3e-06	0	k__Fungi;p__Ascomycota
ASV4001	3e-06	0	k__Fungi;p__Ascomycota;c__Leotiomycetes;o__Helotiales;f__Hyaloscyphaceae;g__Cistella;s__Cistella_albidolutea
ASV4002	3e-06	0	k__Fungi;p__Ascomycota;c__Dothideomycetes;o__Pleosporales;f__Sporormiaceae;g__Preussia;s__Preussia_persica
ASV4003	3e-06	0	k__Fungi;p__Ascomycota;c__Sordariomycetes;o__Hypocreales;f__Bionectriaceae;g__Ovicillium;s__Ovicillium_subglobosum
ASV4004	3e-06	0	k__Fungi;p__Ascomycota;c__Leotiomycetes;o__Helotiales
ASV4005	3e-06	0	k__Fungi
ASV4006	3e-06	0	k__Fungi;p__Ascomycota
ASV4007	4e-06	0	k__Fungi
ASV4008	3e-06	0	k__Fungi;p__Ascomycota
ASV4009	3e-06	0	k__Fungi
ASV4010	3e-06	0	k__Fungi
ASV4011	2e-06	0	k__Fungi;p__Chytridiomycota;c__Lobulomycetes;o__Lobulomycetales;f__Lobulomycetales_fam_Incertae_sedis;g__Lobulomycetales_gen_Incertae_sedis;s__Lobulomycetales_sp
ASV4012	2e-06	0	k__Fungi
ASV4014	3e-06	0	k__Fungi;p__Ascomycota;c__Dothideomycetes;o__Venturiales;f__Sympoventuriaceae;g__Sympoventuriaceae_gen_Incertae_sedis;s__Sympoventuriaceae_sp
ASV4015	3e-06	0	k__Fungi
ASV4016	2e-06	0	k__Fungi;p__Ascomycota;c__Sordariomycetes;o__Melanosporales;f__Melanosporaceae;g__Melanospora;s__Melanospora_kurssanoviana
ASV4017	2e-06	0	k__Fungi;p__Rozellomycota;c__Rozellomycota_cls_Incertae_sedis;o__Rozellomycota_ord_Incertae_sedis;f__Rozellomycota_fam_Incertae_sedis;g__Rozellomycota_gen_Incertae_sedis;s__Rozellomycota_sp
ASV4018	2e-06	0	k__Fungi
ASV4019	3e-06	0	k__Fungi
ASV4020	3e-06	0	k__Fungi
ASV4021	2e-06	0	k__Fungi;p__Ascomycota;c__Sordariomycetes;o__Sordariales;f__Chaetomiaceae;g__Mycothermus;s__Mycothermus_thermophilus
ASV4022	3e-06	0	k__Fungi;p__Mortierellomycota;c__Mortierellomycetes;o__Mortierellales;f__Mortierellaceae;g__Mortierella;s__Mortierella_alpina
ASV4023	3e-06	0	k__Fungi;p__Ascomycota;c__Dothideomycetes;o__Pleosporales;f__Lentitheciaceae
ASV4024	3e-06	0	k__Fungi
ASV4025	3e-06	0	k__Fungi
ASV4026	3e-06	0	k__Fungi;p__Ascomycota;c__Eurotiomycetes;o__Chaetothyriales
ASV4027	4e-06	0	k__Fungi;p__Ascomycota;c__Leotiomycetes;o__Helotiales
ASV4028	4e-06	0	k__Fungi
ASV4029	3e-06	0	k__Fungi
ASV4030	3e-06	0	k__Fungi
ASV4031	3e-06	0	k__Fungi;p__Ascomycota;c__Lecanoromycetes;o__Acarosporales;f__Acarosporales_fam_Incertae_sedis;g__Acarosporales_gen_Incertae_sedis;s__Acarosporales_sp
ASV4032	4e-06	0	k__Fungi;p__Mortierellomycota;c__Mortierellomycetes;o__Mortierellales;f__Mortierellaceae;g__Mortierella;s__Mortierella_elongatula
ASV4033	3e-06	0	k__Fungi;p__Fungi_phy_Incertae_sedis;c__Fungi_cls_Incertae_sedis;o__Fungi_ord_Incertae_sedis;f__Fungi_fam_Incertae_sedis;g__Fungi_gen_Incertae_sedis;s__Fungi_sp
ASV4034	3e-06	0	k__Fungi
ASV4035	3e-06	0	k__Fungi
ASV4036	3e-06	0	k__Fungi;p__Ascomycota;c__Leotiomycetes;o__Helotiales;f__Hyaloscyphaceae;g__Clathrosphaerina;s__Clathrosphaerina_zalewskii
ASV4037	3e-06	0	k__Fungi
ASV4039	3e-06	0	k__Fungi;p__Fungi_phy_Incertae_sedis;c__Fungi_cls_Incertae_sedis;o__Fungi_ord_Incertae_sedis;f__Fungi_fam_Incertae_sedis;g__Fungi_gen_Incertae_sedis;s__Fungi_sp
ASV4040	4e-06	0	k__Fungi
ASV4041	3e-06	0	k__Fungi;p__Ascomycota;c__Leotiomycetes;o__Helotiales;f__Pleuroascaceae;g__Pleuroascus;s__Pleuroascus_sp
ASV4042	3e-06	0	k__Fungi;p__Ascomycota;c__Pezizomycetes;o__Pezizales;f__Pyronemataceae;g__Rhodoscypha;s__Rhodoscypha_sp
ASV4043	3e-06	0	k__Fungi
ASV4044	3e-06	0	k__Fungi;p__Ascomycota;c__Leotiomycetes;o__Helotiales;f__Hyaloscyphaceae;g__Lachnellula;s__Lachnellula_sp
ASV4045	3e-06	0	k__Fungi
ASV4046	3e-06	0	k__Fungi;p__Basidiomycota;c__Agaricomycetes;o__Agaricales;f__Entolomataceae;g__Entocybe;s__Entocybe_sp
ASV4047	3e-06	0	k__Fungi;p__Ascomycota;c__Dothideomycetes;o__Pleosporales;f__Lentitheciaceae;g__Keissleriella;s__Keissleriella_cladophila
ASV4048	2e-06	0	k__Fungi;p__Ascomycota;c__Eurotiomycetes;o__Eurotiales;f__Aspergillaceae;g__Penicillium
ASV4049	2e-06	0	k__Fungi;p__Basidiomycota;c__Agaricomycetes;o__Atheliales;f__Pilodermataceae;g__Piloderma
ASV4050	3e-06	0	k__Fungi
ASV4051	3e-06	0	k__Fungi;p__Ascomycota;c__Leotiomycetes;o__Helotiales;f__Helotiaceae;g__Scytalidium;s__Scytalidium_lignicola
ASV4052	3e-06	0	k__Fungi;p__Rozellomycota;c__Rozellomycota_cls_Incertae_sedis;o__Rozellomycota_ord_Incertae_sedis;f__Rozellomycota_fam_Incertae_sedis;g__Rozellomycota_gen_Incertae_sedis;s__Rozellomycota_sp
ASV4053	3e-06	0	k__Fungi
ASV4054	3e-06	0	k__Fungi
ASV4055	3e-06	0	k__Fungi;p__Basidiomycota;c__Tremellomycetes;o__Cystofilobasidiales;f__Mrakiaceae;g__Tausonia;s__Tausonia_pullulans
ASV4056	3e-06	0	k__Fungi;p__GS01_phy_Incertae_sedis;c__GS01_phy_Incertae_sedis_cls_Incertae_sedis;o__GS01_phy_Incertae_sedis_ord_Incertae_sedis;f__GS01_phy_Incertae_sedis_fam_Incertae_sedis;g__GS01_phy_Incertae_sedis_gen_Incertae_sedis;s__GS01_phy_Incertae_sedis_sp
ASV4057	3e-06	0	k__Fungi
ASV4058	3e-06	0	k__Fungi;p__Basidiomycota;c__Agaricomycetes;o__Agaricales;f__Lyophyllaceae;g__Lyophyllum
ASV4059	3e-06	0	k__Fungi;p__Ascomycota;c__Leotiomycetes;o__Helotiales;f__Dermateaceae;g__Trimmatostroma;s__Trimmatostroma_sp
ASV4060	3e-06	0	k__Fungi;p__Ascomycota;c__Sordariomycetes;o__Microascales;f__Microascaceae;g__Wardomyces;s__Wardomyces_giganteus
ASV4061	3e-06	0	k__Fungi;p__Basidiomycota;c__Microbotryomycetes;o__Leucosporidiales;f__Leucosporidiaceae;g__Leucosporidium;s__Leucosporidium_sp
ASV4062	3e-06	0	k__Fungi
ASV4063	3e-06	0	k__Fungi;p__Ascomycota;c__Lecanoromycetes;o__Acarosporales;f__Acarosporales_fam_Incertae_sedis;g__Acarosporales_gen_Incertae_sedis;s__Acarosporales_sp
ASV4064	3e-06	0	k__Fungi
ASV4065	3e-06	0	k__Fungi
ASV4066	3e-06	0	k__Fungi;p__Ascomycota;c__Leotiomycetes;o__Helotiales;f__Hyaloscyphaceae
ASV4067	3e-06	0	k__Fungi;p__Ascomycota;c__Sordariomycetes;o__Coniochaetales;f__Coniochaetaceae;g__Lecythophora;s__Lecythophora_canina
ASV4070	3e-06	0	k__Fungi;p__Ascomycota;c__Sordariomycetes;o__Hypocreales;f__Clavicipitaceae;g__Metarhizium;s__Metarhizium_gaoligongense
ASV4071	3e-06	0	k__Fungi
ASV4072	3e-06	0	k__Fungi;p__Fungi_phy_Incertae_sedis;c__Fungi_cls_Incertae_sedis;o__Fungi_ord_Incertae_sedis;f__Fungi_fam_Incertae_sedis;g__Fungi_gen_Incertae_sedis;s__Fungi_sp
ASV4073	2e-06	0	k__Fungi;p__Kickxellomycota;c__Ramicandelaberomycetes;o__Ramicandelaberales;f__Ramicandelaberaceae;g__Ramicandelaber;s__Ramicandelaber_sp
ASV4074	3e-06	0	k__Fungi;p__Ascomycota;c__Eurotiomycetes;o__Chaetothyriales;f__Herpotrichiellaceae;g__Capronia;s__Capronia_sp
ASV4075	3e-06	0	k__Fungi
ASV4076	3e-06	0	k__Fungi
ASV4077	3e-06	0	k__Fungi;p__Rozellomycota;c__Rozellomycotina_cls_Incertae_sedis;o__GS05;f__GS05_fam_Incertae_sedis;g__GS05_gen_Incertae_sedis;s__GS05_sp
ASV4078	2e-06	0	k__Fungi;p__Ascomycota;c__Leotiomycetes;o__Rhytismatales;f__Rhytismataceae;g__Lophodermium;s__Lophodermium_piceae
ASV4079	2e-06	0	k__Fungi;p__Basidiomycota;c__Agaricomycetes;o__Hymenochaetales;f__Hymenochaetales_fam_Incertae_sedis;g__Hymenochaetales_gen_Incertae_sedis;s__Hymenochaetales_sp
ASV4080	3e-06	0	k__Fungi
ASV4081	3e-06	0	k__Fungi;p__Ascomycota
ASV4082	2e-06	0	k__Fungi;p__Mucoromycota;c__Endogonomycetes;o__GS22;f__GS22_fam_Incertae_sedis;g__GS22_gen_Incertae_sedis;s__GS22_sp
ASV4083	2e-06	0	k__Fungi;p__Mucoromycota;c__Umbelopsidomycetes;o__Umbelopsidales;f__Umbelopsidaceae;g__Umbelopsis
ASV4084	2e-06	0	k__Fungi;p__Ascomycota;c__Sordariomycetes;o__Ophiostomatales;f__Ophiostomataceae;g__Sporothrix;s__Sporothrix_inflata
ASV4085	2e-06	0	k__Fungi
ASV4086	2e-06	0	k__Fungi;p__Ascomycota;c__Sordariomycetes;o__Microascales;f__Microascaceae;g__Wardomyces;s__Wardomyces_giganteus
ASV4087	2e-06	0	k__Fungi
ASV4088	2e-06	0	k__Fungi;p__Mucoromycota
ASV4089	2e-06	0	k__Fungi;p__Basidiomycota;c__Agaricomycetes;o__Agaricales;f__Mycenaceae;g__Mycena;s__Mycena_pura
ASV4090	2e-06	0	k__Fungi;p__Ascomycota;c__Lecanoromycetes;o__Acarosporales;f__Acarosporales_fam_Incertae_sedis;g__Acarosporales_gen_Incertae_sedis;s__Acarosporales_sp
ASV4091	2e-06	0	k__Fungi;p__Ascomycota;c__Leotiomycetes;o__Helotiales
ASV4092	3e-06	0	k__Fungi;p__Ascomycota;c__Eurotiomycetes;o__Chaetothyriales;f__Cyphellophoraceae;g__Cyphellophora
ASV4093	4e-06	0	k__Fungi;p__Ascomycota;c__Sordariomycetes;o__Sordariales;f__Chaetomiaceae
ASV4094	2e-06	0	k__Fungi
ASV4095	2e-06	0	k__Fungi;p__Ascomycota;c__Sordariomycetes;o__Sordariales;f__Lasiosphaeriaceae;g__Schizothecium;s__Schizothecium_glutinans
ASV4096	3e-06	0	k__Fungi;p__Ascomycota;c__Dothideomycetes;o__Pleosporales;f__Didymellaceae
ASV4097	3e-06	0	k__Fungi;p__Ascomycota;c__Eurotiomycetes;o__Chaetothyriales;f__Chaetothyriales_fam_Incertae_sedis;g__Chaetothyriales_gen_Incertae_sedis;s__Chaetothyriales_sp
ASV4098	2e-06	0	k__Fungi;p__Ascomycota;c__Lecanoromycetes;o__Acarosporales;f__Acarosporales_fam_Incertae_sedis;g__Acarosporales_gen_Incertae_sedis;s__Acarosporales_sp
ASV4099	3e-06	0	k__Fungi
ASV4131	3e-06	0	k__Fungi
ASV4133	3e-06	0	k__Fungi;p__Basidiomycota;c__Tremellomycetes;o__Trichosporonales;f__Trichosporonaceae;g__Cutaneotrichosporon;s__Cutaneotrichosporon_moniliiforme
ASV4134	3e-06	0	k__Fungi;p__Basidiomycota;c__Tremellomycetes;o__Filobasidiales;f__Piskurozymaceae;g__Solicoccozyma;s__Solicoccozyma_sp
ASV4136	3e-06	0	k__Fungi;p__Ascomycota;c__Leotiomycetes;o__Helotiales;f__Pleuroascaceae;g__Pleuroascus;s__Pleuroascus_sp
ASV4137	3e-06	0	k__Fungi;p__Ascomycota;c__Orbiliomycetes;o__Orbiliales;f__Orbiliales_fam_Incertae_sedis;g__Orbiliales_gen_Incertae_sedis;s__Orbiliales_sp
ASV4138	3e-06	0	k__Fungi;p__Ascomycota;c__Orbiliomycetes;o__Orbiliales;f__Orbiliales_fam_Incertae_sedis;g__Orbiliales_gen_Incertae_sedis;s__Orbiliales_sp
ASV4139	3e-06	0	k__Fungi;p__Mucoromycota;c__Mucoromycetes;o__Mucorales;f__Cunninghamellaceae;g__Absidia;s__Absidia_sp
ASV4140	3e-06	0	k__Fungi;p__Ascomycota;c__Sordariomycetes;o__Sordariales
ASV4141	3e-06	0	k__Fungi;p__Basidiomycota;c__GS27;o__GS27_ord_Incertae_sedis;f__GS27_fam_Incertae_sedis;g__GS27_gen_Incertae_sedis;s__GS27_sp
ASV4142	3e-06	0	k__Fungi;p__Ascomycota;c__Eurotiomycetes;o__Chaetothyriales;f__Herpotrichiellaceae;g__Capronia;s__Capronia_sp
ASV4143	3e-06	0	k__Fungi;p__Ascomycota;c__Sordariomycetes;o__Hypocreales;f__Nectriaceae;g__Fusarium;s__Fusarium_oxysporum
ASV4144	3e-06	0	k__Fungi;p__Ascomycota;c__Leotiomycetes;o__Helotiales;f__Helotiales_fam_Incertae_sedis;g__Leohumicola;s__Leohumicola_minima
ASV4145	3e-06	0	k__Fungi;p__Ascomycota
ASV4146	3e-06	0	k__Fungi;p__Basidiomycota;c__Agaricomycetes;o__Auriculariales;f__Auriculariales_fam_Incertae_sedis;g__Auriculariales_gen_Incertae_sedis;s__Auriculariales_sp
ASV4147	3e-06	0	k__Fungi;p__Ascomycota;c__Eurotiomycetes;o__Onygenales;f__Onygenaceae;g__Castanedomyces;s__Castanedomyces_australiensis
ASV4149	3e-06	0	k__Fungi;p__Ascomycota;c__Leotiomycetes;o__Helotiales
ASV4150	3e-06	0	k__Fungi;p__Ascomycota;c__Leotiomycetes;o__Helotiales
ASV4151	3e-06	0	k__Fungi;p__Ascomycota;c__Sordariomycetes;o__Hypocreales;f__Hypocreaceae;g__Trichoderma;s__Trichoderma_harzianum
ASV4152	3e-06	0	k__Fungi
ASV4153	3e-06	0	k__Fungi;p__Basidiomycota;c__Agaricomycetes;o__Agaricales
ASV4154	3e-06	0	k__Fungi;p__Ascomycota;c__Dothideomycetes;o__Mycosphaerellales;f__Teratosphaeriaceae;g__Neohortaea;s__Neohortaea_acidophila
ASV4155	3e-06	0	k__Fungi;p__Fungi_phy_Incertae_sedis;c__Fungi_cls_Incertae_sedis;o__Fungi_ord_Incertae_sedis;f__Fungi_fam_Incertae_sedis;g__Fungi_gen_Incertae_sedis;s__Fungi_sp
ASV4156	3e-06	0	k__Fungi;p__Ascomycota;c__Eurotiomycetes;o__Chaetothyriales
ASV4157	3e-06	0	k__Fungi;p__Ascomycota;c__Leotiomycetes;o__Helotiales;f__Pleuroascaceae
ASV4158	3e-06	0	k__Fungi;p__Mucoromycota;c__Umbelopsidomycetes;o__Umbelopsidales;f__Umbelopsidaceae;g__Umbelopsis;s__Umbelopsis_sp
ASV4159	3e-06	0	k__Fungi;p__Ascomycota;c__Dothideomycetes;o__Pleosporales;f__Sporormiaceae;g__Preussia;s__Preussia_flanaganii
ASV4193	3e-06	0	k__Fungi;p__Ascomycota;c__Leotiomycetes;o__Helotiales;f__Hyaloscyphaceae;g__Lachnum;s__Lachnum_pygmaeum
ASV4226	3e-06	0	k__Fungi;p__Basidiomycota;c__Tremellomycetes;o__Trichosporonales;f__Trichosporonaceae;g__Apiotrichum
ASV4228	3e-06	0	k__Fungi;p__Ascomycota;c__Dothideomycetes;o__Pleosporales
ASV4229	2e-06	0	k__Fungi;p__Ascomycota;c__Dothideomycetes;o__Pleosporales;f__Lindgomycetaceae;g__Clohesyomyces;s__Clohesyomyces_sp
ASV4230	3e-06	0	k__Fungi;p__Ascomycota;c__Eurotiomycetes;o__Eurotiales;f__Trichocomaceae;g__Sagenomella;s__Sagenomella_oligospora
ASV4231	3e-06	0	k__Fungi;p__Rozellomycota;c__Rozellomycota_cls_Incertae_sedis;o__Rozellomycota_ord_Incertae_sedis;f__Rozellomycota_fam_Incertae_sedis;g__Rozellomycota_gen_Incertae_sedis;s__Rozellomycota_sp
ASV4232	3e-06	0	k__Fungi
ASV4233	3e-06	0	k__Fungi;p__Kickxellomycota;c__Ramicandelaberomycetes;o__Ramicandelaberales;f__Ramicandelaberaceae;g__Ramicandelaber;s__Ramicandelaber_sp
ASV4234	3e-06	0	k__Fungi;p__Fungi_phy_Incertae_sedis;c__Fungi_cls_Incertae_sedis;o__Fungi_ord_Incertae_sedis;f__Fungi_fam_Incertae_sedis;g__Fungi_gen_Incertae_sedis;s__Fungi_sp
ASV4235	3e-06	0	k__Fungi;p__Fungi_phy_Incertae_sedis;c__Fungi_cls_Incertae_sedis;o__Fungi_ord_Incertae_sedis;f__Fungi_fam_Incertae_sedis;g__Fungi_gen_Incertae_sedis;s__Fungi_sp
ASV4236	3e-06	0	k__Fungi;p__Fungi_phy_Incertae_sedis;c__Fungi_cls_Incertae_sedis;o__Fungi_ord_Incertae_sedis;f__Fungi_fam_Incertae_sedis;g__Fungi_gen_Incertae_sedis;s__Fungi_sp
ASV4237	3e-06	0	k__Fungi;p__Ascomycota;c__Leotiomycetes;o__Helotiales;f__Leotiaceae;g__Alatospora;s__Alatospora_pulchella
ASV4238	3e-06	0	k__Fungi;p__Kickxellomycota;c__Ramicandelaberomycetes;o__Ramicandelaberales;f__Ramicandelaberaceae;g__Ramicandelaber;s__Ramicandelaber_sp
ASV4239	3e-06	0	k__Fungi;p__Ascomycota;c__Pezizomycetes;o__Pezizales;f__Pyronemataceae;g__Scutellinia;s__Scutellinia_scutellata
ASV4240	3e-06	0	k__Fungi;p__Basidiomycota;c__Agaricomycetes;o__Agaricales;f__Hymenogastraceae;g__Hymenogaster;s__Hymenogaster_luteus
ASV4241	3e-06	0	k__Fungi
ASV4242	3e-06	0	k__Fungi;p__Ascomycota;c__Sordariomycetes;o__Hypocreales;f__Nectriaceae;g__Fusarium;s__Fusarium_commune
ASV4243	2e-06	0	k__Fungi
ASV4244	2e-06	0	k__Fungi
ASV4245	2e-06	0	k__Fungi
ASV4246	2e-06	0	k__Fungi;p__Rozellomycota;c__Rozellomycota_cls_Incertae_sedis;o__Rozellomycota_ord_Incertae_sedis;f__Rozellomycota_fam_Incertae_sedis;g__Rozellomycota_gen_Incertae_sedis;s__Rozellomycota_sp
ASV4247	2e-06	0	k__Fungi;p__Chytridiomycota;c__Spizellomycetes;o__Spizellomycetales;f__Spizellomycetales_fam_Incertae_sedis;g__Spizellomycetales_gen_Incertae_sedis;s__Spizellomycetales_sp
ASV4248	2e-06	0	k__Fungi
ASV4249	2e-06	0	k__Fungi
ASV4250	2e-06	0	k__Fungi;p__Ascomycota;c__Sordariomycetes;o__Hypocreales;f__Nectriaceae;g__Rectifusarium;s__Rectifusarium_sp
ASV4251	3e-06	0	k__Fungi;p__Ascomycota;c__Leotiomycetes;o__Helotiales;f__Hyaloscyphaceae;g__Hamatocanthoscypha;s__Hamatocanthoscypha_sp
ASV4252	3e-06	0	k__Fungi;p__Ascomycota;c__Eurotiomycetes;o__Eurotiales;f__Aspergillaceae;g__Talaromyces;s__Talaromyces_bacillisporus
ASV4253	2e-06	0	k__Fungi;p__Ascomycota;c__Leotiomycetes;o__Helotiales;f__Helotiales_fam_Incertae_sedis;g__Chalara;s__Chalara_piceae-abietis
ASV4254	2e-06	0	k__Fungi;p__Ascomycota;c__Dothideomycetes;o__Capnodiales;f__Capnodiales_fam_Incertae_sedis;g__Capnodiales_gen_Incertae_sedis;s__Capnodiales_sp
ASV4255	2e-06	0	k__Fungi
ASV4256	3e-06	0	k__Fungi;p__Mucoromycota;c__Mucoromycetes;o__Mucorales;f__Cunninghamellaceae;g__Absidia;s__Absidia_cylindrospora
ASV4257	2e-06	0	k__Fungi;p__Ascomycota;c__Sordariomycetes;o__Coniochaetales;f__Coniochaetaceae;g__Lecythophora;s__Lecythophora_canina
ASV4258	3e-06	0	k__Fungi
ASV4259	3e-06	0	k__Fungi
ASV4260	3e-06	0	k__Fungi
ASV4261	3e-06	0	k__Fungi;p__Ascomycota;c__Dothideomycetes;o__Pleosporales
ASV4262	3e-06	0	k__Fungi;p__Ascomycota;c__Eurotiomycetes;o__Eurotiales;f__Trichocomaceae;g__Ascospirella;s__Ascospirella_lutea
ASV4263	3e-06	0	k__Fungi;p__Ascomycota;c__Eurotiomycetes;o__Chaetothyriales;f__Cyphellophoraceae;g__Cyphellophora
ASV4264	3e-06	0	k__Fungi;p__Fungi_phy_Incertae_sedis;c__Fungi_cls_Incertae_sedis;o__Fungi_ord_Incertae_sedis;f__Fungi_fam_Incertae_sedis;g__Fungi_gen_Incertae_sedis;s__Fungi_sp
ASV4265	3e-06	0	k__Fungi;p__Basidiomycota;c__Agaricomycetes;o__Auriculariales;f__Auriculariales_fam_Incertae_sedis;g__Auriculariales_gen_Incertae_sedis;s__Auriculariales_sp
ASV4266	3e-06	0	k__Fungi;p__Basidiomycota;c__Microbotryomycetes;o__Sporidiobolales;f__Sporidiobolales_fam_Incertae_sedis;g__Sporidiobolales_gen_Incertae_sedis;s__Sporidiobolales_sp
ASV4267	3e-06	0	k__Fungi;p__Ascomycota;c__Dothideomycetes;o__Pleosporales;f__Melanommataceae;g__Camposporium;s__Camposporium_appendiculatum
ASV4269	3e-06	0	k__Fungi;p__Ascomycota;c__Sordariomycetes;o__Hypocreales;f__Stachybotryaceae;g__Myrothecium;s__Myrothecium_sp
ASV4270	3e-06	0	k__Fungi
ASV4272	3e-06	0	k__Fungi;p__Ascomycota;c__Eurotiomycetes;o__Eurotiales;f__Eurotiales_fam_Incertae_sedis;g__Eurotiales_gen_Incertae_sedis;s__Eurotiales_sp
ASV4273	3e-06	0	k__Fungi;p__Basidiomycota;c__Microbotryomycetes;o__Leucosporidiales;f__Leucosporidiaceae;g__Leucosporidium;s__Leucosporidium_sp
ASV4274	3e-06	0	k__Fungi;p__Rozellomycota;c__Rozellomycota_cls_Incertae_sedis;o__Rozellomycota_ord_Incertae_sedis;f__Rozellomycota_fam_Incertae_sedis;g__Rozellomycota_gen_Incertae_sedis;s__Rozellomycota_sp
ASV4275	3e-06	0	k__Fungi;p__Fungi_phy_Incertae_sedis;c__Fungi_cls_Incertae_sedis;o__Fungi_ord_Incertae_sedis;f__Fungi_fam_Incertae_sedis;g__Fungi_gen_Incertae_sedis;s__Fungi_sp
ASV4276	1e-06	0	k__Fungi;p__Basidiomycota;c__GS27;o__GS27_ord_Incertae_sedis;f__GS27_ord_Incertae_sedis_fam_Incertae_sedis;g__GS27_ord_Incertae_sedis_gen_Incertae_sedis;s__GS27_ord_Incertae_sedis_sp
ASV4277	3e-06	0	k__Fungi;p__Chytridiomycota;c__Spizellomycetes;o__Spizellomycetales;f__Spizellomycetales_fam_Incertae_sedis;g__Spizellomycetales_gen_Incertae_sedis;s__Spizellomycetales_sp
ASV4278	1e-06	0	k__Fungi;p__Ascomycota;c__Sordariomycetes;o__Microascales;f__Microascaceae;g__Gamsia
ASV4279	1e-06	0	k__Fungi;p__Basidiomycota;c__Agaricomycetes;o__Agaricales;f__Hymenogastraceae;g__Hymenogaster;s__Hymenogaster_sp
ASV4280	2e-06	0	k__Fungi;p__Rozellomycota;c__Rozellomycota_cls_Incertae_sedis;o__Rozellomycota_ord_Incertae_sedis;f__Rozellomycota_fam_Incertae_sedis;g__Rozellomycota_gen_Incertae_sedis;s__Rozellomycota_sp
ASV4281	2e-06	0	k__Fungi
ASV4282	2e-06	0	k__Fungi
ASV4283	3e-06	0	k__Fungi
ASV4284	2e-06	0	k__Fungi;p__Olpidiomycota;c__Olpidiomycetes;o__Olpidiales;f__Olpidiaceae
ASV4285	3e-06	0	k__Fungi;p__Rozellomycota
ASV4286	3e-06	0	k__Fungi
ASV4287	3e-06	0	k__Fungi;p__Ascomycota
ASV4288	3e-06	0	k__Fungi;p__Ascomycota;c__Dothideomycetes;o__Pleosporales;f__Cucurbitariaceae;g__Pyrenochaeta;s__Pyrenochaeta_sp
ASV4289	3e-06	0	k__Fungi;p__Ascomycota;c__Leotiomycetes;o__Helotiales;f__Helotiaceae;g__Glarea;s__Glarea_lozoyensis
ASV4290	3e-06	0	k__Fungi
ASV4291	3e-06	0	k__Fungi
ASV4292	3e-06	0	k__Fungi
ASV4293	2e-06	0	k__Fungi
ASV4294	3e-06	0	k__Fungi;p__Rozellomycota;c__Rozellomycota_cls_Incertae_sedis;o__Rozellomycota_ord_Incertae_sedis;f__Rozellomycota_fam_Incertae_sedis;g__Rozellomycota_gen_Incertae_sedis;s__Rozellomycota_sp
ASV4295	3e-06	0	k__Fungi;p__Basidiomycota;c__Microbotryomycetes;o__Microbotryomycetes_ord_Incertae_sedis;f__Chrysozymaceae;g__Udeniozyma;s__Udeniozyma_sp
ASV4296	3e-06	0	k__Fungi
ASV4297	3e-06	0	k__Fungi
ASV4298	3e-06	0	k__Fungi;p__Ascomycota;c__Leotiomycetes;o__Helotiales;f__Hyaloscyphaceae;g__Hamatocanthoscypha;s__Hamatocanthoscypha_sp
ASV4299	3e-06	0	k__Fungi;p__Ascomycota;c__Dothideomycetes;o__Pleosporales;f__Leptosphaeriaceae;g__Subplenodomus;s__Subplenodomus_urticae
ASV4300	3e-06	0	k__Fungi;p__Rozellomycota;c__Rozellomycota_cls_Incertae_sedis;o__Rozellomycota_ord_Incertae_sedis;f__Rozellomycota_fam_Incertae_sedis;g__Rozellomycota_gen_Incertae_sedis;s__Rozellomycota_sp
ASV4301	3e-06	0	k__Fungi;p__Ascomycota;c__Sordariomycetes;o__Hypocreales;f__Ophiocordycipitaceae;g__Haptocillium;s__Haptocillium_sinense
ASV4302	3e-06	0	k__Fungi;p__Ascomycota;c__Sordariomycetes;o__Hypocreales;f__Stachybotryaceae;g__Striatibotrys;s__Striatibotrys_eucylindrosporus
ASV4303	2e-06	0	k__Fungi
ASV4304	2e-06	0	k__Fungi;p__Rozellomycota;c__Rozellomycota_cls_Incertae_sedis;o__Rozellomycota_ord_Incertae_sedis;f__Rozellomycota_fam_Incertae_sedis;g__Rozellomycota_gen_Incertae_sedis;s__Rozellomycota_sp
ASV4305	2e-06	0	k__Fungi
ASV4306	2e-06	0	k__Fungi
ASV4307	2e-06	0	k__Fungi;p__Ascomycota
ASV4308	2e-06	0	k__Fungi;p__Ascomycota;c__Dothideomycetes;o__Pleosporales;f__Lindgomycetaceae;g__Clohesyomyces;s__Clohesyomyces_aquaticus
ASV4309	2e-06	0	k__Fungi;p__Ascomycota;c__Sordariomycetes;o__Chaetosphaeriales;f__Chaetosphaeriaceae;g__Chloridium;s__Chloridium_submersum
ASV4310	3e-06	0	k__Fungi;p__Ascomycota
ASV4311	2e-06	0	k__Fungi;p__Ascomycota;c__Pezizomycotina_cls_Incertae_sedis;o__Pezizomycotina_ord_Incertae_sedis;f__Pezizomycotina_fam_Incertae_sedis;g__Polylobatispora;s__Polylobatispora_sp
ASV4312	2e-06	0	k__Fungi;p__Ascomycota;c__Sordariomycetes;o__Chaetosphaeriales;f__Chaetosphaeriaceae;g__Chloridium
ASV4313	2e-06	0	k__Fungi;p__Mortierellomycota;c__Mortierellomycetes;o__Mortierellales;f__Mortierellaceae
ASV4314	3e-06	0	k__Fungi;p__Ascomycota;c__Sordariomycetes;o__Hypocreales;f__Hypocreales_fam_Incertae_sedis;g__Sesquicillium;s__Sesquicillium_sp
ASV4315	3e-06	0	k__Fungi;p__Ascomycota;c__Sordariomycetes;o__Sordariales;f__Cephalothecaceae;g__Cephalothecaceae_gen_Incertae_sedis;s__Cephalothecaceae_sp
ASV4316	3e-06	0	k__Fungi;p__Ascomycota;c__Eurotiomycetes;o__Eurotiales;f__Aspergillaceae;g__Penicillium
ASV4317	3e-06	0	k__Fungi
ASV4318	3e-06	0	k__Fungi;p__Ascomycota;c__Dothideomycetes;o__Pleosporales;f__Pleosporales_fam_Incertae_sedis;g__Pleosporales_gen_Incertae_sedis;s__Pleosporales_sp
ASV4319	3e-06	0	k__Fungi;p__Ascomycota;c__Dothideomycetes;o__Mytilinidales;f__Gloniaceae
ASV4320	3e-06	0	k__Fungi;p__Ascomycota;c__Sordariomycetes;o__Coniochaetales;f__Coniochaetaceae;g__Coniochaeta;s__Coniochaeta_sp
ASV4321	3e-06	0	k__Fungi;p__Chytridiomycota;c__Chytridiomycetes;o__Chytridiales;f__Chytridiales_fam_Incertae_sedis;g__Chytridiales_gen_Incertae_sedis;s__Chytridiales_sp
ASV4322	3e-06	0	k__Fungi
ASV4323	3e-06	0	k__Fungi;p__Mortierellomycota;c__Mortierellomycetes;o__Mortierellales;f__Mortierellaceae;g__Mortierella;s__Mortierella_gemmifera
ASV4324	2e-06	0	k__Fungi
ASV4325	2e-06	0	k__Fungi;p__Ascomycota
ASV4326	3e-06	0	k__Fungi;p__Basidiomycota;c__Agaricomycetes;o__Cantharellales;f__Hydnaceae;g__Minimedusa;s__Minimedusa_polyspora
ASV4327	2e-06	0	k__Fungi;p__Chytridiomycota;c__Lobulomycetes;o__Lobulomycetales;f__Lobulomycetales_fam_Incertae_sedis;g__Lobulomycetales_gen_Incertae_sedis;s__Lobulomycetales_sp
ASV4328	2e-06	0	k__Fungi;p__Basidiomycota;c__Geminibasidiomycetes;o__Geminibasidiales;f__Geminibasidiaceae;g__Geminibasidium;s__Geminibasidium_sp
ASV4329	2e-06	0	k__Fungi;p__Chytridiomycota;c__Rhizophydiomycetes;o__Rhizophydiales;f__Rhizophydiaceae;g__Rhizophydium;s__Rhizophydium_sp
ASV4331	2e-06	0	k__Fungi;p__Ascomycota;c__Pezizomycetes;o__Pezizales;f__Pyronemataceae;g__Byssonectria;s__Byssonectria_sp
ASV4332	2e-06	0	k__Fungi;p__Ascomycota;c__Leotiomycetes;o__Helotiales;f__Leptodontidiaceae;g__Leptodontidium;s__Leptodontidium_trabinellum
ASV4333	2e-06	0	k__Fungi;p__Mortierellomycota;c__Mortierellomycetes;o__Mortierellales;f__Mortierellaceae;g__Mortierella;s__Mortierella_basiparvispora
ASV4334	3e-06	0	k__Fungi;p__Ascomycota;c__Leotiomycetes;o__Helotiales;f__Hyaloscyphaceae;g__Hyaloscyphaceae_gen_Incertae_sedis;s__Hyaloscyphaceae_sp
ASV4335	2e-06	0	k__Fungi;p__Ascomycota;c__Leotiomycetes;o__Helotiales
ASV4336	2e-06	0	k__Fungi;p__Ascomycota;c__Sordariomycetes;o__Glomerellales;f__Plectosphaerellaceae;g__Lectera;s__Lectera_longa
ASV4337	2e-06	0	k__Fungi
ASV4338	3e-06	0	k__Fungi;p__Mucoromycota;c__Mucoromycetes;o__Mucorales;f__Mucoraceae;g__Mucor;s__Mucor_racemosus
ASV4339	2e-06	0	k__Fungi;p__Rozellomycota;c__Rozellomycota_cls_Incertae_sedis;o__Rozellomycota_ord_Incertae_sedis;f__Rozellomycota_fam_Incertae_sedis;g__Rozellomycota_gen_Incertae_sedis;s__Rozellomycota_sp
ASV4340	2e-06	0	k__Fungi;p__Rozellomycota;c__Rozellomycota_cls_Incertae_sedis;o__Rozellomycota_ord_Incertae_sedis;f__Rozellomycota_fam_Incertae_sedis;g__Rozellomycota_gen_Incertae_sedis;s__Rozellomycota_sp
ASV4341	2e-06	0	k__Fungi
ASV4342	3e-06	0	k__Fungi;p__Ascomycota;c__Dothideomycetes;o__Venturiales;f__Sympoventuriaceae;g__Sympoventuriaceae_gen_Incertae_sedis;s__Sympoventuriaceae_sp
ASV4343	3e-06	0	k__Fungi;p__Fungi_phy_Incertae_sedis;c__Fungi_cls_Incertae_sedis;o__Fungi_ord_Incertae_sedis;f__Fungi_fam_Incertae_sedis;g__Fungi_gen_Incertae_sedis;s__Fungi_sp
ASV4344	2e-06	0	k__Fungi;p__Ascomycota;c__Pezizomycotina_cls_Incertae_sedis;o__Pezizomycotina_ord_Incertae_sedis;f__Pezizomycotina_fam_Incertae_sedis;g__Pezizomycotina_gen_Incertae_sedis;s__Pezizomycotina_sp
ASV4345	2e-06	0	k__Fungi
ASV4346	2e-06	0	k__Fungi;p__Ascomycota;c__Pezizomycotina_cls_Incertae_sedis;o__Pezizomycotina_ord_Incertae_sedis;f__Pezizomycotina_fam_Incertae_sedis;g__Hormiactis;s__Hormiactis_sp
ASV4347	3e-06	0	k__Fungi;p__Rozellomycota;c__Rozellomycota_cls_Incertae_sedis;o__Rozellomycota_ord_Incertae_sedis;f__Rozellomycota_fam_Incertae_sedis;g__Rozellomycota_gen_Incertae_sedis;s__Rozellomycota_sp
ASV4348	2e-06	0	k__Fungi;p__Calcarisporiellomycota;c__Calcarisporiellomycetes;o__Calcarisporiellales;f__Calcarisporiellaceae;g__Calcarisporiella;s__Calcarisporiella_sp
ASV4349	2e-06	0	k__Fungi;p__Rozellomycota;c__Rozellomycota_cls_Incertae_sedis;o__Rozellomycota_ord_Incertae_sedis;f__Rozellomycota_fam_Incertae_sedis;g__Rozellomycota_gen_Incertae_sedis;s__Rozellomycota_sp
ASV4350	2e-06	0	k__Fungi
ASV4351	2e-06	0	k__Fungi;p__Ascomycota;c__Sordariomycetes;o__Hypocreales
ASV4352	2e-06	0	k__Fungi;p__Ascomycota;c__Dothideomycetes;o__Mytilinidales;f__Gloniaceae
ASV4353	2e-06	0	k__Fungi;p__Basidiomycota;c__Tremellomycetes;o__Trichosporonales;f__Trichosporonaceae;g__Cutaneotrichosporon;s__Cutaneotrichosporon_moniliiforme
ASV4354	2e-06	0	k__Fungi;p__Basidiomycota;c__Cystobasidiomycetes;o__Sakaguchiales;f__Sakaguchiaceae;g__Sakaguchia;s__Sakaguchia_sp
ASV4355	3e-06	0	k__Fungi;p__Ascomycota;c__Sordariomycetes;o__Hypocreales;f__Nectriaceae;g__Fusarium;s__Fusarium_graminearum
ASV4363	3e-06	0	k__Fungi;p__Ascomycota;c__Pezizomycotina_cls_Incertae_sedis;o__Pezizomycotina_ord_Incertae_sedis;f__Pezizomycotina_fam_Incertae_sedis;g__Triscelophorus;s__Triscelophorus_sp
ASV4383	3e-06	0	k__Fungi;p__Ascomycota;c__Leotiomycetes;o__Thelebolales;f__Pseudeurotiaceae
ASV4384	3e-06	0	k__Fungi;p__Ascomycota
ASV4385	3e-06	0	k__Fungi;p__Rozellomycota;c__Rozellomycotina_cls_Incertae_sedis;o__GS11;f__GS11_fam_Incertae_sedis;g__GS11_gen_Incertae_sedis;s__GS11_sp
ASV4386	3e-06	0	k__Fungi;p__Ascomycota
ASV4387	3e-06	0	k__Fungi;p__Ascomycota;c__Leotiomycetes;o__Helotiales
ASV4389	3e-06	0	k__Fungi;p__Basidiomycota;c__Agaricomycetes;o__Agaricales;f__Entolomataceae;g__Entoloma;s__Entoloma_conferendum
ASV4390	3e-06	0	k__Fungi;p__Ascomycota;c__Leotiomycetes;o__Helotiales
ASV4391	2e-06	0	k__Fungi;p__Ascomycota;c__Leotiomycetes;o__Helotiales
ASV4392	3e-06	0	k__Fungi
ASV4393	3e-06	0	k__Fungi
ASV4394	4e-06	0	k__Fungi;p__Ascomycota;c__Leotiomycetes;o__Helotiales;f__Dermateaceae;g__Trimmatostroma;s__Trimmatostroma_salicis
ASV4395	3e-06	0	k__Fungi;p__Ascomycota;c__Dothideomycetes;o__Capnodiales;f__Capnodiales_fam_Incertae_sedis;g__Capnodiales_gen_Incertae_sedis;s__Capnodiales_sp
ASV4396	3e-06	0	k__Fungi;p__Ascomycota;c__Geoglossomycetes;o__Geoglossales;f__Geoglossaceae;g__Geoglossum;s__Geoglossum_sp
ASV4397	3e-06	0	k__Fungi;p__Chytridiomycota
ASV4398	3e-06	0	k__Fungi;p__Ascomycota;c__Sordariomycetes;o__Microascales;f__Microascaceae;g__Enterocarpus;s__Enterocarpus_grenotii
ASV4399	3e-06	0	k__Fungi;p__Kickxellomycota;c__Kickxellomycetes;o__Kickxellales;f__Kickxellales_fam_Incertae_sedis;g__Kickxellales_gen_Incertae_sedis;s__Kickxellales_sp
ASV4400	3e-06	0	k__Fungi;p__Ascomycota;c__Sordariomycetes;o__Sordariales;f__Chaetomiaceae;g__Thermothielavioides;s__Thermothielavioides_terrestris
ASV4401	3e-06	0	k__Fungi
ASV4402	3e-06	0	k__Fungi;p__Ascomycota
ASV4403	2e-06	0	k__Fungi
ASV4404	3e-06	0	k__Fungi;p__Ascomycota;c__Eurotiomycetes;o__Eurotiomycetes_ord_Incertae_sedis;f__Eurotiomycetes_fam_Incertae_sedis;g__Eurotiomycetes_gen_Incertae_sedis;s__Eurotiomycetes_sp
ASV4405	3e-06	0	k__Fungi;p__Ascomycota;c__Leotiomycetes;o__Helotiales;f__Helotiaceae;g__Tetracladium
ASV4406	2e-06	0	k__Fungi;p__Ascomycota;c__Eurotiomycetes;o__Chaetothyriales;f__Chaetothyriales_fam_Incertae_sedis;g__Chaetothyriales_gen_Incertae_sedis;s__Chaetothyriales_sp
ASV4407	3e-06	0	k__Fungi;p__Basidiomycota;c__Agaricomycetes;o__Agaricomycetes_ord_Incertae_sedis;f__Agaricomycetes_fam_Incertae_sedis;g__Agaricomycetes_gen_Incertae_sedis;s__Agaricomycetes_sp
ASV4408	3e-06	0	k__Fungi;p__Ascomycota
ASV4409	3e-06	0	k__Fungi;p__Fungi_phy_Incertae_sedis;c__Fungi_cls_Incertae_sedis;o__Fungi_ord_Incertae_sedis;f__Fungi_fam_Incertae_sedis;g__Fungi_gen_Incertae_sedis;s__Fungi_sp
ASV4410	2e-06	0	k__Fungi;p__Ascomycota;c__Sordariomycetes;o__Hypocreales;f__Nectriaceae;g__Dactylonectria;s__Dactylonectria_macrodidyma
ASV4411	2e-06	0	k__Fungi;p__Ascomycota;c__Dothideomycetes;o__Mycosphaerellales;f__Teratosphaeriaceae;g__Devriesia;s__Devriesia_sp
ASV4412	2e-06	0	k__Fungi;p__Ascomycota;c__Leotiomycetes;o__Helotiales;f__Helotiales_fam_Incertae_sedis;g__Xenochalara;s__Xenochalara_sp
ASV4413	3e-06	0	k__Fungi;p__Ascomycota;c__Sordariomycetes;o__Magnaporthales;f__Magnaporthales_fam_Incertae_sedis;g__Magnaporthales_gen_Incertae_sedis;s__Magnaporthales_sp
ASV4444	3e-06	0	k__Fungi;p__Basidiomycota;c__Cystobasidiomycetes;o__Cystobasidiales;f__Cystobasidiaceae;g__Cystobasidium;s__Cystobasidium_sp
ASV4476	3e-06	0	k__Fungi;p__Ascomycota;c__Eurotiomycetes;o__Chaetothyriales
ASV4477	3e-06	0	k__Fungi
ASV4478	2e-06	0	k__Fungi
ASV4479	2e-06	0	k__Fungi
ASV4480	3e-06	0	k__Fungi;p__Ascomycota;c__Sordariomycetes;o__Sordariales;f__Cephalothecaceae;g__Phialemonium;s__Phialemonium_inflatum
ASV4481	2e-06	0	k__Fungi;p__Ascomycota;c__Leotiomycetes;o__Helotiales;f__Leptodontidiaceae;g__Leptodontidium;s__Leptodontidium_sp
ASV4482	3e-06	0	k__Fungi;p__Basidiomycota;c__Cystobasidiomycetes;o__Sakaguchiales;f__Sakaguchiaceae;g__Sakaguchia;s__Sakaguchia_sp
ASV4483	3e-06	0	k__Fungi
ASV4484	3e-06	0	k__Fungi;p__Ascomycota;c__Dothideomycetes;o__Mytilinidiales;f__Mytilinidiales_fam_Incertae_sedis;g__Halokirschsteiniothelia;s__Halokirschsteiniothelia_sp
ASV4485	3e-06	0	k__Fungi;p__Ascomycota;c__Eurotiomycetes;o__Onygenales;f__Onygenaceae;g__Auxarthron;s__Auxarthron_californiense
ASV4486	3e-06	0	k__Fungi;p__Chytridiomycota;c__Rhizophydiomycetes;o__Rhizophydiales;f__Rhizophydiales_fam_Incertae_sedis;g__Rhizophydiales_gen_Incertae_sedis;s__Rhizophydiales_sp
ASV4487	3e-06	0	k__Fungi;p__Basidiomycota;c__Spiculogloeomycetes;o__Spiculogloeales;f__Spiculogloeales_fam_Incertae_sedis;g__Spiculogloeales_gen_Incertae_sedis;s__Spiculogloeales_sp
ASV4488	3e-06	0	k__Fungi
ASV4489	3e-06	0	k__Fungi;p__Aphelidiomycota;c__Aphelidiomycetes;o__Aphelidiomycetes_ord_Incertae_sedis;f__Aphelidiomycetes_fam_Incertae_sedis;g__Aphelidiomycetes_gen_Incertae_sedis;s__Aphelidiomycetes_sp
ASV4490	3e-06	0	k__Fungi
ASV4491	3e-06	0	k__Fungi
ASV4492	3e-06	0	k__Fungi;p__Ascomycota;c__Dothideomycetes;o__Pleosporales;f__Pleosporales_fam_Incertae_sedis;g__Pleosporales_gen_Incertae_sedis;s__Pleosporales_sp
ASV4493	3e-06	0	k__Fungi;p__Ascomycota
ASV4494	3e-06	0	k__Fungi;p__Ascomycota;c__Sordariomycetes;o__Chaetosphaeriales;f__Chaetosphaeriaceae;g__Chloridium;s__Chloridium_submersum
ASV4495	3e-06	0	k__Fungi;p__Basidiomycota;c__Microbotryomycetes;o__Microbotryomycetes_ord_Incertae_sedis;f__Microbotryomycetes_fam_Incertae_sedis;g__Microbotryomycetes_gen_Incertae_sedis;s__Microbotryomycetes_sp
ASV4497	3e-06	0	k__Fungi;p__Basidiomycota;c__Agaricomycetes;o__Agaricales;f__Agaricaceae;g__Agaricus;s__Agaricus_sylvaticus
ASV4498	3e-06	0	k__Fungi
ASV4499	3e-06	0	k__Fungi;p__Mucoromycota;c__Umbelopsidomycetes;o__Umbelopsidales;f__Umbelopsidaceae;g__Umbelopsis;s__Umbelopsis_isabellina
ASV4500	3e-06	0	k__Fungi;p__Ascomycota;c__Laboulbeniomycetes;o__Pyxidiophorales;f__Pyxidiophoraceae;g__Pyxidiophoraceae_gen_Incertae_sedis;s__Pyxidiophoraceae_sp
ASV4502	2e-06	0	k__Fungi;p__Fungi_phy_Incertae_sedis;c__Fungi_cls_Incertae_sedis;o__Fungi_ord_Incertae_sedis;f__Fungi_fam_Incertae_sedis;g__Fungi_gen_Incertae_sedis;s__Fungi_sp
ASV4503	2e-06	0	k__Fungi;p__Mucoromycota;c__Umbelopsidomycetes;o__Umbelopsidales;f__Umbelopsidaceae;g__Umbelopsis
ASV4504	2e-06	0	k__Fungi;p__Ascomycota
ASV4505	2e-06	0	k__Fungi;p__Rozellomycota;c__Rozellomycota_cls_Incertae_sedis;o__Rozellomycota_ord_Incertae_sedis;f__Rozellomycota_fam_Incertae_sedis;g__Rozellomycota_gen_Incertae_sedis;s__Rozellomycota_sp
ASV4506	2e-06	0	k__Fungi;p__Chytridiomycota;c__Rhizophydiomycetes;o__Rhizophydiales;f__Rhizophydiaceae;g__Rhizophydium;s__Rhizophydium_sp
ASV4507	2e-06	0	k__Fungi;p__Basidiomycota;c__Agaricomycetes;o__Phallales;f__Phallaceae;g__Phallus;s__Phallus_impudicus
ASV4508	2e-06	0	k__Fungi;p__Ascomycota;c__Pezizomycotina_cls_Incertae_sedis;o__Pezizomycotina_ord_Incertae_sedis;f__Pezizomycotina_fam_Incertae_sedis;g__Pezizomycotina_gen_Incertae_sedis;s__Pezizomycotina_sp
ASV4509	2e-06	0	k__Fungi;p__Chytridiomycota;c__Lobulomycetes;o__Lobulomycetales;f__Lobulomycetales_fam_Incertae_sedis;g__Lobulomycetales_gen_Incertae_sedis;s__Lobulomycetales_sp
ASV4510	2e-06	0	k__Fungi
ASV4511	2e-06	0	k__Fungi;p__Ascomycota;c__Sordariomycetes;o__Sordariales;f__Lasiosphaeriaceae;g__Schizothecium
ASV4512	3e-06	0	k__Fungi
ASV4513	3e-06	0	k__Fungi
ASV4514	3e-06	0	k__Fungi
ASV4515	3e-06	0	k__Fungi;p__Rozellomycota;c__Rozellomycota_cls_Incertae_sedis;o__Rozellomycota_ord_Incertae_sedis;f__Rozellomycota_fam_Incertae_sedis;g__Rozellomycota_gen_Incertae_sedis;s__Rozellomycota_sp
ASV4516	3e-06	0	k__Fungi;p__Basidiomycota;c__Agaricomycetes;o__Geastrales;f__Geastrales_fam_Incertae_sedis;g__Geastrales_gen_Incertae_sedis;s__Geastrales_sp
ASV4517	3e-06	0	k__Fungi;p__Basidiomycota;c__Agaricomycetes;o__Hymenochaetales;f__Hymenochaetales_fam_Incertae_sedis;g__Hymenochaetales_gen_Incertae_sedis;s__Hymenochaetales_sp
ASV4518	3e-06	0	k__Fungi;p__Ascomycota;c__Sordariomycetes;o__Xylariales;f__Amphisphaeriaceae;g__Microdochium
ASV4519	3e-06	0	k__Fungi;p__Basidiomycota;c__Agaricomycetes;o__Trechisporales;f__Hydnodontaceae;g__Trechispora;s__Trechispora_invisitata
ASV4520	3e-06	0	k__Fungi;p__Ascomycota;c__Sordariomycetes;o__Microascales;f__Microascaceae;g__Gamsia;s__Gamsia_simplex
ASV4521	3e-06	0	k__Fungi;p__Ascomycota
ASV4522	3e-06	0	k__Fungi;p__Basidiomycota;c__Agaricomycetes;o__Sebacinales;f__Serendipitaceae;g__Serendipita;s__Serendipita_sp
ASV4523	3e-06	0	k__Fungi;p__Basidiomycota
ASV4524	2e-06	0	k__Fungi;p__Fungi_phy_Incertae_sedis;c__Fungi_cls_Incertae_sedis;o__Fungi_ord_Incertae_sedis;f__Fungi_fam_Incertae_sedis;g__Fungi_gen_Incertae_sedis;s__Fungi_sp
ASV4525	3e-06	0	k__Fungi;p__Ascomycota;c__Leotiomycetes;o__Helotiales;f__Sclerotiniaceae
ASV4526	3e-06	0	k__Fungi;p__Ascomycota;c__Leotiomycetes;o__Helotiales
ASV4527	3e-06	0	k__Fungi;p__Fungi_phy_Incertae_sedis;c__Fungi_cls_Incertae_sedis;o__Fungi_ord_Incertae_sedis;f__Fungi_fam_Incertae_sedis;g__Fungi_gen_Incertae_sedis;s__Fungi_sp
ASV4528	2e-06	0	k__Fungi;p__Ascomycota;c__Sordariomycetes
ASV4529	3e-06	0	k__Fungi;p__Ascomycota;c__Leotiomycetes;o__Helotiales;f__Helotiaceae;g__Tetracladium;s__Tetracladium_sp
ASV4530	3e-06	0	k__Fungi;p__Ascomycota;c__Dothideomycetes;o__Pleosporales
ASV4531	3e-06	0	k__Fungi;p__Ascomycota;c__Pezizomycetes;o__Pezizales;f__Pyronemataceae;g__Rhodoscypha;s__Rhodoscypha_sp
ASV4532	2e-06	0	k__Fungi;p__Ascomycota;c__Dothideomycetes;o__Pleosporales;f__Pleosporales_fam_Incertae_sedis;g__Pleosporales_gen_Incertae_sedis;s__Pleosporales_sp
ASV4533	3e-06	0	k__Fungi
ASV4534	1e-06	0	k__Fungi
ASV4535	2e-06	0	k__Fungi;p__Ascomycota;c__Sordariomycetes;o__Sordariales
ASV4536	1e-06	0	k__Fungi;p__Rozellomycota;c__Rozellomycota_cls_Incertae_sedis;o__Rozellomycota_ord_Incertae_sedis;f__Rozellomycota_fam_Incertae_sedis;g__Rozellomycota_gen_Incertae_sedis;s__Rozellomycota_sp
ASV4537	1e-06	0	k__Fungi
ASV4538	2e-06	0	k__Fungi
ASV4539	2e-06	0	k__Fungi;p__Ascomycota;c__Pezizomycotina_cls_Incertae_sedis;o__Pezizomycotina_ord_Incertae_sedis;f__Pezizomycotina_fam_Incertae_sedis;g__Pezizomycotina_gen_Incertae_sedis;s__Pezizomycotina_sp
ASV4540	2e-06	0	k__Fungi;p__Rozellomycota;c__Rozellomycota_cls_Incertae_sedis;o__Rozellomycota_ord_Incertae_sedis;f__Rozellomycota_fam_Incertae_sedis;g__Rozellomycota_gen_Incertae_sedis;s__Rozellomycota_sp
ASV4541	2e-06	0	k__Fungi
ASV4542	2e-06	0	k__Fungi
ASV4543	2e-06	0	k__Fungi
ASV4544	2e-06	0	k__Fungi;p__Basidiomycota
ASV4545	2e-06	0	k__Fungi
ASV4546	2e-06	0	k__Fungi;p__Rozellomycota;c__Rozellomycota_cls_Incertae_sedis;o__Rozellomycota_ord_Incertae_sedis;f__Rozellomycota_fam_Incertae_sedis;g__Rozellomycota_gen_Incertae_sedis;s__Rozellomycota_sp
ASV4547	3e-06	0	k__Fungi;p__Ascomycota;c__Sordariomycetes;o__Hypocreales;f__Clavicipitaceae;g__Clavicipitaceae_gen_Incertae_sedis;s__Clavicipitaceae_sp
ASV4548	2e-06	0	k__Fungi;p__Ascomycota;c__Eurotiomycetes;o__Chaetothyriales;f__Cyphellophoraceae;g__Cyphellophoraceae_gen_Incertae_sedis;s__Cyphellophoraceae_sp
ASV4549	2e-06	0	k__Fungi;p__Ascomycota;c__Leotiomycetes;o__Helotiales;f__Helotiales_fam_Incertae_sedis
ASV4550	2e-06	0	k__Fungi;p__Ascomycota;c__Sordariomycetes;o__Hypocreales;f__Nectriaceae;g__Nectriaceae_gen_Incertae_sedis;s__Nectriaceae_sp
ASV4551	2e-06	0	k__Fungi;p__Rozellomycota;c__Rozellomycotina_cls_Incertae_sedis;o__GS03;f__GS03_fam_Incertae_sedis;g__GS03_gen_Incertae_sedis;s__GS03_sp
ASV4552	2e-06	0	k__Fungi;p__Basidiomycota
ASV4553	2e-06	0	k__Fungi
ASV4554	2e-06	0	k__Fungi;p__Ascomycota;c__Eurotiomycetes;o__Eurotiales
ASV4555	2e-06	0	k__Fungi;p__Basidiomycota;c__Agaricomycetes;o__Trechisporales;f__Trechisporales_fam_Incertae_sedis;g__Trechisporales_gen_Incertae_sedis;s__Trechisporales_sp
ASV4556	3e-06	0	k__Fungi;p__Ascomycota;c__Sordariomycetes;o__Microascales;f__Microascaceae;g__Cephalotrichum;s__Cephalotrichum_guizhouense
ASV4557	2e-06	0	k__Fungi;p__Mortierellomycota;c__Mortierellomycetes;o__Mortierellales;f__Mortierellaceae;g__Mortierella
ASV4558	2e-06	0	k__Fungi;p__Ascomycota;c__Sordariomycetes;o__Hypocreales
ASV4559	3e-06	0	k__Fungi;p__Ascomycota;c__Orbiliomycetes;o__Orbiliales
ASV4560	3e-06	0	k__Fungi;p__Ascomycota;c__Sordariomycetes;o__Hypocreales;f__Hypocreaceae;g__Hypomyces
ASV4561	2e-06	0	k__Fungi;p__Fungi_phy_Incertae_sedis;c__Fungi_cls_Incertae_sedis;o__Fungi_ord_Incertae_sedis;f__Fungi_fam_Incertae_sedis;g__Fungi_gen_Incertae_sedis;s__Fungi_sp
ASV4562	2e-06	0	k__Fungi
ASV4563	2e-06	0	k__Fungi;p__Monoblepharomycota;c__Monoblepharidomycetes;o__Monoblepharidales;f__Monoblepharidales_fam_Incertae_sedis;g__Monoblepharidales_gen_Incertae_sedis;s__Monoblepharidales_sp
ASV4564	2e-06	0	k__Fungi;p__Basidiomycota;c__Tremellomycetes;o__Trichosporonales;f__Trichosporonaceae;g__Cutaneotrichosporon;s__Cutaneotrichosporon_moniliiforme
ASV4565	2e-06	0	k__Fungi;p__Ascomycota;c__Leotiomycetes;o__Helotiales
ASV4566	2e-06	0	k__Fungi;p__Ascomycota;c__Sordariomycetes;o__Sordariales;f__Chaetomiaceae;g__Zopfiella;s__Zopfiella_pleuropora
ASV4567	2e-06	0	k__Fungi;p__Ascomycota;c__Orbiliomycetes;o__Orbiliales;f__Orbiliaceae;g__Arthrobotrys;s__Arthrobotrys_sp
ASV4568	2e-06	0	k__Fungi
ASV4569	2e-06	0	k__Fungi
ASV4570	3e-06	0	k__Fungi
ASV4571	2e-06	0	k__Fungi;p__Ascomycota;c__Sordariomycetes;o__Sordariales;f__Sordariales_fam_Incertae_sedis;g__Papulaspora;s__Papulaspora_funabasensis
ASV4572	2e-06	0	k__Fungi;p__Ascomycota;c__Leotiomycetes;o__Helotiales;f__Myxotrichaceae;g__Oidiodendron
ASV4573	2e-06	0	k__Fungi;p__Basidiomycota;c__Agaricomycetes;o__Amylocorticiales;f__Amylocorticiaceae;g__Amylocorticiellum;s__Amylocorticiellum_molle
ASV4574	2e-06	0	k__Fungi;p__Ascomycota;c__Dothideomycetes;o__Pleosporales;f__Torulaceae;g__Dendryphion;s__Dendryphion_europaeum
ASV4575	2e-06	0	k__Fungi
ASV4576	2e-06	0	k__Fungi;p__Ascomycota;c__Eurotiomycetes;o__Chaetothyriales;f__Trichomeriaceae;g__Knufia;s__Knufia_peltigerae
ASV4577	2e-06	0	k__Fungi
ASV4578	2e-06	0	k__Fungi;p__Rozellomycota;c__Rozellomycota_cls_Incertae_sedis;o__Rozellomycota_ord_Incertae_sedis;f__Rozellomycota_fam_Incertae_sedis;g__Rozellomycota_gen_Incertae_sedis;s__Rozellomycota_sp
ASV4579	2e-06	0	k__Fungi;p__Rozellomycota;c__Rozellomycota_cls_Incertae_sedis;o__Rozellomycota_ord_Incertae_sedis;f__Rozellomycota_fam_Incertae_sedis;g__Rozellomycota_gen_Incertae_sedis;s__Rozellomycota_sp
ASV4580	2e-06	0	k__Fungi;p__Mortierellomycota;c__Mortierellomycetes;o__Mortierellales;f__Mortierellaceae;g__Linnemannia;s__Linnemannia_amoeboidea
ASV4581	2e-06	0	k__Fungi;p__Ascomycota;c__Sordariomycetes;o__Hypocreales
ASV4582	2e-06	0	k__Fungi;p__Basidiomycota;c__Agaricomycetes;o__Agaricales;f__Entolomataceae;g__Entoloma;s__Entoloma_sericeum
ASV4583	2e-06	0	k__Fungi;p__Ascomycota;c__Dothideomycetes;o__Venturiales;f__Venturiaceae;g__Sympodiella;s__Sympodiella_quercina
ASV4584	2e-06	0	k__Fungi;p__Ascomycota;c__Dothideomycetes;o__Pleosporales;f__Pseudopyrenochaetaceae;g__Pseudopyrenochaeta;s__Pseudopyrenochaeta_terrestris
ASV4585	2e-06	0	k__Fungi;p__Ascomycota;c__Leotiomycetes;o__Helotiales;f__Hyaloscyphaceae;g__Hyphodiscus;s__Hyphodiscus_sp
ASV4586	2e-06	0	k__Fungi;p__Basidiomycota;c__Agaricomycetes
ASV4587	2e-06	0	k__Fungi;p__Rozellomycota;c__Rozellomycotina_cls_Incertae_sedis;o__GS11;f__GS11_fam_Incertae_sedis;g__GS11_gen_Incertae_sedis;s__GS11_sp
ASV4588	2e-06	0	k__Fungi
ASV4589	2e-06	0	k__Fungi
ASV4590	2e-06	0	k__Fungi;p__Ascomycota;c__Eurotiomycetes;o__Chaetothyriales;f__Herpotrichiellaceae;g__Phialophora;s__Phialophora_foetens
ASV4591	3e-06	0	k__Fungi
ASV4592	2e-06	0	k__Fungi
ASV4593	2e-06	0	k__Fungi;p__Ascomycota;c__Sordariomycetes;o__Coniochaetales;f__Coniochaetaceae;g__Coniochaeta
ASV4594	2e-06	0	k__Fungi;p__Ascomycota;c__Leotiomycetes;o__Helotiales;f__Pleuroascaceae
[truncated: 1,779 more rows]

## Sheet: Unique fun_P site
#ASV_num	L.site.RZ	P.site.RZ	Taxonomy
ASV10	0	0.033105	k__Fungi;p__Basidiomycota;c__Agaricomycetes;o__Atheliales;f__Pilodermataceae;g__Piloderma;s__Piloderma_sphaerosporum
ASV29	0	0.012511	k__Fungi;p__Ascomycota;c__Leotiomycetes;o__Helotiales;f__Hyaloscyphaceae;g__Hyaloscypha;s__Hyaloscypha_bicolor
ASV32	0	0.014166	k__Fungi;p__Basidiomycota;c__Agaricomycetes;o__Agaricales;f__Amanitaceae;g__Amanita;s__Amanita_rubescens
ASV49	0	0.007183	k__Fungi;p__Basidiomycota;c__Agaricomycetes;o__Trechisporales;f__Hydnodontaceae;g__Trechispora;s__Trechispora_verruculosa
ASV53	0	0.007107	k__Fungi;p__Basidiomycota;c__Agaricomycetes;o__Atheliales;f__Tylosporaceae;g__Tylospora;s__Tylospora_asterophora
ASV65	0	0.00451	k__Fungi;p__Ascomycota;c__Sordariomycetes;o__Hypocreales
ASV83	0	0.00318	k__Fungi;p__Basidiomycota;c__Agaricomycetes;o__Russulales;f__Russulaceae;g__Lactarius;s__Lactarius_rufus
ASV114	0	0.002819	k__Fungi;p__Basidiomycota;c__Agaricomycetes;o__Thelephorales;f__Thelephoraceae
ASV115	0	0.002171	k__Fungi;p__Ascomycota;c__Leotiomycetes;o__Helotiales;f__Hyaloscyphaceae;g__Hyaloscypha;s__Hyaloscypha_finlandica
ASV121	0	0.00203	k__Fungi;p__Basidiomycota;c__Agaricomycetes;o__Atheliales;f__Tylosporaceae;g__Tylospora;s__Tylospora_asterophora
ASV126	0	0.002012	k__Fungi;p__Basidiomycota;c__Agaricomycetes;o__Agaricales;f__Cortinariaceae;g__Cortinarius;s__Cortinarius_dolabratoides
ASV136	0	0.002081	k__Fungi;p__Ascomycota;c__Eurotiomycetes;o__Eurotiales;f__Aspergillaceae;g__Talaromyces
ASV146	0	0.0021	k__Fungi;p__Ascomycota;c__Eurotiomycetes;o__Chaetothyriales;f__Herpotrichiellaceae;g__Exophiala;s__Exophiala_equina
ASV174	0	0.001168	k__Fungi;p__Basidiomycota;c__Agaricomycetes;o__Agaricales;f__Inocybaceae;g__Inocybe;s__Inocybe_soluta
ASV199	0	0.001515	k__Fungi;p__Ascomycota;c__Leotiomycetes;o__Helotiales;f__Hyaloscyphaceae;g__Hyaloscypha;s__Hyaloscypha_finlandica
ASV228	0	0.000785	k__Fungi;p__Ascomycota;c__Pezizomycetes;o__Pezizales;f__Pyronemataceae;g__Trichophaea
ASV229	0	0.00121	k__Fungi;p__Ascomycota;c__Sordariomycetes;o__Glomerellales;f__Glomerellaceae;g__Colletotrichum;s__Colletotrichum_gloeosporioides
ASV232	0	0.000944	k__Fungi;p__Ascomycota;c__Dothideomycetes;o__Venturiales;f__Venturiaceae;g__Venturia;s__Venturia_sp
ASV251	0	0.000904	k__Fungi;p__Basidiomycota;c__Agaricomycetes;o__Boletales;f__Boletaceae;g__Imleria;s__Imleria_badia
ASV273	0	0.000641	k__Fungi;p__Basidiomycota;c__Agaricomycetes;o__Trechisporales;f__Trechisporales_fam_Incertae_sedis;g__Trechisporales_gen_Incertae_sedis;s__Trechisporales_sp
ASV301	0	0.000724	k__Fungi;p__Basidiomycota;c__Agaricomycetes;o__Agaricales;f__Amanitaceae;g__Amanita;s__Amanita_fulva
ASV307	0	0.00052	k__Fungi;p__Kickxellomycota;c__Ramicandelaberomycetes;o__Ramicandelaberales;f__Ramicandelaberales_fam_Incertae_sedis;g__Ramicandelaberales_gen_Incertae_sedis;s__Ramicandelaberales_sp
ASV310	0	0.00051	k__Fungi
ASV314	0	0.000536	k__Fungi;p__Ascomycota;c__Eurotiomycetes;o__Eurotiales;f__Aspergillaceae;g__Penicillium
ASV315	0	0.000446	k__Fungi;p__Basidiomycota;c__Agaricomycetes;o__Atheliales;f__Tylosporaceae;g__Tylospora;s__Tylospora_fibrillosa
ASV323	0	0.000461	k__Fungi;p__Basidiomycota;c__Agaricomycetes;o__Trechisporales;f__Trechisporales_fam_Incertae_sedis;g__Trechisporales_gen_Incertae_sedis;s__Trechisporales_sp
ASV361	0	0.000399	k__Fungi;p__Ascomycota;c__Leotiomycetes;o__Helotiales;f__Hyaloscyphaceae;g__Hyaloscypha;s__Hyaloscypha_fuckelii
ASV363	0	0.000423	k__Fungi;p__Ascomycota;c__Lecanoromycetes;o__Pertusariales;f__Megasporaceae;g__Aspicilia;s__Aspicilia_sp
ASV368	0	0.000447	k__Fungi;p__Ascomycota;c__Leotiomycetes;o__Helotiales;f__Hyaloscyphaceae;g__Hyaloscypha;s__Hyaloscypha_finlandica
ASV407	0	0.00044	k__Fungi;p__Ascomycota;c__Archaeorhizomycetes;o__Archaeorhizomycetales;f__Archaeorhizomycetales_fam_Incertae_sedis;g__Archaeorhizomycetales_gen_Incertae_sedis;s__Archaeorhizomycetales_sp
ASV409	0	0.000352	k__Fungi
ASV410	0	0.000319	k__Fungi
ASV411	0	0.000327	k__Fungi;p__Zoopagomycota;c__Zoopagomycetes;o__Zoopagales;f__Zoopagales_fam_Incertae_sedis;g__Zoopagales_gen_Incertae_sedis;s__Zoopagales_sp
ASV412	0	0.000291	k__Fungi;p__Basidiomycota;c__Agaricomycetes;o__Agaricales;f__Cortinariaceae;g__Cortinarius
ASV415	0	0.000432	k__Fungi;p__Basidiomycota;c__Agaricomycetes;o__Agaricales;f__Amanitaceae;g__Amanita;s__Amanita_rubescens
ASV422	0	0.000339	k__Fungi;p__Ascomycota;c__Dothideomycetes;o__Dothideales;f__Dothioraceae;g__Dothiora
ASV423	0	0.000321	k__Fungi;p__Ascomycota
ASV430	0	0.000334	k__Fungi;p__Ascomycota;c__Leotiomycetes;o__Helotiales;f__Dermateaceae;g__Cryptosporiopsis;s__Cryptosporiopsis_sp
ASV432	0	0.000349	k__Fungi;p__Basidiomycota;c__Agaricomycetes;o__Atheliales;f__Tylosporaceae;g__Amphinema;s__Amphinema_byssoides
ASV433	0	0.000397	k__Fungi;p__Basidiomycota;c__GS27;o__GS27_ord_Incertae_sedis;f__GS27_ord_Incertae_sedis_fam_Incertae_sedis;g__GS27_ord_Incertae_sedis_gen_Incertae_sedis;s__GS27_ord_Incertae_sedis_sp
ASV453	0	0.000308	k__Fungi;p__Basidiomycota;c__Agaricomycetes;o__Hymenochaetales;f__Hymenochaetales_fam_Incertae_sedis;g__Hymenochaetales_gen_Incertae_sedis;s__Hymenochaetales_sp
ASV461	0	0.000229	k__Fungi;p__Basidiomycota;c__Agaricomycetes;o__Atheliales;f__Tylosporaceae;g__Tylospora;s__Tylospora_asterophora
ASV463	0	0.00028	k__Fungi;p__Mucoromycota;c__Mucoromycetes;o__Mucorales;f__Mucoraceae;g__Mucor;s__Mucor_abundans
ASV479	0	0.000247	k__Fungi;p__Ascomycota
ASV497	0	0.000231	k__Fungi;p__Ascomycota;c__Leotiomycetes
ASV512	0	0.000225	k__Fungi;p__Basidiomycota;c__Agaricomycetes;o__Trechisporales;f__Hydnodontaceae;g__Trechispora;s__Trechispora_hymenocystis
ASV514	0	0.000204	k__Fungi;p__Ascomycota;c__Sordariomycetes;o__Hypocreales;f__Ophiocordycipitaceae;g__Tolypocladium
ASV518	0	0.000262	k__Fungi;p__Basidiomycota;c__Agaricomycetes;o__Russulales;f__Russulaceae;g__Lactarius;s__Lactarius_rufus
ASV519	0	0.000246	k__Fungi;p__Ascomycota;c__Orbiliomycetes;o__Orbiliales;f__Orbiliaceae;g__Orbiliaceae_gen_Incertae_sedis;s__Orbiliaceae_sp
ASV523	0	0.00023	k__Fungi;p__Ascomycota;c__Dothideomycetes;o__Dothideales;f__Saccotheciaceae;g__Aureobasidium;s__Aureobasidium_pullulans
ASV529	0	0.000225	k__Fungi;p__Ascomycota;c__Leotiomycetes;o__Helotiales;f__Myxotrichaceae;g__Oidiodendron;s__Oidiodendron_hughesii
ASV533	0	0.000223	k__Fungi;p__Ascomycota;c__Leotiomycetes;o__Helotiales;f__Hyaloscyphaceae;g__Hyphodiscus;s__Hyphodiscus_sp
ASV538	0	0.0002	k__Fungi;p__Ascomycota;c__Leotiomycetes;o__Helotiales;f__Myxotrichaceae;g__Oidiodendron
ASV543	0	0.000165	k__Fungi;p__Ascomycota;c__Eurotiomycetes;o__Chaetothyriales;f__Herpotrichiellaceae;g__Capronia;s__Capronia_sp
ASV553	0	0.000219	k__Fungi
ASV554	0	0.000221	k__Fungi;p__Ascomycota;c__Sordariomycetes;o__Sordariales;f__Sordariales_fam_Incertae_sedis;g__Sordariales_gen_Incertae_sedis;s__Sordariales_sp
ASV557	0	0.000217	k__Fungi;p__Fungi_phy_Incertae_sedis;c__Fungi_cls_Incertae_sedis;o__Fungi_ord_Incertae_sedis;f__Fungi_fam_Incertae_sedis;g__Fungi_gen_Incertae_sedis;s__Fungi_sp
ASV564	0	0.000175	k__Fungi;p__Ascomycota;c__Leotiomycetes
ASV569	0	0.000174	k__Fungi;p__Mucoromycota;c__Endogonomycetes;o__GS22;f__GS22_fam_Incertae_sedis;g__GS22_gen_Incertae_sedis;s__GS22_sp
ASV572	0	0.00019	k__Fungi;p__Ascomycota;c__Eurotiomycetes;o__Chaetothyriales;f__Trichomeriaceae;g__Trichomerium;s__Trichomerium_lapideum
ASV577	0	0.000202	k__Fungi;p__Basidiomycota;c__GS27;o__GS27_ord_Incertae_sedis
ASV580	0	0.000159	k__Fungi;p__Fungi_phy_Incertae_sedis;c__Fungi_cls_Incertae_sedis;o__Fungi_ord_Incertae_sedis;f__Fungi_fam_Incertae_sedis;g__Fungi_gen_Incertae_sedis;s__Fungi_sp
ASV581	0	0.000185	k__Fungi;p__Ascomycota
ASV596	0	0.000167	k__Fungi;p__Rozellomycota;c__Rozellomycotina_cls_Incertae_sedis;o__GS11;f__GS11_fam_Incertae_sedis;g__GS11_gen_Incertae_sedis;s__GS11_sp
ASV597	0	0.000187	k__Fungi;p__Ascomycota;c__Eurotiomycetes;o__Eurotiales;f__Aspergillaceae;g__Penicillium;s__Penicillium_thomii
ASV601	0	0.000188	k__Fungi;p__Basidiomycota;c__Agaricomycetes;o__Hymenochaetales;f__Hymenochaetales_fam_Incertae_sedis;g__Hymenochaetales_gen_Incertae_sedis;s__Hymenochaetales_sp
ASV603	0	0.000174	k__Fungi;p__Basidiomycota;c__Agaricomycetes;o__Trechisporales;f__Hydnodontaceae;g__Trechispora;s__Trechispora_hymenocystis
ASV607	0	0.00019	k__Fungi;p__Ascomycota;c__Leotiomycetes;o__Helotiales;f__Myxotrichaceae;g__Oidiodendron;s__Oidiodendron_echinulatum
ASV608	0	0.000134	k__Fungi;p__Rozellomycota;c__Rozellomycotina_cls_Incertae_sedis;o__GS11;f__GS11_fam_Incertae_sedis;g__GS11_gen_Incertae_sedis;s__GS11_sp
ASV610	0	0.00017	k__Fungi;p__Basidiomycota;c__GS27;o__GS27_ord_Incertae_sedis;f__GS27_ord_Incertae_sedis_fam_Incertae_sedis;g__GS27_ord_Incertae_sedis_gen_Incertae_sedis;s__GS27_ord_Incertae_sedis_sp
ASV626	0	0.000181	k__Fungi;p__Basidiomycota;c__Agaricomycetes;o__Agaricales;f__Strophariaceae;g__Galerina;s__Galerina_fallax
ASV632	0	0.000176	k__Fungi;p__Ascomycota;c__Leotiomycetes;o__Helotiales;f__Mollisiaceae;g__Phialocephala;s__Phialocephala_helvetica
ASV637	0	0.000165	k__Fungi;p__Basidiomycota;c__Exobasidiomycetes;o__Exobasidiales;f__Exobasidiaceae;g__Exobasidium;s__Exobasidium_sp
ASV650	0	0.000142	k__Fungi;p__Basidiomycota;c__Agaricomycetes;o__Agaricales;f__Stephanosporaceae;g__Stephanosporaceae_gen_Incertae_sedis;s__Stephanosporaceae_sp
ASV651	0	0.000164	k__Fungi;p__Basidiomycota;c__Agaricomycetes;o__Hymenochaetales;f__Hymenochaetales_fam_Incertae_sedis;g__Hymenochaetales_gen_Incertae_sedis;s__Hymenochaetales_sp
ASV652	0	0.000168	k__Fungi
ASV655	0	0.000146	k__Fungi
ASV665	0	0.000157	k__Fungi;p__Mortierellomycota;c__Mortierellomycetes;o__Mortierellales;f__Mortierellaceae;g__Dissophora;s__Dissophora_globulifera
ASV666	0	0.000131	k__Fungi;p__Mucoromycota;c__Umbelopsidomycetes;o__Umbelopsidales;f__Umbelopsidaceae;g__Umbelopsis
ASV671	0	0.000153	k__Fungi;p__Ascomycota;c__Leotiomycetes;o__Helotiales;f__Helotiales_fam_Incertae_sedis;g__Chalara;s__Chalara_hyalocuspica
ASV677	0	0.000132	k__Fungi;p__Basidiomycota;c__Microbotryomycetes;o__Sporidiobolales;f__Sporidiobolales_fam_Incertae_sedis;g__Sporidiobolales_gen_Incertae_sedis;s__Sporidiobolales_sp
ASV681	0	0.00016	k__Fungi;p__Basidiomycota;c__GS27;o__GS27_ord_Incertae_sedis;f__GS27_fam_Incertae_sedis;g__GS27_gen_Incertae_sedis;s__GS27_sp
ASV689	0	0.000127	k__Fungi;p__Rozellomycota;c__Rozellomycota_cls_Incertae_sedis;o__Rozellomycota_ord_Incertae_sedis;f__Rozellomycota_fam_Incertae_sedis;g__Rozellomycota_gen_Incertae_sedis;s__Rozellomycota_sp
ASV700	0	0.000151	k__Fungi;p__Ascomycota;c__Leotiomycetes;o__Helotiales;f__Leptodontidiaceae;g__Leptodontidium;s__Leptodontidium_sp
ASV714	0	0.000165	k__Fungi;p__Ascomycota;c__Leotiomycetes;o__Helotiales;f__Myxotrichaceae;g__Oidiodendron;s__Oidiodendron_majus
ASV732	0	0.000115	k__Fungi;p__Ascomycota
ASV743	0	0.000109	k__Fungi;p__Zoopagomycota;c__Zoopagomycetes;o__Zoopagales;f__Zoopagales_fam_Incertae_sedis;g__Zoopagales_gen_Incertae_sedis;s__Zoopagales_sp
ASV752	0	0.000105	k__Fungi;p__Ascomycota;c__Eurotiomycetes;o__Eurotiales;f__Aspergillaceae;g__Penicillium;s__Penicillium_brasilianum
ASV756	0	0.000107	k__Fungi;p__Basidiomycota;c__Tremellomycetes;o__Filobasidiales;f__Piskurozymaceae;g__Solicoccozyma;s__Solicoccozyma_terricola
ASV762	0	0.000101	k__Fungi;p__Ascomycota;c__Leotiomycetes;o__Helotiales;f__Myxotrichaceae;g__Oidiodendron;s__Oidiodendron_pilicola
ASV765	0	0.000112	k__Fungi;p__Ascomycota;c__Leotiomycetes;o__Helotiales;f__Myxotrichaceae;g__Oidiodendron;s__Oidiodendron_echinulatum
ASV768	0	0.000142	k__Fungi;p__Basidiomycota;c__GS27;o__GS27_ord_Incertae_sedis;f__GS27_fam_Incertae_sedis;g__GS27_gen_Incertae_sedis;s__GS27_sp
ASV777	0	0.000129	k__Fungi;p__Basidiomycota;c__Agaricomycetes;o__Agaricales;f__Strophariaceae;g__Galerina;s__Galerina_fallax
ASV781	0	9.4e-05	k__Fungi;p__Ascomycota;c__Dothideomycetes;o__Dothideomycetes_ord_Incertae_sedis;f__Dothideomycetes_fam_Incertae_sedis;g__Dothideomycetes_gen_Incertae_sedis;s__Dothideomycetes_sp
ASV790	0	9.9e-05	k__Fungi;p__Ascomycota;c__Dothideomycetes;o__Pleosporales;f__Didymellaceae
ASV792	0	0.000113	k__Fungi;p__Ascomycota;c__Dothideomycetes;o__Mycosphaerellales;f__Teratosphaeriaceae;g__Neohortaea;s__Neohortaea_acidophila
ASV794	0	0.000134	k__Fungi;p__Basidiomycota;c__Agaricomycetes;o__Atheliales;f__Tylosporaceae;g__Tylospora;s__Tylospora_asterophora
ASV795	0	0.000136	k__Fungi;p__Mucoromycota;c__Mucoromycetes;o__Mucorales;f__Cunninghamellaceae;g__Absidia;s__Absidia_cylindrospora
ASV805	0	9.4e-05	k__Fungi;p__Basidiomycota;c__Agaricomycetes;o__Russulales;f__Russulaceae;g__Lactarius;s__Lactarius_necator
ASV806	0	0.000109	k__Fungi;p__Ascomycota;c__Leotiomycetes;o__Helotiales;f__Myxotrichaceae;g__Oidiodendron;s__Oidiodendron_tenuissimum
ASV810	0	0.00013	k__Fungi;p__Basidiomycota;c__Agaricomycetes;o__Sebacinales;f__Sebacinaceae;g__Sebacina;s__Sebacina_sp
ASV813	0	9.8e-05	k__Fungi;p__Ascomycota;c__Dothideomycetes;o__Pleosporales;f__Didymellaceae
ASV827	0	8.1e-05	k__Fungi;p__Rozellomycota;c__Rozellomycota_cls_Incertae_sedis;o__Rozellomycota_ord_Incertae_sedis;f__Rozellomycota_fam_Incertae_sedis;g__Rozellomycota_gen_Incertae_sedis;s__Rozellomycota_sp
ASV831	0	0.000124	k__Fungi
ASV832	0	0.000103	k__Fungi
ASV842	0	9.2e-05	k__Fungi;p__Basidiomycota;c__Tremellomycetes;o__Tremellales;f__Trimorphomycetaceae;g__Saitozyma;s__Saitozyma_podzolica
ASV854	0	0.000116	k__Fungi;p__Mucoromycota;c__Mucoromycetes;o__Mucorales;f__Cunninghamellaceae;g__Absidia
ASV856	0	0.000104	k__Fungi;p__Ascomycota;c__Leotiomycetes;o__Helotiales;f__Hyaloscyphaceae;g__Hyaloscypha;s__Hyaloscypha_variabilis
ASV858	0	0.0001	k__Fungi;p__Ascomycota;c__Leotiomycetes;o__Helotiales;f__Helotiaceae;g__Helotiaceae_gen_Incertae_sedis;s__Helotiaceae_sp
ASV861	0	8.7e-05	k__Fungi;p__Ascomycota;c__Lecanoromycetes;o__Lecanorales
ASV870	0	9.1e-05	k__Fungi;p__Ascomycota;c__Sordariomycetes;o__Hypocreales;f__Clavicipitaceae
ASV874	0	0.000101	k__Fungi;p__Ascomycota;c__Sordariomycetes;o__Hypocreales;f__Cordycipitaceae;g__Lecanicillium;s__Lecanicillium_flavidum
ASV883	0	0.000109	k__Fungi
ASV886	0	7.3e-05	k__Fungi;p__Zoopagomycota;c__Zoopagomycetes;o__Zoopagales;f__Zoopagales_fam_Incertae_sedis;g__Zoopagales_gen_Incertae_sedis;s__Zoopagales_sp
ASV887	0	7.5e-05	k__Fungi;p__Ascomycota
ASV890	0	8.3e-05	k__Fungi;p__Ascomycota;c__Leotiomycetes;o__Helotiales;f__Myxotrichaceae;g__Oidiodendron;s__Oidiodendron_pilicola
ASV895	0	7.4e-05	k__Fungi;p__Basidiomycota;c__GS27;o__GS27_ord_Incertae_sedis;f__GS27_ord_Incertae_sedis_fam_Incertae_sedis;g__GS27_ord_Incertae_sedis_gen_Incertae_sedis;s__GS27_ord_Incertae_sedis_sp
ASV897	0	8.7e-05	k__Fungi;p__Basidiomycota;c__Agaricomycetes;o__Atheliales;f__Tylosporaceae;g__Amphinema;s__Amphinema_sp
ASV902	0	7e-05	k__Fungi;p__Rozellomycota;c__Rozellomycota_cls_Incertae_sedis;o__Rozellomycota_ord_Incertae_sedis;f__Rozellomycota_fam_Incertae_sedis;g__Rozellomycota_gen_Incertae_sedis;s__Rozellomycota_sp
ASV903	0	6.7e-05	k__Fungi;p__Ascomycota;c__Saccharomycetes;o__Saccharomycetales;f__Saccharomycetales_fam_Incertae_sedis;g__Saccharomycetales_gen_Incertae_sedis;s__Saccharomycetales_sp
ASV906	0	7.1e-05	k__Fungi;p__Kickxellomycota;c__Ramicandelaberomycetes;o__Ramicandelaberales;f__Ramicandelaberales_fam_Incertae_sedis;g__Ramicandelaberales_gen_Incertae_sedis;s__Ramicandelaberales_sp
ASV913	0	6.8e-05	k__Fungi
ASV914	0	9.2e-05	k__Fungi;p__Ascomycota;c__Sordariomycetes;o__Sordariales;f__Helminthosphaeriaceae
ASV915	0	7.1e-05	k__Fungi;p__Ascomycota
ASV916	0	7.8e-05	k__Fungi;p__Ascomycota;c__Dothideomycetes;o__Capnodiales;f__Dissoconiaceae;g__Uwebraunia
ASV918	0	9.1e-05	k__Fungi;p__Ascomycota;c__Sordariomycetes;o__Sordariales;f__Chaetomiaceae;g__Humicola;s__Humicola_fuscoatra
ASV919	0	6.8e-05	k__Fungi;p__Rozellomycota;c__Rozellomycota_cls_Incertae_sedis;o__Rozellomycota_ord_Incertae_sedis;f__Rozellomycota_fam_Incertae_sedis;g__Rozellomycota_gen_Incertae_sedis;s__Rozellomycota_sp
ASV926	0	6.5e-05	k__Fungi;p__Rozellomycota;c__Rozellomycota_cls_Incertae_sedis;o__Rozellomycota_ord_Incertae_sedis;f__Rozellomycota_fam_Incertae_sedis;g__Rozellomycota_gen_Incertae_sedis;s__Rozellomycota_sp
ASV931	0	7.4e-05	k__Fungi;p__Ascomycota;c__Sordariomycetes;o__Chaetosphaeriales;f__Chaetosphaeriaceae
ASV933	0	9.8e-05	k__Fungi;p__Basidiomycota;c__Agaricomycetes;o__Boletales;f__Boletales_fam_Incertae_sedis;g__Chalciporus;s__Chalciporus_piperatus
ASV941	0	6.4e-05	k__Fungi;p__Rozellomycota;c__Rozellomycota_cls_Incertae_sedis;o__Rozellomycota_ord_Incertae_sedis;f__Rozellomycota_fam_Incertae_sedis;g__Rozellomycota_gen_Incertae_sedis;s__Rozellomycota_sp
ASV944	0	8.5e-05	k__Fungi;p__Ascomycota;c__Leotiomycetes;o__Helotiales;f__Hyaloscyphaceae;g__Hyaloscypha;s__Hyaloscypha_variabilis
ASV946	0	6.8e-05	k__Fungi
ASV950	0	9.4e-05	k__Fungi;p__Ascomycota;c__Eurotiomycetes;o__Eurotiales;f__Aspergillaceae;g__Penicillium;s__Penicillium_lusitanum
ASV955	0	6.2e-05	k__Fungi;p__Rozellomycota;c__Rozellomycota_cls_Incertae_sedis;o__Rozellomycota_ord_Incertae_sedis;f__Rozellomycota_fam_Incertae_sedis;g__Rozellomycota_gen_Incertae_sedis;s__Rozellomycota_sp
ASV960	0	6.9e-05	k__Fungi;p__Ascomycota;c__Leotiomycetes;o__Helotiales;f__Myxotrichaceae;g__Oidiodendron;s__Oidiodendron_pilicola
ASV965	0	6.7e-05	k__Fungi
ASV966	0	5.8e-05	k__Fungi;p__Basidiomycota;c__Agaricomycetes;o__Agaricales;f__Inocybaceae;g__Inocybe;s__Inocybe_soluta
ASV967	0	7.1e-05	k__Fungi;p__Chytridiomycota;c__Rhizophydiomycetes;o__Rhizophydiales;f__Terramycetaceae;g__Terramycetaceae_gen_Incertae_sedis;s__Terramycetaceae_sp
ASV970	0	5.8e-05	k__Fungi;p__Ascomycota;c__Sordariomycetes;o__Hypocreales
ASV971	0	7.3e-05	k__Fungi
ASV972	0	7.2e-05	k__Fungi;p__Ascomycota;c__Leotiomycetes;o__Helotiales;f__Dermateaceae;g__Naevala;s__Naevala_perexigua
ASV975	0	5.7e-05	k__Fungi;p__Basidiomycota;c__Agaricomycetes;o__Atheliales
ASV978	0	6.6e-05	k__Fungi
ASV981	0	7.2e-05	k__Fungi;p__Zoopagomycota;c__Zoopagomycetes;o__Zoopagales;f__Zoopagales_fam_Incertae_sedis;g__Zoopagales_gen_Incertae_sedis;s__Zoopagales_sp
ASV982	0	5.7e-05	k__Fungi;p__Rozellomycota;c__Rozellomycota_cls_Incertae_sedis;o__Rozellomycota_ord_Incertae_sedis;f__Rozellomycota_fam_Incertae_sedis;g__Rozellomycota_gen_Incertae_sedis;s__Rozellomycota_sp
ASV989	0	7.5e-05	k__Fungi;p__Ascomycota;c__Eurotiomycetes;o__Chaetothyriales;f__Herpotrichiellaceae;g__Cladophialophora;s__Cladophialophora_chaetospira
ASV991	0	7.3e-05	k__Fungi;p__Ascomycota;c__Sordariomycetes;o__Hypocreales;f__Ophiocordycipitaceae;g__Haptocillium;s__Haptocillium_sinense
ASV994	0	7.6e-05	k__Fungi;p__Basidiomycota;c__Agaricomycetes;o__Russulales;f__Russulaceae;g__Lactarius;s__Lactarius_necator
ASV1000	0	8.5e-05	k__Fungi
ASV1001	0	7.3e-05	k__Fungi;p__Ascomycota;c__Sordariomycetes
ASV1006	0	6.1e-05	k__Fungi;p__Mortierellomycota;c__Mortierellomycetes;o__Mortierellales;f__Mortierellaceae;g__Mortierella;s__Mortierella_angusta
ASV1010	0	7.4e-05	k__Fungi
ASV1016	0	6.9e-05	k__Fungi;p__Ascomycota;c__Dothideomycetes;o__Capnodiales;f__Capnodiales_fam_Incertae_sedis;g__Capnodiales_gen_Incertae_sedis;s__Capnodiales_sp
ASV1023	0	6.2e-05	k__Fungi;p__Ascomycota;c__Sordariomycetes;o__Conioscyphales;f__Conioscyphaceae;g__Conioscypha;s__Conioscypha_varia
ASV1025	0	6.6e-05	k__Fungi;p__Ascomycota;c__Leotiomycetes;o__Helotiales;f__Mollisiaceae;g__Phialocephala;s__Phialocephala_helvetica
ASV1035	0	5.8e-05	k__Fungi;p__Mortierellomycota;c__Mortierellomycetes;o__Mortierellales;f__Mortierellaceae;g__Mortierella;s__Mortierella_basiparvispora
ASV1040	0	7e-05	k__Fungi
ASV1053	0	5.9e-05	k__Fungi;p__Basidiomycota;c__Tremellomycetes;o__Filobasidiales;f__Piskurozymaceae;g__Solicoccozyma;s__Solicoccozyma_terricola
ASV1062	0	5e-05	k__Fungi;p__Ascomycota;c__Leotiomycetes;o__Helotiales;f__Dermateaceae;g__Cryptosporiopsis;s__Cryptosporiopsis_sp
ASV1065	0	6.4e-05	k__Fungi;p__Basidiomycota;c__Agaricomycetes;o__Sebacinales;f__Serendipitaceae;g__Serendipita;s__Serendipita_vermifera
ASV1070	0	4.8e-05	k__Fungi;p__Basidiomycota;c__Agaricomycetes;o__Agaricales;f__Cortinariaceae;g__Cortinarius
ASV1071	0	6.4e-05	k__Fungi;p__Ascomycota
ASV1079	0	5.5e-05	k__Fungi
ASV1082	0	7.3e-05	k__Fungi;p__Ascomycota;c__Leotiomycetes;o__Helotiales;f__Helotiales_fam_Incertae_sedis;g__Chalara
ASV1083	0	6e-05	k__Fungi;p__Mucoromycota;c__Endogonomycetes;o__GS22;f__GS22_fam_Incertae_sedis;g__GS22_gen_Incertae_sedis;s__GS22_sp
ASV1084	0	5.6e-05	k__Fungi;p__Basidiomycota;c__Agaricomycetes;o__Atheliales;f__Tylosporaceae;g__Tylospora;s__Tylospora_asterophora
ASV1090	0	7.3e-05	k__Fungi;p__Mucoromycota;c__Mucoromycetes;o__Mucorales;f__Cunninghamellaceae;g__Absidia;s__Absidia_cylindrospora
ASV1098	0	5.2e-05	k__Fungi;p__Basidiomycota;c__Agaricomycetes;o__Agaricales;f__Mycenaceae;g__Mycena
ASV1099	0	6.2e-05	k__Fungi;p__Ascomycota;c__Leotiomycetes;o__Helotiales;f__Leptodontidiaceae;g__Leptodontidium;s__Leptodontidium_sp
ASV1101	0	5.5e-05	k__Fungi;p__Basidiomycota;c__Agaricomycetes;o__Atheliales;f__Tylosporaceae;g__Tylospora
ASV1102	0	6.9e-05	k__Fungi
ASV1109	0	4.6e-05	k__Fungi;p__Ascomycota;c__Sordariomycetes;o__Sordariales;f__Sordariales_fam_Incertae_sedis;g__Sordariales_gen_Incertae_sedis;s__Sordariales_sp
ASV1115	0	4.8e-05	k__Fungi
ASV1116	0	5.8e-05	k__Fungi;p__Ascomycota;c__Dothideomycetes;o__Venturiales;f__Venturiaceae;g__Venturia;s__Venturia_sp
ASV1128	0	4.5e-05	k__Fungi
ASV1130	0	4.3e-05	k__Fungi
ASV1131	0	5.7e-05	k__Fungi;p__Basidiomycota;c__Agaricomycetes;o__Sebacinales;f__Serendipitaceae;g__Serendipita;s__Serendipita_vermifera
ASV1136	0	4.6e-05	k__Fungi;p__Ascomycota
ASV1139	0	6.3e-05	k__Fungi;p__Ascomycota;c__Dothideomycetes;o__Pleosporales;f__Didymosphaeriaceae
ASV1144	0	5.5e-05	k__Fungi;p__Rozellomycota;c__Rozellomycota_cls_Incertae_sedis;o__Rozellomycota_ord_Incertae_sedis;f__Rozellomycota_fam_Incertae_sedis;g__Rozellomycota_gen_Incertae_sedis;s__Rozellomycota_sp
ASV1146	0	6.3e-05	k__Fungi;p__Basidiomycota;c__Tremellomycetes;o__Tremellales;f__Cryptococcaceae;g__Cryptococcus;s__Cryptococcus_watticus
ASV1158	0	4.4e-05	k__Fungi;p__Ascomycota;c__Dothideomycetes;o__Dothideales;f__Dothioraceae;g__Perusta;s__Perusta_inaequalis
ASV1160	0	4.7e-05	k__Fungi;p__Basidiomycota;c__Agaricomycetes;o__Agaricales;f__Squamanitaceae;g__Dissoderma;s__Dissoderma_galerinicola
ASV1166	0	5.2e-05	k__Fungi;p__Mucoromycota;c__Umbelopsidomycetes;o__Umbelopsidales;f__Umbelopsidaceae;g__Umbelopsis
ASV1172	0	4e-05	k__Fungi;p__Basidiomycota;c__Agaricomycetes;o__Trechisporales;f__Hydnodontaceae;g__Trechispora;s__Trechispora_verruculosa
ASV1183	0	5.1e-05	k__Fungi;p__Ascomycota;c__Leotiomycetes;o__Helotiales
ASV1188	0	4.4e-05	k__Fungi;p__Ascomycota;c__Sordariomycetes;o__Xylariales;f__Xylariaceae
ASV1195	0	4.1e-05	k__Fungi;p__Rozellomycota;c__Rozellomycotina_cls_Incertae_sedis;o__GS11;f__GS11_fam_Incertae_sedis;g__GS11_gen_Incertae_sedis;s__GS11_sp
ASV1200	0	3.9e-05	k__Fungi
ASV1201	0	4.9e-05	k__Fungi;p__Fungi_phy_Incertae_sedis;c__Fungi_cls_Incertae_sedis;o__Fungi_ord_Incertae_sedis;f__Fungi_fam_Incertae_sedis;g__Fungi_gen_Incertae_sedis;s__Fungi_sp
ASV1204	0	4.2e-05	k__Fungi;p__Basidiomycota;c__GS27;o__GS27_ord_Incertae_sedis;f__GS27_ord_Incertae_sedis_fam_Incertae_sedis;g__GS27_ord_Incertae_sedis_gen_Incertae_sedis;s__GS27_ord_Incertae_sedis_sp
ASV1207	0	5.1e-05	k__Fungi;p__Ascomycota;c__Archaeorhizomycetes;o__Archaeorhizomycetales;f__Archaeorhizomycetales_fam_Incertae_sedis;g__Archaeorhizomycetales_gen_Incertae_sedis;s__Archaeorhizomycetales_sp
ASV1216	0	4.9e-05	k__Fungi;p__Basidiomycota;c__Agaricomycetes;o__Agaricales;f__Mycenaceae;g__Mycena
ASV1221	0	4.4e-05	k__Fungi
ASV1232	0	3.6e-05	k__Fungi;p__Zoopagomycota;c__Zoopagomycetes;o__Zoopagales;f__Zoopagales_fam_Incertae_sedis;g__Zoopagales_gen_Incertae_sedis;s__Zoopagales_sp
ASV1236	0	3.8e-05	k__Fungi
ASV1237	0	4.8e-05	k__Fungi;p__Ascomycota
ASV1238	0	5.4e-05	k__Fungi;p__Basidiomycota;c__GS27;o__GS27_ord_Incertae_sedis;f__GS27_fam_Incertae_sedis;g__GS27_gen_Incertae_sedis;s__GS27_sp
ASV1245	0	3.5e-05	k__Fungi;p__Zoopagomycota;c__Zoopagomycetes;o__Zoopagales;f__Zoopagales_fam_Incertae_sedis;g__Zoopagales_gen_Incertae_sedis;s__Zoopagales_sp
ASV1250	0	4.5e-05	k__Fungi;p__Mortierellomycota;c__Mortierellomycetes;o__Mortierellales;f__Mortierellaceae
ASV1251	0	3.9e-05	k__Fungi;p__Ascomycota
ASV1272	0	4.2e-05	k__Fungi;p__Basidiomycota;c__Microbotryomycetes;o__Microbotryales;f__Ustilentylomataceae;g__Ustilentyloma;s__Ustilentyloma_sp
ASV1273	0	3.9e-05	k__Fungi
ASV1274	0	4.4e-05	k__Fungi;p__Mortierellomycota;c__Mortierellomycetes;o__Mortierellales;f__Mortierellaceae
ASV1278	0	4e-05	k__Fungi
ASV1293	0	4.2e-05	k__Fungi;p__Mucoromycota;c__Mucoromycetes;o__Mucorales;f__Mucoraceae;g__Mucor;s__Mucor_abundans
ASV1295	0	4.5e-05	k__Fungi;p__Ascomycota;c__Leotiomycetes
ASV1301	0	3.4e-05	k__Fungi;p__Rozellomycota;c__Rozellomycota_cls_Incertae_sedis;o__Rozellomycota_ord_Incertae_sedis;f__Rozellomycota_fam_Incertae_sedis;g__Rozellomycota_gen_Incertae_sedis;s__Rozellomycota_sp
ASV1305	0	4.1e-05	k__Fungi
ASV1310	0	4.7e-05	k__Fungi;p__Ascomycota;c__Eurotiomycetes;o__Eurotiales;f__Aspergillaceae;g__Penicillium;s__Penicillium_melinii
ASV1319	0	3.3e-05	k__Fungi;p__Ascomycota;c__Eurotiomycetes;o__Chaetothyriales;f__Herpotrichiellaceae;g__Capronia;s__Capronia_sp
ASV1320	0	3.7e-05	k__Fungi;p__Rozellomycota;c__Rozellomycota_cls_Incertae_sedis;o__Rozellomycota_ord_Incertae_sedis;f__Rozellomycota_fam_Incertae_sedis;g__Rozellomycota_gen_Incertae_sedis;s__Rozellomycota_sp
ASV1321	0	3.6e-05	k__Fungi;p__Ascomycota;c__Eurotiomycetes;o__Chaetothyriales;f__Chaetothyriaceae;g__Ceramothyrium;s__Ceramothyrium_carniolicum
ASV1322	0	3.5e-05	k__Fungi;p__Ascomycota
ASV1324	0	3.2e-05	k__Fungi;p__Mortierellomycota;c__Mortierellomycetes;o__Mortierellales;f__Mortierellaceae;g__Mortierellaceae_gen_Incertae_sedis;s__Mortierellaceae_sp
ASV1328	0	3.5e-05	k__Fungi;p__Fungi_phy_Incertae_sedis;c__Fungi_cls_Incertae_sedis;o__Fungi_ord_Incertae_sedis;f__Fungi_fam_Incertae_sedis;g__Fungi_gen_Incertae_sedis;s__Fungi_sp
ASV1333	0	2.7e-05	k__Fungi;p__Basidiomycota;c__Agaricomycetes;o__Atheliales
ASV1340	0	3.3e-05	k__Fungi;p__Ascomycota;c__Taphrinomycetes;o__Taphrinales;f__Taphrinaceae;g__Taphrina;s__Taphrina_carpini
ASV1341	0	3e-05	k__Fungi
ASV1348	0	3.1e-05	k__Fungi;p__Ascomycota
ASV1353	0	3.4e-05	k__Fungi
ASV1364	0	3.6e-05	k__Fungi;p__Basidiomycota;c__Agaricomycetes;o__Sebacinales
ASV1379	0	3.6e-05	k__Fungi;p__Ascomycota;c__Dothideomycetes;o__Dothideales;f__Dothioraceae;g__Dothiora
ASV1381	0	3.1e-05	k__Fungi
ASV1385	0	4e-05	k__Fungi;p__Ascomycota;c__Sordariomycetes;o__Hypocreales;f__Hypocreaceae;g__Hypocreaceae_gen_Incertae_sedis;s__Hypocreaceae_sp
ASV1394	0	2.6e-05	k__Fungi;p__Ascomycota;c__Leotiomycetes;o__Helotiales;f__Helotiaceae;g__Meliniomyces;s__Meliniomyces_sp
ASV1397	0	2.9e-05	k__Fungi;p__Ascomycota;c__Sordariomycetes;o__Hypocreales;f__Clavicipitaceae;g__Metarhizium;s__Metarhizium_gaoligongense
ASV1398	0	2.7e-05	k__Fungi;p__Mucoromycota;c__Umbelopsidomycetes;o__Umbelopsidales;f__Umbelopsidaceae;g__Umbelopsis
ASV1399	0	3.2e-05	k__Fungi;p__Ascomycota;c__Leotiomycetes;o__Helotiales;f__Hyaloscyphaceae;g__Hyaloscypha;s__Hyaloscypha_fuckelii
ASV1411	0	2.8e-05	k__Fungi
ASV1421	0	3.8e-05	k__Fungi;p__Ascomycota;c__Dothideomycetes;o__Pleosporales;f__Leptosphaeriaceae;g__Paraleptosphaeria;s__Paraleptosphaeria_rumicis
ASV1422	0	2.9e-05	k__Fungi;p__Ascomycota;c__Archaeorhizomycetes;o__Archaeorhizomycetales;f__Archaeorhizomycetaceae;g__Archaeorhizomyces;s__Archaeorhizomyces_sp
ASV1423	0	2.8e-05	k__Fungi;p__Fungi_phy_Incertae_sedis;c__Fungi_cls_Incertae_sedis;o__Fungi_ord_Incertae_sedis;f__Fungi_fam_Incertae_sedis;g__Fungi_gen_Incertae_sedis;s__Fungi_sp
ASV1424	0	2.8e-05	k__Fungi
ASV1425	0	3.1e-05	k__Fungi;p__Ascomycota;c__Dothideomycetes;o__Mycosphaerellales;f__Mycosphaerellaceae;g__Acrodontium;s__Acrodontium_crateriforme
ASV1426	0	3.8e-05	k__Fungi;p__Basidiomycota;c__Agaricomycetes;o__Atheliales;f__Byssocorticiaceae;g__Athelopsis;s__Athelopsis_lembospora
ASV1427	0	2.5e-05	k__Fungi;p__Zoopagomycota;c__Zoopagomycetes;o__Zoopagales;f__Zoopagales_fam_Incertae_sedis;g__Zoopagales_gen_Incertae_sedis;s__Zoopagales_sp
ASV1439	0	2.8e-05	k__Fungi;p__Basidiomycota;c__Tremellomycetes;o__Filobasidiales;f__Piskurozymaceae;g__Solicoccozyma;s__Solicoccozyma_terricola
ASV1440	0	2.3e-05	k__Fungi;p__Basidiomycota;c__Agaricomycetes;o__Agaricales;f__Cortinariaceae;g__Cortinarius
ASV1441	0	2.5e-05	k__Fungi;p__Ascomycota;c__Sordariomycetes
ASV1450	0	2.5e-05	k__Fungi
ASV1451	0	2.5e-05	k__Fungi;p__Zoopagomycota;c__Zoopagomycetes;o__Zoopagales;f__Zoopagales_fam_Incertae_sedis;g__Zoopagales_gen_Incertae_sedis;s__Zoopagales_sp
ASV1453	0	2.8e-05	k__Fungi;p__Ascomycota;c__Sordariomycetes;o__Hypocreales
ASV1458	0	2.6e-05	k__Fungi;p__Basidiomycota;c__GS27;o__GS27_ord_Incertae_sedis;f__GS27_ord_Incertae_sedis_fam_Incertae_sedis;g__GS27_ord_Incertae_sedis_gen_Incertae_sedis;s__GS27_ord_Incertae_sedis_sp
ASV1459	0	3.1e-05	k__Fungi;p__Ascomycota;c__Leotiomycetes;o__Helotiales;f__Helotiaceae;g__Crocicreas;s__Crocicreas_sp
ASV1460	0	3.6e-05	k__Fungi;p__Basidiomycota;c__GS27;o__GS27_ord_Incertae_sedis;f__GS27_ord_Incertae_sedis_fam_Incertae_sedis;g__GS27_ord_Incertae_sedis_gen_Incertae_sedis;s__GS27_ord_Incertae_sedis_sp
ASV1461	0	2.6e-05	k__Fungi;p__Ascomycota;c__Leotiomycetes;o__Helotiales
ASV1468	0	3.5e-05	k__Fungi;p__Mucoromycota;c__Mucoromycetes;o__Mucorales;f__Cunninghamellaceae;g__Absidia;s__Absidia_cylindrospora
ASV1469	0	3.6e-05	k__Fungi;p__Basidiomycota;c__GS27;o__GS27_ord_Incertae_sedis;f__GS27_ord_Incertae_sedis_fam_Incertae_sedis;g__GS27_ord_Incertae_sedis_gen_Incertae_sedis;s__GS27_ord_Incertae_sedis_sp
ASV1470	0	3e-05	k__Fungi;p__Ascomycota;c__Archaeorhizomycetes;o__Archaeorhizomycetales;f__Archaeorhizomycetales_fam_Incertae_sedis;g__Archaeorhizomycetales_gen_Incertae_sedis;s__Archaeorhizomycetales_sp
ASV1476	0	2.3e-05	k__Fungi;p__Fungi_phy_Incertae_sedis;c__Fungi_cls_Incertae_sedis;o__Fungi_ord_Incertae_sedis;f__Fungi_fam_Incertae_sedis;g__Fungi_gen_Incertae_sedis;s__Fungi_sp
ASV1477	0	2.3e-05	k__Fungi;p__Zoopagomycota;c__Zoopagomycetes;o__Zoopagales;f__Zoopagales_fam_Incertae_sedis;g__Zoopagales_gen_Incertae_sedis;s__Zoopagales_sp
ASV1478	0	2.4e-05	k__Fungi;p__Rozellomycota;c__Rozellomycota_cls_Incertae_sedis;o__Rozellomycota_ord_Incertae_sedis;f__Rozellomycota_fam_Incertae_sedis;g__Rozellomycota_gen_Incertae_sedis;s__Rozellomycota_sp
ASV1479	0	2.4e-05	k__Fungi;p__Ascomycota;c__Leotiomycetes;o__Helotiales;f__Hyaloscyphaceae;g__Hyaloscypha;s__Hyaloscypha_bicolor
ASV1481	0	2.3e-05	k__Fungi;p__Zoopagomycota;c__Zoopagomycetes;o__Zoopagales;f__Zoopagales_fam_Incertae_sedis;g__Zoopagales_gen_Incertae_sedis;s__Zoopagales_sp
ASV1488	0	2.4e-05	k__Fungi;p__Ascomycota;c__Dothideomycetes;o__Mytilinidales;f__Gloniaceae;g__Cenococcum;s__Cenococcum_sp
ASV1489	0	2.7e-05	k__Fungi;p__Mortierellomycota;c__Mortierellomycetes;o__Mortierellales;f__Mortierellaceae
ASV1490	0	2.5e-05	k__Fungi;p__Rozellomycota;c__Rozellomycota_cls_Incertae_sedis;o__Rozellomycota_ord_Incertae_sedis;f__Rozellomycota_fam_Incertae_sedis;g__Rozellomycota_gen_Incertae_sedis;s__Rozellomycota_sp
ASV1491	0	2.5e-05	k__Fungi;p__Ascomycota;c__Sordariomycetes;o__Sordariales;f__Helminthosphaeriaceae;g__Helminthosphaeriaceae_gen_Incertae_sedis;s__Helminthosphaeriaceae_sp
ASV1492	0	3.3e-05	k__Fungi;p__Mortierellomycota;c__Mortierellomycetes;o__Mortierellales;f__Mortierellaceae;g__Mortierella;s__Mortierella_basiparvispora
ASV1499	0	2.5e-05	k__Fungi
ASV1513	0	2.5e-05	k__Fungi;p__Ascomycota;c__Dothideomycetes;o__Capnodiales;f__Capnodiales_fam_Incertae_sedis;g__Capnodiales_gen_Incertae_sedis;s__Capnodiales_sp
ASV1514	0	2.5e-05	k__Fungi;p__Ascomycota;c__Eurotiomycetes;o__Eurotiales;f__Aspergillaceae;g__Talaromyces;s__Talaromyces_proteolyticus
ASV1515	0	3.3e-05	k__Fungi;p__Mucoromycota;c__Mucoromycetes;o__Mucorales;f__Cunninghamellaceae;g__Absidia
ASV1516	0	2.1e-05	k__Fungi;p__Ascomycota;c__Eurotiomycetes;o__Chaetothyriales;f__Chaetothyriales_fam_Incertae_sedis;g__Xylohypha;s__Xylohypha_sp
ASV1527	0	2.5e-05	k__Fungi
ASV1528	0	2.8e-05	k__Fungi;p__Mortierellomycota;c__Mortierellomycetes;o__Mortierellales;f__Mortierellaceae;g__Mortierella;s__Mortierella_longigemmata
ASV1536	0	2.7e-05	k__Fungi;p__Ascomycota;c__Sordariomycetes;o__Xylariales;f__Xylariaceae;g__Xylaria;s__Xylaria_sp
ASV1537	0	2.4e-05	k__Fungi
ASV1538	0	2.5e-05	k__Fungi
ASV1542	0	2e-05	k__Fungi;p__Basidiomycota;c__Agaricomycetes;o__Agaricales;f__Amanitaceae;g__Amanita;s__Amanita_regalis
ASV1551	0	2.2e-05	k__Fungi
ASV1552	0	3.2e-05	k__Fungi;p__Basidiomycota;c__Agaricomycetes;o__Russulales;f__Russulales_fam_Incertae_sedis;g__Russulales_gen_Incertae_sedis;s__Russulales_sp
ASV1553	0	2.3e-05	k__Fungi;p__Basidiomycota;c__Microbotryomycetes;o__Sporidiobolales;f__Sporidiobolales_fam_Incertae_sedis;g__Sporidiobolales_gen_Incertae_sedis;s__Sporidiobolales_sp
ASV1555	0	3.1e-05	k__Fungi;p__Basidiomycota;c__Agaricomycetes;o__Boletales;f__Boletales_fam_Incertae_sedis;g__Chalciporus;s__Chalciporus_hypochryseus
ASV1556	0	2.3e-05	k__Fungi
ASV1557	0	2e-05	k__Fungi;p__Rozellomycota;c__Rozellomycota_cls_Incertae_sedis;o__Rozellomycota_ord_Incertae_sedis;f__Rozellomycota_fam_Incertae_sedis;g__Rozellomycota_gen_Incertae_sedis;s__Rozellomycota_sp
ASV1563	0	2.1e-05	k__Fungi;p__Basidiomycota;c__Agaricomycetes;o__Agaricales;f__Inocybaceae;g__Inocybe;s__Inocybe_petiginosa
ASV1567	0	1.9e-05	k__Fungi;p__Ascomycota;c__Sordariomycetes
ASV1572	0	3.1e-05	k__Fungi;p__Ascomycota;c__Leotiomycetes;o__Helotiales;f__Dermateaceae;g__Cryptosporiopsis;s__Cryptosporiopsis_sp
ASV1580	0	2.2e-05	k__Fungi;p__Ascomycota;c__Leotiomycetes;o__Helotiales;f__Dermateaceae;g__Cryptosporiopsis;s__Cryptosporiopsis_sp
ASV1583	0	2.5e-05	k__Fungi;p__Ascomycota;c__Eurotiomycetes;o__Eurotiales;f__Aspergillaceae;g__Penicillium
ASV1594	0	2.2e-05	k__Fungi;p__Ascomycota;c__Dothideomycetes;o__Dothideomycetes_ord_Incertae_sedis;f__Dothideomycetes_fam_Incertae_sedis;g__Peltaster;s__Peltaster_fructicola
ASV1595	0	2.9e-05	k__Fungi
ASV1596	0	2.5e-05	k__Fungi;p__Ascomycota;c__Taphrinomycetes;o__Taphrinales;f__Taphrinaceae;g__Taphrina
ASV1597	0	2.5e-05	k__Fungi;p__Ascomycota;c__Sordariomycetes;o__Ophiostomatales;f__Ophiostomataceae;g__Sporothrix;s__Sporothrix_sp
ASV1612	0	1.8e-05	k__Fungi
ASV1613	0	2.5e-05	k__Fungi;p__Ascomycota;c__Leotiomycetes;o__Helotiales;f__Helotiaceae;g__Meliniomyces;s__Meliniomyces_sp
ASV1614	0	2.3e-05	k__Fungi;p__Ascomycota;c__Eurotiomycetes;o__Chaetothyriales;f__Chaetothyriaceae;g__Ceramothyrium;s__Ceramothyrium_carniolicum
ASV1617	0	2.2e-05	k__Fungi;p__Ascomycota;c__Sordariomycetes;o__Hypocreales;f__Ophiocordycipitaceae;g__Albophoma;s__Albophoma_yamanashiensis
ASV1618	0	2e-05	k__Fungi;p__Basidiomycota;c__Agaricomycetes;o__Boletales;f__Boletales_fam_Incertae_sedis;g__Chalciporus;s__Chalciporus_piperatus
ASV1628	0	1.7e-05	k__Fungi;p__Rozellomycota;c__Rozellomycota_cls_Incertae_sedis;o__Rozellomycota_ord_Incertae_sedis;f__Rozellomycota_fam_Incertae_sedis;g__Rozellomycota_gen_Incertae_sedis;s__Rozellomycota_sp
ASV1629	0	1.8e-05	k__Fungi;p__Ascomycota;c__Leotiomycetes;o__Helotiales
ASV1630	0	2.3e-05	k__Fungi
ASV1650	0	1.8e-05	k__Fungi;p__Ascomycota;c__Arthoniomycetes;o__Lichenostigmatales;f__Phaeococcomycetaceae;g__Phaeococcomyces;s__Phaeococcomyces_sp
ASV1651	0	2.5e-05	k__Fungi
ASV1659	0	2.2e-05	k__Fungi;p__Basidiomycota;c__Agaricomycetes;o__Agaricales;f__Tricholomataceae;g__Flagelloscypha;s__Flagelloscypha_minutissima
ASV1660	0	2.5e-05	k__Fungi;p__Ascomycota;c__Orbiliomycetes;o__Orbiliales;f__Orbiliales_fam_Incertae_sedis;g__Orbiliales_gen_Incertae_sedis;s__Orbiliales_sp
ASV1661	0	2.1e-05	k__Fungi
[truncated: 2,237 more rows]
