# Supplementary material for: Exploring the Rhizospheric Microbial Communities under Long-Term Precipitation Regime in Norway Spruce Seed Orchard
Source: Int J Mol Sci. 2024 Sep 6;25(17):9658. doi: 10.3390/ijms25179658 (PMC11395193; doi:10.3390/ijms25179658)
Supplement: Supplementary file 1 [file ijms-25-09658-s001.zip › Excel S6_PICRUSt2_KO relative abundance.xlsx]

## Sheet: KO_abundance_function
KO_ID	L.site.RZ	P.site.RZ	description
K03088	0.00511804	0.00502305	rpoE; RNA polymerase sigma-70 factor, ECF subfamily
K00059	0.00390028	0.00403289	fabG; 3-oxoacyl-[acyl-carrier protein] reductase [EC:1.1.1.100]
K01990	0.00399674	0.00364291	ABC-2.A; ABC-2 type transport system ATP-binding protein
K01992	0.00356619	0.00341787	ABC-2.P; ABC-2 type transport system permease protein
K02004	0.00316991	0.00323224	ABC.CD.P; putative ABC transport system permease protein
K06147	0.00254968	0.00251005	ABCB-BAC; ATP-binding cassette, subfamily B, bacterial
K02003	0.00248457	0.00254122	ABC.CD.A; putative ABC transport system ATP-binding protein
K03704	0.00221209	0.00238502	cspA; cold shock protein (beta-ribbon, CspA family)
K02035	0.00229558	0.00236265	ABC.PE.S; peptide/nickel transport system substrate-binding protein
K02033	0.00210407	0.0021569	ABC.PE.P; peptide/nickel transport system permease protein
K02050	0.00195601	0.00213671	ABC.SN.P; NitT/TauT family transport system permease protein
K07090	0.00213248	0.00208534	K07090; uncharacterized protein
K02014	0.00207176	0.00211154	TC.FEV.OM; iron complex outermembrane recepter protein
K02529	0.00172198	0.0021089	lacI, galR; LacI family transcriptional regulator
K02049	0.00195586	0.00210481	ABC.SN.A; NitT/TauT family transport system ATP-binding protein
K02034	0.0020829	0.00203068	ABC.PE.P1; peptide/nickel transport system permease protein
K00626	0.00205893	0.00204734	E2.3.1.9, atoB; acetyl-CoA C-acetyltransferase [EC:2.3.1.9]
K01999	0.00201503	0.00196106	livK; branched-chain amino acid transport system substrate-binding protein
K02032	0.00191824	0.00191282	ABC.PE.A1; peptide/nickel transport system ATP-binding protein
K00799	0.00183969	0.00191587	GST, gst; glutathione S-transferase [EC:2.5.1.18]
K01784	0.00186215	0.00187371	galE, GALE; UDP-glucose 4-epimerase [EC:5.1.3.2]
K02051	0.00176746	0.00186736	ABC.SN.S; NitT/TauT family transport system substrate-binding protein
K01897	0.00186486	0.00182338	ACSL, fadD; long-chain acyl-CoA synthetase [EC:6.2.1.3]
K03406	0.00173964	0.00178721	mcp; methyl-accepting chemotaxis protein
K01996	0.00176053	0.00178425	livF; branched-chain amino acid transport system ATP-binding protein
K01652	0.00168807	0.00175756	E2.2.1.6L, ilvB, ilvG, ilvI; acetolactate synthase I/II/III large subunit [EC:2.2.1.6]
K01998	0.00170658	0.00175455	livM; branched-chain amino acid transport system permease protein
K02433	0.00161865	0.00174679	gatA, QRSL1; aspartyl-tRNA(Asn)/glutamyl-tRNA(Gln) amidotransferase subunit A [EC:6.3.5.6 6.3.5.7]
K00257	0.00153864	0.00172832	mbtN, fadE14; acyl-ACP dehydrogenase [EC:1.3.99.-]
K01997	0.0016912	0.001728	livH; branched-chain amino acid transport system permease protein
K01995	0.00172507	0.00169547	livG; branched-chain amino acid transport system ATP-binding protein
K08884	0.00170288	0.00168884	K08884; serine/threonine protein kinase, bacterial [EC:2.7.11.1]
K01952	0.00169124	0.00160516	purL, PFAS; phosphoribosylformylglycinamidine synthase [EC:6.3.5.3]
K01714	0.0015443	0.00156969	dapA; 4-hydroxy-tetrahydrodipicolinate synthase [EC:4.3.3.7]
K00344	0.00137244	0.00153925	qor, CRYZ; NADPH2:quinone reductase [EC:1.6.5.5]
K01915	0.00148597	0.00140095	glnA, GLUL; glutamine synthetase [EC:6.3.1.2]
K00666	0.00142625	0.00148159	K00666; fatty-acyl-CoA synthase [EC:6.2.1.-]
K00384	0.00141239	0.00144867	trxB, TRR; thioredoxin reductase (NADPH) [EC:1.8.1.9]
K07001	0.00136229	0.00143437	K07001; NTE family protein
K01426	0.00128437	0.0014158	E3.5.1.4, amiE; amidase [EC:3.5.1.4]
K03496	0.0014088	0.00138563	parA, soj; chromosome partitioning protein
K00249	0.00136202	0.00130732	ACADM, acd; acyl-CoA dehydrogenase [EC:1.3.8.7]
K07025	0.00130566	0.00133469	K07025; putative hydrolase of the HAD superfamily
K00058	0.00133462	0.00132098	serA, PHGDH; D-3-phosphoglycerate dehydrogenase / 2-oxoglutarate reductase [EC:1.1.1.95 1.1.1.399]
K02030	0.00122774	0.0013124	ABC.PA.S; polar amino acid transport system substrate-binding protein
K01687	0.00125124	0.00122338	ilvD; dihydroxy-acid dehydratase [EC:4.2.1.9]
K00681	0.00123845	0.00125027	ggt; gamma-glutamyltranspeptidase / glutathione hydrolase [EC:2.3.2.2 3.4.19.13]
K00128	0.00122137	0.00124873	ALDH; aldehyde dehydrogenase (NAD+) [EC:1.2.1.3]
K02031	0.00123657	0.00120758	ABC.PE.A; peptide/nickel transport system ATP-binding protein
K01465	0.00122282	0.00120737	URA4, pyrC; dihydroorotase [EC:3.5.2.3]
K00615	0.00120411	0.0011759	E2.2.1.1, tktA, tktB; transketolase [EC:2.2.1.1]
K03832	0.00111888	0.00120338	tonB; periplasmic protein TonB
K02355	0.0012022	0.00112365	fusA, GFM, EFG; elongation factor G
K03497	0.0011679	0.00119962	parB, spo0J; chromosome partitioning protein, ParB family
K07107	0.00119444	0.00114032	ybgC; acyl-CoA thioester hydrolase [EC:3.1.2.-]
K07114	0.00118917	0.00111212	yfbK; Ca-activated chloride channel homolog
K00382	0.001186	0.00112464	DLD, lpd, pdhD; dihydrolipoamide dehydrogenase [EC:1.8.1.4]
K07058	0.00112374	0.00118545	K07058; membrane protein
K16079	0.000988227	0.00118382	omp31; outer membrane immunogenic protein
K00655	0.00117793	0.00116285	plsC; 1-acyl-sn-glycerol-3-phosphate acyltransferase [EC:2.3.1.51]
K03559	0.00117645	0.00115504	exbD; biopolymer transport protein ExbD
K01754	0.00114448	0.00112146	E4.3.1.19, ilvA, tdcB; threonine dehydratase [EC:4.3.1.19]
K03100	0.00108324	0.00114289	lepB; signal peptidase I [EC:3.4.21.89]
K03446	0.000896484	0.00114196	emrB; MFS transporter, DHA2 family, multidrug resistance protein
K02275	0.00104369	0.00114095	coxB, ctaC; cytochrome c oxidase subunit II [EC:1.9.3.1]
K01061	0.000987704	0.00112824	E3.1.1.45; carboxymethylenebutenolidase [EC:3.1.1.45]
K01768	0.00108866	0.00111681	E4.6.1.1; adenylate cyclase [EC:4.6.1.1]
K01092	0.00111454	0.00109715	E3.1.3.25, IMPA, suhB; myo-inositol-1(or 4)-monophosphatase [EC:3.1.3.25]
K00845	0.00106357	0.00111362	glk; glucokinase [EC:2.7.1.2]
K03657	0.00111203	0.00103292	uvrD, pcrA; DNA helicase II / ATP-dependent DNA helicase PcrA [EC:3.6.4.12]
K09458	0.00110788	0.00103562	fabF; 3-oxoacyl-[acyl-carrier-protein] synthase II [EC:2.3.1.179]
K02026	0.00101328	0.00110503	ABC.MS.P1; multiple sugar transport system permease protein
K02025	0.00100228	0.0010994	ABC.MS.P; multiple sugar transport system permease protein
K02483	0.00108836	0.00109732	K02483; two-component system, OmpR family, response regulator
K02016	0.0010806	0.00109698	ABC.FEV.S; iron complex transport system substrate-binding protein
K03294	0.00102849	0.00109317	TC.APA; basic amino acid/polyamine antiporter, APA family
K01991	0.00100644	0.00108915	ABC-2.OM, wza; polysaccharide biosynthesis/export protein
K01692	0.00107139	0.00108214	paaF, echA; enoyl-CoA hydratase [EC:4.2.1.17]
K00826	0.0010811	0.000989486	E2.6.1.42, ilvE; branched-chain amino acid aminotransferase [EC:2.6.1.42]
K02027	0.000961254	0.00107928	ABC.MS.S; multiple sugar transport system substrate-binding protein
K04771	0.001073	0.00103423	degP, htrA; serine protease Do [EC:3.4.21.107]
K01649	0.00107243	0.000989399	leuA, IMS; 2-isopropylmalate synthase [EC:2.3.3.13]
K00817	0.00105226	0.00106685	hisC; histidinol-phosphate aminotransferase [EC:2.6.1.9]
K02057	0.000984682	0.00106218	ABC.SS.P; simple sugar transport system permease protein
K02274	0.000968551	0.00105686	coxA, ctaD; cytochrome c oxidase subunit I [EC:1.9.3.1]
K05349	0.000807485	0.00105584	bglX; beta-glucosidase [EC:3.2.1.21]
K03296	0.0010435	0.00095309	TC.HAE1; hydrophobic/amphiphilic exporter-1 (mainly G- bacteria), HAE1 family
K03924	0.001043	0.000897019	moxR; MoxR-like ATPase [EC:3.6.3.-]
K04487	0.00104061	0.000986183	iscS, NFS1; cysteine desulfurase [EC:2.8.1.7]
K02078	0.00102276	0.00103785	acpP; acyl carrier protein
K03413	0.001024	0.00100336	cheY; two-component system, chemotaxis family, chemotaxis protein CheY
K10439	0.000835943	0.00102385	rbsB; ribose transport system substrate-binding protein
K01895	0.00102206	0.00101832	ACSS, acs; acetyl-CoA synthetase [EC:6.2.1.1]
K01733	0.00101664	0.0010055	thrC; threonine synthase [EC:4.2.3.1]
K01091	0.00101627	0.00095202	gph; phosphoglycolate phosphatase [EC:3.1.3.18]
K00820	0.000970861	0.00101594	glmS, GFPT; glucosamine---fructose-6-phosphate aminotransferase (isomerizing) [EC:2.6.1.16]
K02013	0.000958793	0.00101429	ABC.FEV.A; iron complex transport system ATP-binding protein [EC:3.6.3.34]
K05366	0.0010091	0.00094695	mrcA; penicillin-binding protein 1A [EC:2.4.1.129 3.4.16.4]
K08738	0.000908577	0.00100374	CYC; cytochrome c
K03086	0.00100174	0.000917098	rpoD; RNA polymerase primary sigma factor
K01885	0.00097723	0.000993112	EARS, gltX; glutamyl-tRNA synthetase [EC:6.1.1.17]
K00459	0.000892207	0.000990922	ncd2, npd; nitronate monooxygenase [EC:1.13.12.16]
K02358	0.000989804	0.000943475	tuf, TUFM; elongation factor Tu
K01187	0.000778047	0.000987225	malZ; alpha-glucosidase [EC:3.2.1.20]
K06966	0.000984235	0.000964822	ppnN; pyrimidine/purine-5'-nucleotide nucleosidase [EC:3.2.2.10 3.2.2.-]
K07152	0.000925757	0.000984059	SCO1_2; protein SCO1/2
K01673	0.000927084	0.000982426	cynT, can; carbonic anhydrase [EC:4.2.1.1]
K01738	0.000946113	0.000982132	cysK; cysteine synthase A [EC:2.5.1.47]
K02495	0.000981535	0.000953742	hemN, hemZ; oxygen-independent coproporphyrinogen III oxidase [EC:1.3.98.3]
K02109	0.000974641	0.000958747	ATPF0B, atpF; F-type H+-transporting ATPase subunit b
K03574	0.000966191	0.000972883	mutT, NUDT15, MTH2; 8-oxo-dGTP diphosphatase [EC:3.6.1.55]
K15634	0.000914713	0.000965431	gpmB; probable phosphoglycerate mutase [EC:5.4.2.12]
K03686	0.000951591	0.000882976	dnaJ; molecular chaperone DnaJ
K01126	0.000949964	0.000938251	E3.1.4.46, glpQ, ugpQ; glycerophosphoryl diester phosphodiesterase [EC:3.1.4.46]
K02276	0.000857726	0.000949397	coxC, ctaE; cytochrome c oxidase subunit III [EC:1.9.3.1]
K01710	0.000948885	0.000909406	E4.2.1.46, rfbB, rffG; dTDP-glucose 4,6-dehydratase [EC:4.2.1.46]
K03892	0.000924779	0.000943125	arsR; ArsR family transcriptional regulator, arsenate/arsenite/antimonite-responsive transcriptional repressor
K03797	0.000942381	0.000867693	E3.4.21.102, prc, ctpA; carboxyl-terminal processing protease [EC:3.4.21.102]
K01647	0.000940777	0.000890243	CS, gltA; citrate synthase [EC:2.3.3.1]
K02067	0.000859617	0.000937307	mlaD, linM; phospholipid/cholesterol/gamma-HCH transport system substrate-binding protein
K03543	0.000808176	0.000935303	emrA; membrane fusion protein, multidrug efflux system
K03701	0.000934343	0.000900122	uvrA; excinuclease ABC subunit A
K16137	0.000754066	0.000934046	nemR; TetR/AcrR family transcriptional regulator, transcriptional repressor for nem operon
K00788	0.000933649	0.000912167	thiE; thiamine-phosphate pyrophosphorylase [EC:2.5.1.3]
K02005	0.000894097	0.00093333	ABC.CD.TX; HlyD family secretion protein
K01142	0.000930256	0.000833588	E3.1.11.2, xthA; exodeoxyribonuclease III [EC:3.1.11.2]
K01338	0.000929219	0.000883198	lon; ATP-dependent Lon protease [EC:3.4.21.53]
K06911	0.000919557	0.000895791	K06911; uncharacterized protein
K01971	0.000831656	0.000918444	ligD; bifunctional non-homologous end joining protein LigD [EC:6.5.1.1]
K02015	0.000833006	0.000917694	ABC.FEV.P; iron complex transport system permease protein
K00074	0.000882804	0.000908736	paaH, hbd, fadB, mmgB; 3-hydroxybutyryl-CoA dehydrogenase [EC:1.1.1.157]
K01953	0.000875614	0.000906614	asnB, ASNS; asparagine synthase (glutamine-hydrolysing) [EC:6.3.5.4]
K03530	0.00090645	0.00087079	hupB; DNA-binding protein HU-beta
K03111	0.000905532	0.000892876	ssb; single-strand DNA-binding protein
K02066	0.000884025	0.000896608	mlaE, linK; phospholipid/cholesterol/gamma-HCH transport system permease protein
K02065	0.000859451	0.000894562	mlaF, linL, mkl; phospholipid/cholesterol/gamma-HCH transport system ATP-binding protein
K03711	0.000893038	0.000758571	fur, zur, furB; Fur family transcriptional regulator, ferric uptake regulator
K00020	0.000881374	0.000890052	mmsB, HIBADH; 3-hydroxyisobutyrate dehydrogenase [EC:1.1.1.31]
K03642	0.00076498	0.000888182	rlpA; rare lipoprotein A
K00342	0.000882125	0.00088599	nuoM; NADH-quinone oxidoreductase subunit M [EC:1.6.5.3]
K01358	0.000880193	0.00088531	clpP, CLPP; ATP-dependent Clp protease, protease subunit [EC:3.4.21.92]
K07052	0.000796859	0.000880776	K07052; uncharacterized protein
K01524	0.000872268	0.000880635	ppx-gppA; exopolyphosphatase / guanosine-5'-triphosphate,3'-diphosphate pyrophosphatase [EC:3.6.1.11 3.6.1.40]
K00100	0.000803055	0.000877854	bdhAB; butanol dehydrogenase [EC:1.1.1.-]
K04043	0.000877057	0.000837412	dnaK, HSPA9; molecular chaperone DnaK
K04077	0.000874047	0.000828115	groEL, HSPD1; chaperonin GroEL
K15977	0.000826169	0.000871921	K15977; putative oxidoreductase
K03564	0.000868407	0.000822389	BCP, PRXQ, DOT5; peroxiredoxin Q/BCP [EC:1.11.1.15]
K03466	0.000828017	0.000865227	ftsK, spoIIIE; DNA segregation ATPase FtsK/SpoIIIE, S-DNA-T family
K01462	0.000856905	0.000815544	PDF, def; peptide deformylase [EC:3.5.1.88]
K06287	0.000856697	0.000798916	maf; septum formation protein
K07304	0.000822076	0.000854399	msrA; peptide-methionine (S)-S-oxide reductase [EC:1.8.4.11]
K03500	0.000853482	0.000800932	rsmB, sun; 16S rRNA (cytosine967-C5)-methyltransferase [EC:2.1.1.176]
K01255	0.000840299	0.000851816	CARP, pepA; leucyl aminopeptidase [EC:3.4.11.1]
K02557	0.000838838	0.000851443	motB; chemotaxis protein MotB
K03560	0.000794259	0.000850774	tolR; biopolymer transport protein TolR
K02040	0.000843237	0.000799344	pstS; phosphate transport system substrate-binding protein
K01265	0.000841328	0.000807622	map; methionyl aminopeptidase [EC:3.4.11.18]
K07263	0.000841228	0.000792944	pqqL; zinc protease [EC:3.4.24.-]
K00135	0.000799987	0.00083988	gabD; succinate-semialdehyde dehydrogenase / glutarate-semialdehyde dehydrogenase [EC:1.2.1.16 1.2.1.79 1.2.1.20]
K04078	0.000837183	0.000779344	groES, HSPE1; chaperonin GroES
K01951	0.000836645	0.000787228	guaA, GMPS; GMP synthase (glutamine-hydrolysing) [EC:6.3.5.2]
K02055	0.0007109	0.000836485	ABC.SP.S; putative spermidine/putrescine transport system substrate-binding protein
K00995	0.000829558	0.00076048	pgsA, PGS1; CDP-diacylglycerol---glycerol-3-phosphate 3-phosphatidyltransferase [EC:2.7.8.5]
K00375	0.000669413	0.000828147	K00375; GntR family transcriptional regulator / MocR family aminotransferase
K01262	0.000826839	0.00077601	pepP; Xaa-Pro aminopeptidase [EC:3.4.11.9]
K00525	0.000824224	0.000770053	E1.17.4.1A, nrdA, nrdE; ribonucleoside-diphosphate reductase alpha chain [EC:1.17.4.1]
K03750	0.000823205	0.000787628	moeA; molybdopterin molybdotransferase [EC:2.10.1.1]
K02029	0.00075069	0.000823187	ABC.PA.P; polar amino acid transport system permease protein
K02020	0.00078244	0.000823003	modA; molybdate transport system substrate-binding protein
K00648	0.000817742	0.00078926	fabH; 3-oxoacyl-[acyl-carrier-protein] synthase III [EC:2.3.1.180]
K07497	0.000745477	0.000817498	K07497; putative transposase
K00133	0.000809904	0.000809812	asd; aspartate-semialdehyde dehydrogenase [EC:1.2.1.11]
K07305	0.000762823	0.000809109	msrB; peptide-methionine (R)-S-oxide reductase [EC:1.8.4.12]
K10440	0.000662305	0.000805201	rbsC; ribose transport system permease protein
K10563	0.000786505	0.000802882	mutM, fpg; formamidopyrimidine-DNA glycosylase [EC:3.2.2.23 4.2.99.18]
K01737	0.000759256	0.000802278	queD, ptpS, PTS; 6-pyruvoyltetrahydropterin/6-carboxytetrahydropterin synthase [EC:4.2.3.12 4.1.2.50]
K03710	0.000659724	0.000796872	K03710; GntR family transcriptional regulator
K00330	0.000796595	0.000740431	nuoA; NADH-quinone oxidoreductase subunit A [EC:1.6.5.3]
K00331	0.000795042	0.000783207	nuoB; NADH-quinone oxidoreductase subunit B [EC:1.6.5.3]
K03671	0.000794774	0.000752897	trxA; thioredoxin 1
K00338	0.000791675	0.0007497	nuoI; NADH-quinone oxidoreductase subunit I [EC:1.6.5.3]
K07027	0.000731255	0.00079137	K07027; glycosyltransferase 2 family protein
K00573	0.000791228	0.000774822	E2.1.1.77, pcm; protein-L-isoaspartate(D-aspartate) O-methyltransferase [EC:2.1.1.77]
K10112	0.000750966	0.000791143	msmX, msmK, malK, sugC, ggtA, msiK; multiple sugar transport system ATP-binding protein
K00641	0.000687358	0.000791057	metX; homoserine O-acetyltransferase/O-succinyltransferase [EC:2.3.1.31 2.3.1.46]
K00340	0.000790638	0.00073787	nuoK; NADH-quinone oxidoreductase subunit K [EC:1.6.5.3]
K00208	0.000780598	0.000789408	fabI; enoyl-[acyl-carrier protein] reductase I [EC:1.3.1.9 1.3.1.10]
K01921	0.000789077	0.000752566	ddl; D-alanine-D-alanine ligase [EC:6.3.2.4]
K13993	0.000788839	0.000709325	HSP20; HSP20 family protein
K00605	0.000788017	0.000734408	gcvT, AMT; aminomethyltransferase [EC:2.1.2.10]
K00548	0.00078777	0.000753743	metH, MTR; 5-methyltetrahydrofolate--homocysteine methyltransferase [EC:2.1.1.13]
K00567	0.000787064	0.000775021	ogt, MGMT; methylated-DNA-[protein]-cysteine S-methyltransferase [EC:2.1.1.63]
K00796	0.00078458	0.000708201	folP; dihydropteroate synthase [EC:2.5.1.15]
K01872	0.00078439	0.000746902	AARS, alaS; alanyl-tRNA synthetase [EC:6.1.1.7]
K06180	0.000783466	0.000695381	rluD; 23S rRNA pseudouridine1911/1915/1917 synthase [EC:5.4.99.23]
K03561	0.000781147	0.000673837	exbB; biopolymer transport protein ExbB
K00337	0.000779578	0.000759252	nuoH; NADH-quinone oxidoreductase subunit H [EC:1.6.5.3]
K00341	0.000776649	0.000756544	nuoL; NADH-quinone oxidoreductase subunit L [EC:1.6.5.3]
K00339	0.000775107	0.000755119	nuoJ; NADH-quinone oxidoreductase subunit J [EC:1.6.5.3]
K02334	0.000773329	0.000767934	dpo; DNA polymerase bacteriophage-type [EC:2.7.7.7]
K00343	0.000773044	0.000755951	nuoN; NADH-quinone oxidoreductase subunit N [EC:1.6.5.3]
K01802	0.000684621	0.00076966	E5.2.1.8; peptidylprolyl isomerase [EC:5.2.1.8]
K03320	0.000769476	0.000706484	amt, AMT, MEP; ammonium transporter, Amt family
K02428	0.000766153	0.000747735	rdgB; XTP/dITP diphosphohydrolase [EC:3.6.1.66]
K00333	0.000764183	0.000732694	nuoD; NADH-quinone oxidoreductase subunit D [EC:1.6.5.3]
K07240	0.000689725	0.000763042	chrA; chromate transporter
K02053	0.000656727	0.000762181	ABC.SP.P; putative spermidine/putrescine transport system permease protein
K02356	0.000761133	0.000750011	efp; elongation factor P
K02346	0.000759561	0.000745421	dinB; DNA polymerase IV [EC:2.7.7.7]
K00332	0.000759222	0.00072634	nuoC; NADH-quinone oxidoreductase subunit C [EC:1.6.5.3]
K02052	0.000667014	0.000756527	ABC.SP.A; putative spermidine/putrescine transport system ATP-binding protein
K07047	0.000679236	0.000755726	nfdA; N-substituted formamide deformylase [EC:3.5.1.91]
K07006	0.000671991	0.000755695	K07006; uncharacterized protein
K02945	0.000755165	0.000747018	RP-S1, rpsA; small subunit ribosomal protein S1
K17686	0.000752352	0.000696909	copA, ATP7; Cu+-exporting ATPase [EC:3.6.3.54]
K03798	0.000751029	0.000709503	ftsH, hflB; cell division protease FtsH [EC:3.4.24.-]
K07126	0.000716325	0.000750047	K07126; uncharacterized protein
K03522	0.000746481	0.000734432	fixB, etfA; electron transfer flavoprotein alpha subunit
K00012	0.000746341	0.000723109	UGDH, ugd; UDPglucose 6-dehydrogenase [EC:1.1.1.22]
K03980	0.000729118	0.000745371	murJ, mviN; putative peptidoglycan lipid II flippase
K00088	0.00074179	0.000715192	IMPDH, guaB; IMP dehydrogenase [EC:1.1.1.205]
K01053	0.000656002	0.000741726	E3.1.1.17, gnl, RGN; gluconolactonase [EC:3.1.1.17]
K01845	0.000740452	0.000700614	hemL; glutamate-1-semialdehyde 2,1-aminomutase [EC:5.4.3.8]
K03168	0.000739308	0.000729293	topA; DNA topoisomerase I [EC:5.99.1.2]
K03307	0.000635698	0.000737527	TC.SSS; solute:Na+ symporter, SSS family
K00033	0.000707361	0.000737343	PGD, gnd, gntZ; 6-phosphogluconate dehydrogenase [EC:1.1.1.44 1.1.1.343]
K04564	0.000736278	0.000690791	SOD2; superoxide dismutase, Fe-Mn family [EC:1.15.1.1]
K00604	0.000734984	0.000669239	MTFMT, fmt; methionyl-tRNA formyltransferase [EC:2.1.2.9]
K00104	0.000732435	0.000684289	glcD; glycolate oxidase [EC:1.1.3.15]
K03284	0.000731995	0.000717077	corA; magnesium transporter
K03521	0.000730591	0.000711924	fixA, etfB; electron transfer flavoprotein beta subunit
K04763	0.000728913	0.000649342	xerD; integrase/recombinase XerD
K00948	0.000728696	0.000694212	PRPS, prsA; ribose-phosphate pyrophosphokinase [EC:2.7.6.1]
K00240	0.000724904	0.000713023	sdhB, frdB; succinate dehydrogenase / fumarate reductase, iron-sulfur subunit [EC:1.3.5.1 1.3.5.4]
K01448	0.000723677	0.000679366	amiABC; N-acetylmuramoyl-L-alanine amidase [EC:3.5.1.28]
K03518	0.00067278	0.000723406	coxS; aerobic carbon-monoxide dehydrogenase small subunit [EC:1.2.5.3]
K08744	0.000715051	0.000722521	CRLS; cardiolipin synthase (CMP-forming) [EC:2.7.8.41]
K07045	0.000634947	0.000722368	K07045; uncharacterized protein
K01114	0.0005158	0.000721909	plc; phospholipase C [EC:3.1.4.3]
K02493	0.000721206	0.000681761	hemK, prmC, HEMK; release factor glutamine methyltransferase [EC:2.1.1.297]
K11996	0.000679076	0.000717965	MOCS3, UBA4; adenylyltransferase and sulfurtransferase [EC:2.7.7.80 2.8.1.11]
K01495	0.000698401	0.000716661	GCH1, folE; GTP cyclohydrolase IA [EC:3.5.4.16]
K01923	0.000713399	0.000667161	purC; phosphoribosylaminoimidazole-succinocarboxamide synthase [EC:6.3.2.6]
K03116	0.000713118	0.000644032	tatA; sec-independent protein translocase protein TatA
K00052	0.000712521	0.000680578	leuB, IMDH; 3-isopropylmalate dehydrogenase [EC:1.1.1.85]
K03183	0.000711907	0.000683821	ubiE; demethylmenaquinone methyltransferase / 2-methoxy-6-polyprenyl-1,4-benzoquinol methylase [EC:2.1.1.163 2.1.1.201]
K00111	0.000657998	0.000711184	glpA, glpD; glycerol-3-phosphate dehydrogenase [EC:1.1.5.3]
K00790	0.000709961	0.000664591	murA; UDP-N-acetylglucosamine 1-carboxyvinyltransferase [EC:2.5.1.7]
K02335	0.00070698	0.000673408	polA; DNA polymerase I [EC:2.7.7.7]
K03520	0.00067537	0.000706375	coxL, cutL; aerobic carbon-monoxide dehydrogenase large subunit [EC:1.2.5.3]
K03885	0.000694738	0.000706054	ndh; NADH dehydrogenase [EC:1.6.99.3]
K00939	0.000705891	0.000661571	adk, AK; adenylate kinase [EC:2.7.4.3]
K00239	0.000704648	0.000677968	sdhA, frdA; succinate dehydrogenase / fumarate reductase, flavoprotein subunit [EC:1.3.5.1 1.3.5.4]
K02470	0.000703522	0.000664299	gyrB; DNA gyrase subunit B [EC:5.99.1.3]
K02342	0.000676217	0.000703263	dnaQ; DNA polymerase III subunit epsilon [EC:2.7.7.7]
K03424	0.000702544	0.000626664	tatD; TatD DNase family protein [EC:3.1.21.-]
K03585	0.000701472	0.000636834	acrA, mexA, adeI, smeD, mtrC, cmeA; membrane fusion protein, multidrug efflux system
K02392	0.000627674	0.000701392	flgG; flagellar basal-body rod protein FlgG
K00627	0.000699584	0.000687036	DLAT, aceF, pdhC; pyruvate dehydrogenase E2 component (dihydrolipoamide acetyltransferase) [EC:2.3.1.12]
K06889	0.000699163	0.000660648	K06889; uncharacterized protein
K19302	0.000698722	0.000631279	bcrC; undecaprenyl-diphosphatase [EC:3.6.1.27]
K01438	0.0006373	0.000698691	argE; acetylornithine deacetylase [EC:3.5.1.16]
K00806	0.000697246	0.000649087	uppS; undecaprenyl diphosphate synthase [EC:2.5.1.31]
K15726	0.000639523	0.000697212	czcA; cobalt-zinc-cadmium resistance protein CzcA
K07056	0.000696747	0.000618095	rsmI; 16S rRNA (cytidine1402-2'-O)-methyltransferase [EC:2.1.1.198]
K00794	0.000695557	0.000646181	ribH, RIB4; 6,7-dimethyl-8-ribityllumazine synthase [EC:2.5.1.78]
K02469	0.000693642	0.000653755	gyrA; DNA gyrase subunit A [EC:5.99.1.3]
K02895	0.000693118	0.000646175	RP-L24, MRPL24, rplX; large subunit ribosomal protein L24
K14652	0.000692443	0.00066332	ribBA; 3,4-dihydroxy 2-butanone 4-phosphate synthase / GTP cyclohydrolase II [EC:4.1.99.12 3.5.4.25]
K00928	0.000691862	0.000615134	lysC; aspartate kinase [EC:2.7.2.4]
K00134	0.000690455	0.000617652	GAPDH, gapA; glyceraldehyde 3-phosphate dehydrogenase [EC:1.2.1.12]
K02518	0.000690079	0.000627097	infA; translation initiation factor IF-1
K02291	0.000649645	0.000689949	crtB; 15-cis-phytoene synthase [EC:2.5.1.32]
K03628	0.000689392	0.000625421	rho; transcription termination factor Rho
K01955	0.000689077	0.000632118	carB, CPA2; carbamoyl-phosphate synthase large subunit [EC:6.3.5.5]
K02039	0.000685381	0.000677466	phoU; phosphate transport system protein
K06153	0.000685166	0.00062709	bacA; undecaprenyl-diphosphatase [EC:3.6.1.27]
K03553	0.000684176	0.000627412	recA; recombination protein RecA
K00640	0.000675653	0.000683966	cysE; serine O-acetyltransferase [EC:2.3.1.30]
K00517	0.000560229	0.000683944	CYP81F; indol-3-yl-methylglucosinolate hydroxylase [EC:1.14.-.-]
K02913	0.000683729	0.000650716	RP-L33, MRPL33, rpmG; large subunit ribosomal protein L33
K07646	0.000569296	0.000682983	kdpD; two-component system, OmpR family, sensor histidine kinase KdpD [EC:2.7.13.3]
K01867	0.000681744	0.00064645	WARS, trpS; tryptophanyl-tRNA synthetase [EC:6.1.1.2]
K01251	0.00068152	0.000657762	E3.3.1.1, ahcY; adenosylhomocysteinase [EC:3.3.1.1]
K00036	0.000663991	0.000681465	G6PD, zwf; glucose-6-phosphate 1-dehydrogenase [EC:1.1.1.49 1.1.1.363]
K01783	0.000681376	0.00063447	rpe, RPE; ribulose-phosphate 3-epimerase [EC:5.1.3.1]
K02054	0.000571199	0.000680893	ABC.SP.P1; putative spermidine/putrescine transport system permease protein
K03217	0.000680647	0.000642171	yidC, spoIIIJ, OXA1, ccfA; YidC/Oxa1 family membrane protein insertase
K01961	0.000680263	0.000647476	accC; acetyl-CoA carboxylase, biotin carboxylase subunit [EC:6.4.1.2 6.3.4.14]
K06178	0.000680118	0.000615225	rluB; 23S rRNA pseudouridine2605 synthase [EC:5.4.99.22]
K02986	0.00068005	0.0006523	RP-S4, rpsD; small subunit ribosomal protein S4
K00324	0.000679383	0.000609111	pntA; NAD(P) transhydrogenase subunit alpha [EC:1.6.1.2]
K00645	0.000679366	0.000639674	fabD; [acyl-carrier-protein] S-malonyltransferase [EC:2.3.1.39]
K00600	0.000679286	0.00064791	glyA, SHMT; glycine hydroxymethyltransferase [EC:2.1.2.1]
K03723	0.00067927	0.000635663	mfd; transcription-repair coupling factor (superfamily II helicase) [EC:3.6.4.-]
K03470	0.000678683	0.000641091	rnhB; ribonuclease HII [EC:3.1.26.4]
K01887	0.000678139	0.000644387	RARS, argS; arginyl-tRNA synthetase [EC:6.1.1.19]
K00215	0.000677238	0.000629174	dapB; 4-hydroxy-tetrahydrodipicolinate reductase [EC:1.17.1.8]
K01755	0.000676832	0.000617357	argH, ASL; argininosuccinate lyase [EC:4.3.2.1]
K01586	0.000676719	0.000632846	lysA; diaminopimelate decarboxylase [EC:4.1.1.20]
K01703	0.000676003	0.00062472	leuC, IPMI-L; 3-isopropylmalate/(R)-2-methylmalate dehydratase large subunit [EC:4.2.1.33 4.2.1.35]
K03070	0.000675931	0.000646538	secA; preprotein translocase subunit SecA
K01719	0.000596842	0.000675651	hemD, UROS; uroporphyrinogen-III synthase [EC:4.2.1.75]
K03527	0.000673642	0.000625859	ispH, lytB; 4-hydroxy-3-methylbut-2-en-1-yl diphosphate reductase [EC:1.17.7.4]
K00161	0.000654775	0.000673383	PDHA, pdhA; pyruvate dehydrogenase E1 component alpha subunit [EC:1.2.4.1]
K07483	0.000545468	0.000673007	K07483; transposase
K02337	0.000672555	0.000617083	dnaE; DNA polymerase III subunit alpha [EC:2.7.7.7]
K01356	0.000672479	0.000629982	lexA; repressor LexA [EC:3.4.21.88]
K02056	0.000671967	0.000672381	ABC.SS.A; simple sugar transport system ATP-binding protein [EC:3.6.3.17]
K01939	0.000671855	0.000643194	purA, ADSS; adenylosuccinate synthase [EC:6.3.4.4]
K00762	0.000671774	0.00061798	pyrE; orotate phosphoribosyltransferase [EC:2.4.2.10]
K01207	0.000671556	0.000648463	nagZ; beta-N-acetylhexosaminidase [EC:3.2.1.52]
K01704	0.000671248	0.000620114	leuD, IPMI-S; 3-isopropylmalate/(R)-2-methylmalate dehydratase small subunit [EC:4.2.1.33 4.2.1.35]
K01972	0.000670693	0.000630272	E6.5.1.2, ligA, ligB; DNA ligase (NAD+) [EC:6.5.1.2]
K00936	0.000625221	0.00066997	pdtaS; two-component system, sensor histidine kinase PdtaS [EC:2.7.13.3]
K02902	0.00066989	0.000642156	RP-L28, MRPL28, rpmB; large subunit ribosomal protein L28
K00873	0.0006691	0.00061538	PK, pyk; pyruvate kinase [EC:2.7.1.40]
K03531	0.000668954	0.00061052	ftsZ; cell division protein FtsZ
K03644	0.000668885	0.000609921	lipA; lipoyl synthase [EC:2.8.1.8]
K06996	0.000525278	0.000668819	K06996; uncharacterized protein
K10773	0.000668816	0.000637044	NTH; endonuclease III [EC:4.2.99.18]
K06978	0.000559978	0.000668354	K06978; uncharacterized protein
K02954	0.000667863	0.00064056	RP-S14, MRPS14, rpsN; small subunit ribosomal protein S14
K03789	0.000667562	0.000665404	rimI; [ribosomal protein S18]-alanine N-acetyltransferase [EC:2.3.1.266]
K01681	0.000667284	0.000613476	ACO, acnA; aconitate hydratase [EC:4.2.1.3]
K02338	0.000667228	0.000639167	dnaN; DNA polymerase III subunit beta [EC:2.7.7.7]
K11754	0.000667081	0.000638311	folC; dihydrofolate synthase / folylpolyglutamate synthase [EC:6.3.2.12 6.3.2.17]
K02909	0.000666537	0.000639341	RP-L31, rpmE; large subunit ribosomal protein L31
K01929	0.000666473	0.000616305	murF; UDP-N-acetylmuramoyl-tripeptide--D-alanyl-D-alanine ligase [EC:6.3.2.10]
K01491	0.000666092	0.000602903	folD; methylenetetrahydrofolate dehydrogenase (NADP+) / methenyltetrahydrofolate cyclohydrolase [EC:1.5.1.5 3.5.4.9]
K03593	0.000665235	0.000607059	mrp, NUBPL; ATP-binding protein involved in chromosome partitioning
K00812	0.000653648	0.000665185	aspB; aspartate aminotransferase [EC:2.6.1.1]
K00286	0.000664162	0.000615226	proC; pyrroline-5-carboxylate reductase [EC:1.5.1.2]
K00789	0.000663247	0.000628097	metK; S-adenosylmethionine synthetase [EC:2.5.1.6]
K02038	0.000662973	0.000618734	pstA; phosphate transport system permease protein
K03101	0.000662823	0.000606003	lspA; signal peptidase II [EC:3.4.23.36]
K00981	0.000662687	0.000599986	E2.7.7.41, CDS1, CDS2, cdsA; phosphatidate cytidylyltransferase [EC:2.7.7.41]
K01090	0.0006626	0.00060231	E3.1.3.16; protein phosphatase [EC:3.1.3.16]
K07391	0.000662283	0.000593777	comM; magnesium chelatase family protein
K01883	0.00066215	0.00061117	CARS, cysS; cysteinyl-tRNA synthetase [EC:6.1.1.16]
K03733	0.000661857	0.000631981	xerC; integrase/recombinase XerC
K00858	0.000661433	0.000601416	ppnK, NADK; NAD+ kinase [EC:2.7.1.23]
K10979	0.000553107	0.000661165	ku; DNA end-binding protein Ku
K01868	0.000660323	0.000601654	TARS, thrS; threonyl-tRNA synthetase [EC:6.1.1.3]
K01873	0.00066012	0.000607278	VARS, valS; valyl-tRNA synthetase [EC:6.1.1.9]
K02417	0.00060314	0.000660098	fliNY, fliN; flagellar motor switch protein FliN/FliY
K02314	0.000660059	0.000603047	dnaB; replicative DNA helicase [EC:3.6.4.12]
K01775	0.00065975	0.000599873	alr; alanine racemase [EC:5.1.1.1]
K03665	0.000659536	0.000607058	hflX; GTPase
K01420	0.000659221	0.000574695	fnr; CRP/FNR family transcriptional regulator, anaerobic regulatory protein
K06997	0.000659213	0.000599956	yggS, PROSC; PLP dependent protein
K03655	0.000659165	0.000599002	recG; ATP-dependent DNA helicase RecG [EC:3.6.4.12]
K00973	0.000658688	0.000609811	E2.7.7.24, rfbA, rffH; glucose-1-phosphate thymidylyltransferase [EC:2.7.7.24]
K02110	0.000658047	0.000610406	ATPF0C, atpE; F-type H+-transporting ATPase subunit c
K02108	0.000657985	0.00060914	ATPF0A, atpB; F-type H+-transporting ATPase subunit a
K02503	0.000657962	0.000629921	HINT1, hinT, hit; histidine triad (HIT) family protein
K02114	0.000657785	0.00060981	ATPF1E, atpC; F-type H+-transporting ATPase subunit epsilon
K01892	0.000657583	0.000604576	HARS, hisS; histidyl-tRNA synthetase [EC:6.1.1.21]
K00145	0.000657457	0.000600687	argC; N-acetyl-gamma-glutamyl-phosphate reductase [EC:1.2.1.38]
K02115	0.000657209	0.000609735	ATPF1G, atpG; F-type H+-transporting ATPase subunit gamma
K01875	0.000657187	0.000601622	SARS, serS; seryl-tRNA synthetase [EC:6.1.1.11]
K02112	0.000657105	0.000609695	ATPF1B, atpD; F-type H+-transporting ATPase subunit beta [EC:3.6.3.14]
K01881	0.000656997	0.000598742	PARS, proS; prolyl-tRNA synthetase [EC:6.1.1.15]
K02111	0.000656908	0.000609496	ATPF1A, atpA; F-type H+-transporting ATPase subunit alpha [EC:3.6.3.14]
K03687	0.000656299	0.000604568	GRPE; molecular chaperone GrpE
K01874	0.000656202	0.000603767	MARS, metG; methionyl-tRNA synthetase [EC:6.1.1.10]
K01409	0.00065609	0.000599059	KAE1, tsaD, QRI7; N6-L-threonylcarbamoyladenine synthase [EC:2.3.1.234]
K01607	0.000608831	0.000655631	pcaC; 4-carboxymuconolactone decarboxylase [EC:4.1.1.44]
K00575	0.000655523	0.000639923	cheR; chemotaxis protein methyltransferase CheR [EC:2.1.1.80]
K06941	0.000655462	0.000603405	rlmN; 23S rRNA (adenine2503-C2)-methyltransferase [EC:2.1.1.192]
K00943	0.000655078	0.000601331	tmk, DTYMK; dTMP kinase [EC:2.7.4.9]
K00950	0.000655025	0.000596518	folK; 2-amino-4-hydroxy-6-hydroxymethyldihydropteridine diphosphokinase [EC:2.7.6.3]
K03588	0.000654921	0.000596691	ftsW, spoVE; cell division protein FtsW
K03654	0.000637415	0.000654401	recQ; ATP-dependent DNA helicase RecQ [EC:3.6.4.12]
K02316	0.000654218	0.000606215	dnaG; DNA primase [EC:2.7.7.-]
K03703	0.000654189	0.000597125	uvrC; excinuclease ABC subunit C
K02963	0.000653634	0.000598282	RP-S18, MRPS18, rpsR; small subunit ribosomal protein S18
K01956	0.000653308	0.000596854	carA, CPA1; carbamoyl-phosphate synthase small subunit [EC:6.3.5.5]
K01866	0.000653109	0.000597172	YARS, tyrS; tyrosyl-tRNA synthetase [EC:6.1.1.1]
K03695	0.000652826	0.000610047	clpB; ATP-dependent Clp protease ATP-binding subunit ClpB
K00800	0.00065282	0.000599389	aroA; 3-phosphoshikimate 1-carboxyvinyltransferase [EC:2.5.1.19]
K03118	0.00065265	0.000591896	tatC; sec-independent protein translocase protein TatC
K01803	0.00065255	0.000596706	TPI, tpiA; triosephosphate isomerase (TIM) [EC:5.3.1.1]
K00930	0.000652468	0.000595989	argB; acetylglutamate kinase [EC:2.7.2.8]
K01689	0.000652413	0.000601728	ENO, eno; enolase [EC:4.2.1.11]
K06199	0.000652313	0.000646751	crcB, FEX; fluoride exporter
K02519	0.000652264	0.000599251	infB, MTIF2; translation initiation factor IF-2
K11752	0.000652187	0.000599646	ribD; diaminohydroxyphosphoribosylaminopyrimidine deaminase / 5-amino-6-(5-phosphoribosylamino)uracil reductase [EC:3.5.4.26 1.1.1.193]
K00609	0.00065208	0.000600278	pyrB, PYR2; aspartate carbamoyltransferase catalytic subunit [EC:2.1.3.2]
K03562	0.000638026	0.000651986	tolQ; biopolymer transport protein TolQ
K03664	0.000651922	0.000596318	smpB; SsrA-binding protein
K06217	0.000651845	0.000604104	phoH, phoL; phosphate starvation-inducible protein PhoH and related proteins
K03076	0.000651844	0.000596529	secY; preprotein translocase subunit SecY
K01817	0.000651745	0.000595569	trpF; phosphoribosylanthranilate isomerase [EC:5.3.1.24]
K02911	0.000651688	0.000620908	RP-L32, MRPL32, rpmF; large subunit ribosomal protein L32
K01903	0.000651599	0.000598251	sucC; succinyl-CoA synthetase beta subunit [EC:6.2.1.5]
K01902	0.000651406	0.000596206	sucD; succinyl-CoA synthetase alpha subunit [EC:6.2.1.5]
K02563	0.000651402	0.000597928	murG; UDP-N-acetylglucosamine--N-acetylmuramyl-(pentapeptide) pyrophosphoryl-undecaprenol N-acetylglucosamine transferase [EC:2.4.1.227]
K06173	0.000651301	0.000601875	truA, PUS1; tRNA pseudouridine38-40 synthase [EC:5.4.99.12]
K13038	0.000651147	0.000597146	coaBC, dfp; phosphopantothenoylcysteine decarboxylase / phosphopantothenate---cysteine ligase [EC:4.1.1.36 6.3.2.5]
K00766	0.000650929	0.000592321	trpD; anthranilate phosphoribosyltransferase [EC:2.4.2.18]
K00942	0.000650893	0.000598157	E2.7.4.8, gmk; guanylate kinase [EC:2.7.4.8]
K01870	0.000650763	0.000595922	IARS, ileS; isoleucyl-tRNA synthetase [EC:6.1.1.5]
K01940	0.000650714	0.000597868	argG, ASS1; argininosuccinate synthase [EC:6.3.4.5]
K04749	0.000594837	0.000650641	rsbV; anti-sigma B factor antagonist
K04751	0.000650588	0.000617453	glnB; nitrogen regulatory protein P-II 1
K07478	0.000650401	0.000597327	ycaJ; putative ATPase
K00954	0.000650365	0.000595966	E2.7.7.3A, coaD, kdtB; pantetheine-phosphate adenylyltransferase [EC:2.7.7.3]
K02313	0.000650308	0.00059715	dnaA; chromosomal replication initiator protein
K00927	0.000650302	0.000598114	PGK, pgk; phosphoglycerate kinase [EC:2.7.2.3]
K00602	0.000650226	0.000597504	purH; phosphoribosylaminoimidazolecarboxamide formyltransferase / IMP cyclohydrolase [EC:2.1.2.3 3.5.4.10]
K01889	0.000650213	0.000598151	FARSA, pheS; phenylalanyl-tRNA synthetase alpha chain [EC:6.1.1.20]
K02520	0.000650181	0.000597973	infC, MTIF3; translation initiation factor IF-3
K02343	0.00065006	0.000596101	dnaX; DNA polymerase III subunit gamma/tau [EC:2.7.7.7]
K03545	0.000650019	0.000597441	tig; trigger factor
K03040	0.000649987	0.000596755	rpoA; DNA-directed RNA polymerase subunit alpha [EC:2.7.7.6]
K02836	0.000649884	0.000596864	prfB; peptide chain release factor 2
K06886	0.000608571	0.000649843	glbN; hemoglobin
K03524	0.00064979	0.000598011	birA; BirA family transcriptional regulator, biotin operon repressor / biotin---[acetyl-CoA-carboxylase] ligase [EC:6.3.4.15]
K01876	0.000649636	0.000596357	aspS; aspartyl-tRNA synthetase [EC:6.1.1.12]
K03046	0.000649628	0.00059626	rpoC; DNA-directed RNA polymerase subunit beta' [EC:2.7.7.6]
K09903	0.0006496	0.000596148	pyrH; uridylate kinase [EC:2.7.4.22]
K02834	0.000649592	0.000596235	rbfA; ribosome-binding factor A
K03438	0.000649588	0.000597948	mraW, rsmH; 16S rRNA (cytosine1402-N4)-methyltransferase [EC:2.1.1.199]
K00767	0.000649549	0.000598082	nadC, QPRT; nicotinate-nucleotide pyrophosphorylase (carboxylating) [EC:2.4.2.19]
K00566	0.000649506	0.000596344	mnmA, trmU; tRNA-uridine 2-sulfurtransferase [EC:2.8.1.13]
K00791	0.000649484	0.00059569	miaA, TRIT1; tRNA dimethylallyltransferase [EC:2.5.1.75]
K03177	0.000649467	0.000596021	truB, PUS4, TRUB1; tRNA pseudouridine55 synthase [EC:5.4.99.25]
K01756	0.000649412	0.000597511	purB, ADSL; adenylosuccinate lyase [EC:4.3.2.2]
K00554	0.000649354	0.000596246	trmD; tRNA (guanine37-N1)-methyltransferase [EC:2.1.1.228]
K02601	0.000649336	0.000596104	nusG; transcriptional antiterminator NusG
K03702	0.00064931	0.000595943	uvrB; excinuclease ABC subunit B
K01000	0.000649307	0.000593559	mraY; phospho-N-acetylmuramoyl-pentapeptide-transferase [EC:2.7.8.13]
K03979	0.000649307	0.000595887	obgE, cgtA; GTPase [EC:3.6.5.-]
K01925	0.000649288	0.000595053	murD; UDP-N-acetylmuramoylalanine--D-glutamate ligase [EC:6.3.2.9]
K02884	0.000649258	0.000596216	RP-L19, MRPL19, rplS; large subunit ribosomal protein L19
K02867	0.000649205	0.000596037	RP-L11, MRPL11, rplK; large subunit ribosomal protein L11
K03043	0.000649187	0.000595771	rpoB; DNA-directed RNA polymerase subunit beta [EC:2.7.7.6]
K01890	0.00064918	0.000595449	FARSB, pheT; phenylalanyl-tRNA synthetase beta chain [EC:6.1.1.20]
K02528	0.000649152	0.000596365	ksgA; 16S rRNA (adenine1518-N6/adenine1519-N6)-dimethyltransferase [EC:2.1.1.182]
K11753	0.000649087	0.000595669	ribF; riboflavin kinase / FMN adenylyltransferase [EC:2.7.1.26 2.7.7.2]
K02876	0.00064904	0.000595917	RP-L15, MRPL15, rplO; large subunit ribosomal protein L15
K02996	0.00064904	0.000595832	RP-S9, MRPS9, rpsI; small subunit ribosomal protein S9
K02994	0.000649039	0.000595917	RP-S8, rpsH; small subunit ribosomal protein S8
K02992	0.000649039	0.000595916	RP-S7, MRPS7, rpsG; small subunit ribosomal protein S7
K02988	0.000649039	0.000595914	RP-S5, MRPS5, rpsE; small subunit ribosomal protein S5
K02950	0.000649039	0.000595914	RP-S12, MRPS12, rpsL; small subunit ribosomal protein S12
K02948	0.000649039	0.00059591	RP-S11, MRPS11, rpsK; small subunit ribosomal protein S11
K02933	0.000649039	0.000595917	RP-L6, MRPL6, rplF; large subunit ribosomal protein L6
K02931	0.000649039	0.000595836	RP-L5, MRPL5, rplE; large subunit ribosomal protein L5
K02906	0.000649039	0.000595916	RP-L3, MRPL3, rplC; large subunit ribosomal protein L3
K02892	0.000649039	0.000595914	RP-L23, MRPL23, rplW; large subunit ribosomal protein L23
K02886	0.000649039	0.000595918	RP-L2, MRPL2, rplB; large subunit ribosomal protein L2
K02874	0.000649039	0.000595915	RP-L14, MRPL14, rplN; large subunit ribosomal protein L14
K02863	0.000649039	0.000595917	RP-L1, MRPL1, rplA; large subunit ribosomal protein L1
K02871	0.000649037	0.000595916	RP-L13, MRPL13, rplM; large subunit ribosomal protein L13
K02946	0.000649034	0.000595916	RP-S10, MRPS10, rpsJ; small subunit ribosomal protein S10
K02904	0.000649013	0.000595872	RP-L29, rpmC; large subunit ribosomal protein L29
K02967	0.000648992	0.000595552	RP-S2, MRPS2, rpsB; small subunit ribosomal protein S2
K00962	0.000648991	0.000595675	pnp, PNPT1; polyribonucleotide nucleotidyltransferase [EC:2.7.7.8]
K06187	0.000648989	0.000596058	recR; recombination protein RecR
K03977	0.000648989	0.000595723	engA, der; GTPase
K03550	0.000648987	0.000595721	ruvA; holliday junction DNA helicase RuvA [EC:3.6.4.12]
K02939	0.000648987	0.000595721	RP-L9, MRPL9, rplI; large subunit ribosomal protein L9
K02926	0.000648987	0.000595721	RP-L4, MRPL4, rplD; large subunit ribosomal protein L4
K02878	0.000648987	0.000595719	RP-L16, MRPL16, rplP; large subunit ribosomal protein L16
K02838	0.000648985	0.00059572	frr, MRRF, RRF; ribosome recycling factor
K02899	0.000648983	0.000595719	RP-L27, MRPL27, rpmA; large subunit ribosomal protein L27
K03596	0.000648952	0.00059572	lepA; GTP-binding protein LepA
K03551	0.00064895	0.000595982	ruvB; holliday junction DNA helicase RuvB [EC:3.6.4.12]
K02357	0.000648937	0.000595357	tsf, TSFM; elongation factor Ts
K01695	0.000648929	0.000594098	trpA; tryptophan synthase alpha chain [EC:4.2.1.20]
K06942	0.000648928	0.000595305	ychF; ribosome-binding ATPase
K02968	0.000648927	0.000595706	RP-S20, rpsT; small subunit ribosomal protein S20
K01937	0.000648923	0.000595387	pyrG, CTPS; CTP synthase [EC:6.3.4.2]
K02835	0.00064891	0.000595217	prfA, MTRF1, MRF1; peptide chain release factor 1
K02887	0.000648908	0.000595569	RP-L20, MRPL20, rplT; large subunit ribosomal protein L20
K06168	0.000648908	0.000595544	miaB; tRNA-2-methylthio-N6-dimethylallyladenosine synthase [EC:2.8.4.3]
K02952	0.000648859	0.000595891	RP-S13, rpsM; small subunit ribosomal protein S13
K02600	0.000648823	0.000595738	nusA; N utilization substance protein A
K02982	0.00064882	0.000595735	RP-S3, rpsC; small subunit ribosomal protein S3
K06207	0.000648769	0.000595357	typA, bipA; GTP-binding protein
K02888	0.000648751	0.000595428	RP-L21, MRPL21, rplU; large subunit ribosomal protein L21
K02935	0.000648692	0.000595741	RP-L7, MRPL12, rplL; large subunit ribosomal protein L7/L12
K01056	0.000648652	0.00059523	PTH1, pth, spoVC; peptidyl-tRNA hydrolase, PTH1 family [EC:3.1.1.29]
K02965	0.000648647	0.000595737	RP-S19, rpsS; small subunit ribosomal protein S19
K00057	0.000648619	0.000591113	gpsA; glycerol-3-phosphate dehydrogenase (NAD(P)+) [EC:1.1.1.94]
K02341	0.000648585	0.000594992	holB; DNA polymerase III subunit delta' [EC:2.7.7.7]
K02897	0.000648582	0.000593091	RP-L25, rplY; large subunit ribosomal protein L25
K00969	0.000648513	0.000595297	nadD; nicotinate-nucleotide adenylyltransferase [EC:2.7.7.18]
K03075	0.000648315	0.000593285	secG; preprotein translocase subunit SecG
K03529	0.000648179	0.000594016	smc; chromosome segregation protein
K02437	0.000648175	0.000593815	gcvH, GCSH; glycine cleavage system H protein
K03110	0.000648146	0.000595065	ftsY; fused signal recognition particle receptor
K01869	0.000648121	0.00059524	LARS, leuS; leucyl-tRNA synthetase [EC:6.1.1.4]
K03544	0.000647981	0.000601026	clpX, CLPX; ATP-dependent Clp protease ATP-binding subunit ClpX
K02864	0.000647806	0.000595549	RP-L10, MRPL10, rplJ; large subunit ribosomal protein L10
K04066	0.000647795	0.000595429	priA; primosomal protein N' (replication factor Y) (superfamily II helicase) [EC:3.6.4.-]
K04075	0.000647662	0.000592677	tilS, mesJ; tRNA(Ile)-lysidine synthase [EC:6.3.4.19]
K03625	0.000647607	0.000595516	nusB; N utilization substance protein B
K02879	0.000647606	0.000593811	RP-L17, MRPL17, rplQ; large subunit ribosomal protein L17
K02881	0.000647578	0.000593962	RP-L18, MRPL18, rplR; large subunit ribosomal protein L18
K01736	0.000647569	0.000595457	aroC; chorismate synthase [EC:4.2.3.5]
K02959	0.000647535	0.000594237	RP-S16, MRPS16, rpsP; small subunit ribosomal protein S16
K02961	0.000647491	0.000595355	RP-S17, MRPS17, rpsQ; small subunit ribosomal protein S17
K05896	0.000647268	0.000593792	scpA; segregation and condensation protein A
K02200	0.000612251	0.000647238	ccmH; cytochrome c-type biogenesis protein CcmH
K07447	0.000647131	0.000594988	ruvX; putative holliday junction resolvase [EC:3.1.-.-]
K02500	0.000646322	0.000594175	hisF; cyclase [EC:4.1.3.-]
K02501	0.000646219	0.000594162	hisH; glutamine amidotransferase [EC:2.4.2.-]
K03685	0.000645961	0.000596392	rnc, DROSHA, RNT1; ribonuclease III [EC:3.1.26.3]
K00013	0.000645895	0.000592377	hisD; histidinol dehydrogenase [EC:1.1.1.23]
K02916	0.000645878	0.000595251	RP-L35, MRPL35, rpmI; large subunit ribosomal protein L35
K02036	0.000645234	0.000593092	pstB; phosphate transport system ATP-binding protein [EC:3.6.3.27]
K03106	0.000645007	0.00059493	SRP54, ffh; signal recognition particle subunit SRP54 [EC:3.6.5.4]
K02113	0.000644909	0.000595308	ATPF1D, atpH; F-type H+-transporting ATPase subunit delta
K00765	0.000644805	0.000592195	hisG; ATP phosphoribosyltransferase [EC:2.4.2.17]
K01698	0.000644689	0.000593219	hemB, ALAD; porphobilinogen synthase [EC:4.2.1.24]
K00764	0.000644673	0.000596384	purF, PPAT; amidophosphoribosyltransferase [EC:2.4.2.14]
K01591	0.00064458	0.000595346	pyrF; orotidine-5'-phosphate decarboxylase [EC:4.1.1.23]
K03744	0.000644069	0.000588771	lemA; LemA protein
K01588	0.000644017	0.000595052	purE; 5-(carboxyamino)imidazole ribonucleotide mutase [EC:5.4.99.18]
K01696	0.000643455	0.00059188	trpB; tryptophan synthase beta chain [EC:4.2.1.20]
K01749	0.000643246	0.000593098	hemC, HMBS; hydroxymethylbilane synthase [EC:2.5.1.61]
K03631	0.000643055	0.000594262	recN; DNA repair protein RecN (Recombination protein N)
K03412	0.000642829	0.00062602	cheB; two-component system, chemotaxis family, protein-glutamate methylesterase/glutaminase [EC:3.1.1.61 3.5.1.44]
K01945	0.000642502	0.000594842	purD; phosphoribosylamine---glycine ligase [EC:6.3.4.13]
K09710	0.000642223	0.00059137	ybeB; ribosome-associated protein
K04096	0.000642113	0.000583461	smf; DNA processing protein
K01159	0.000642091	0.000592824	ruvC; crossover junction endodeoxyribonuclease RuvC [EC:3.1.22.4]
K02956	0.000641756	0.000589549	RP-S15, MRPS15, rpsO; small subunit ribosomal protein S15
K00945	0.000641463	0.00059698	cmk; CMP/dCMP kinase [EC:2.7.4.25]
K00014	0.000641205	0.000566063	aroE; shikimate dehydrogenase [EC:1.1.1.25]
K00793	0.000640768	0.000592313	ribE, RIB5; riboflavin synthase [EC:2.5.1.9]
K02340	0.000640674	0.000587944	holA; DNA polymerase III subunit delta [EC:2.7.7.7]
K01933	0.000640464	0.000592604	purM; phosphoribosylformylglycinamidine cyclo-ligase [EC:6.3.3.1]
K00053	0.000640272	0.000592592	ilvC; ketol-acid reductoisomerase [EC:1.1.1.86]
K15727	0.000565089	0.000640242	czcB; membrane fusion protein, cobalt-zinc-cadmium efflux system
K06994	0.000553513	0.000640091	K06994; putative drug exporter of the RND superfamily
K02556	0.000606863	0.000640084	motA; chemotaxis protein MotA
K11175	0.000639879	0.000592911	purN; phosphoribosylglycinamide formyltransferase 1 [EC:2.1.2.2]
K06024	0.000639631	0.000592315	scpB; segregation and condensation protein B
K02435	0.000639623	0.000589218	gatC, GATC; aspartyl-tRNA(Asn)/glutamyl-tRNA(Gln) amidotransferase subunit C [EC:6.3.5.6 6.3.5.7]
K01609	0.000639337	0.000590363	trpC; indole-3-glycerol phosphate synthase [EC:4.1.1.48]
K01778	0.000639052	0.000592539	dapF; diaminopimelate epimerase [EC:5.1.1.7]
K07460	0.000638943	0.000582116	yraN; putative endonuclease
K03639	0.000638888	0.000589337	moaA, CNX2; GTP 3',8-cyclase [EC:4.1.99.22]
K00024	0.000638773	0.000590265	mdh; malate dehydrogenase [EC:1.1.1.37]
K00432	0.000571308	0.00063877	gpx; glutathione peroxidase [EC:1.11.1.9]
K00606	0.000638517	0.000610219	panB; 3-methyl-2-oxobutanoate hydroxymethyltransferase [EC:2.1.2.11]
K00658	0.000638374	0.000580004	DLST, sucB; 2-oxoglutarate dehydrogenase E2 component (dihydrolipoamide succinyltransferase) [EC:2.3.1.61]
K00266	0.000637719	0.000594754	gltD; glutamate synthase (NADPH/NADH) small chain [EC:1.4.1.13 1.4.1.14]
K00574	0.000636708	0.000609562	cfa; cyclopropane-fatty-acyl-phospholipid synthase [EC:2.1.1.79]
K02434	0.000636475	0.00058984	gatB, PET112; aspartyl-tRNA(Asn)/glutamyl-tRNA(Gln) amidotransferase subunit B [EC:6.3.5.6 6.3.5.7]
K09117	0.000635325	0.000579276	K09117; uncharacterized protein
K03517	0.000634011	0.000585255	nadA; quinolinate synthase [EC:2.5.1.72]
K00335	0.000633591	0.000583168	nuoF; NADH-quinone oxidoreductase subunit F [EC:1.6.5.3]
K01928	0.000632795	0.000587614	murE; UDP-N-acetylmuramoyl-L-alanyl-D-glutamate--2,6-diaminopimelate ligase [EC:6.3.2.13]
K00336	0.000632648	0.000589708	nuoG; NADH-quinone oxidoreductase subunit G [EC:1.6.5.3]
K00963	0.000632512	0.000591153	UGP2, galU, galF; UTP--glucose-1-phosphate uridylyltransferase [EC:2.7.7.9]
K03624	0.000632407	0.000595329	greA; transcription elongation factor GreA
K00859	0.000631603	0.000586876	coaE; dephospho-CoA kinase [EC:2.7.1.24]
K00549	0.000541296	0.000631104	metE; 5-methyltetrahydropteroyltriglutamate--homocysteine methyltransferase [EC:2.1.1.14]
K00721	0.000631087	0.000559622	DPM1; dolichol-phosphate mannosyltransferase [EC:2.4.1.83]
K00031	0.000630769	0.000607144	IDH1, IDH2, icd; isocitrate dehydrogenase [EC:1.1.1.42]
K03587	0.000630481	0.000587253	ftsI; cell division protein FtsI (penicillin-binding protein 3) [EC:3.4.16.4]
K01104	0.000629728	0.000595784	E3.1.3.48; protein-tyrosine phosphatase [EC:3.1.3.48]
K01814	0.000629438	0.000579288	hisA; phosphoribosylformimino-5-aminoimidazole carboxamide ribotide isomerase [EC:5.3.1.16]
K02536	0.000602637	0.000629401	lpxD; UDP-3-O-[3-hydroxymyristoyl] glucosamine N-acyltransferase [EC:2.3.1.191]
K02037	0.000629018	0.000587022	pstC; phosphate transport system permease protein
K00077	0.000628633	0.00062676	panE, apbA; 2-dehydropantoate 2-reductase [EC:1.1.1.169]
K00940	0.000628519	0.000584611	ndk, NME; nucleoside-diphosphate kinase [EC:2.7.4.6]
K00162	0.000608221	0.000627276	PDHB, pdhB; pyruvate dehydrogenase E1 component beta subunit [EC:1.2.4.1]
K01653	0.000626842	0.00058853	E2.2.1.6S, ilvH, ilvN; acetolactate synthase I/III small subunit [EC:2.2.1.6]
K01924	0.000626821	0.00057157	murC; UDP-N-acetylmuramate--alanine ligase [EC:6.3.2.8]
K03799	0.000626426	0.000623159	htpX; heat shock protein HtpX [EC:3.4.24.-]
K07042	0.00062623	0.000582871	ybeY, yqfG; probable rRNA maturation factor
K00946	0.000626111	0.000586313	thiL; thiamine-monophosphate kinase [EC:2.7.4.16]
K00241	0.000625976	0.000610574	sdhC, frdC; succinate dehydrogenase / fumarate reductase, cytochrome b subunit
K00989	0.000624886	0.000580286	rph; ribonuclease PH [EC:2.7.7.56]
K01918	0.000624509	0.000603667	panC; pantoate--beta-alanine ligase [EC:6.3.2.1]
K03073	0.00062398	0.000570704	secE; preprotein translocase subunit SecE
K00957	0.000572873	0.00062285	cysD; sulfate adenylyltransferase subunit 2 [EC:2.7.7.4]
K03408	0.000622415	0.000575113	cheW; purine-binding chemotaxis protein CheW
K00334	0.000622262	0.000578486	nuoE; NADH-quinone oxidoreductase subunit E [EC:1.6.5.3]
K09747	0.000622159	0.000573611	K09747; uncharacterized protein
K03637	0.000620662	0.00057601	moaC, CNX3; cyclic pyranopterin monophosphate synthase [EC:4.6.1.17]
K00951	0.000617516	0.000564051	relA; GTP pyrophosphokinase [EC:2.7.6.5]
K10441	0.000512875	0.00061702	rbsA; ribose transport system ATP-binding protein [EC:3.6.3.17]
K03526	0.000616199	0.00056333	gcpE, ispG; (E)-4-hydroxy-3-methylbut-2-enyl-diphosphate synthase [EC:1.17.7.1 1.17.7.3]
K18979	0.000582856	0.00061575	queG; epoxyqueuosine reductase [EC:1.17.99.6]
K03601	0.000615464	0.000570942	xseA; exodeoxyribonuclease VII large subunit [EC:3.1.11.6]
K02990	0.000615205	0.000572797	RP-S6, MRPS6, rpsF; small subunit ribosomal protein S6
K03584	0.000614774	0.000570566	recO; DNA repair protein RecO (recombination protein O)
K00075	0.000614736	0.000570202	murB; UDP-N-acetylmuramate dehydrogenase [EC:1.3.1.98]
K02372	0.000614552	0.00060487	fabZ; 3-hydroxyacyl-[acyl-carrier-protein] dehydratase [EC:4.2.1.59]
K02860	0.000613357	0.000568711	rimM; 16S rRNA processing protein RimM
K02890	0.000613006	0.000564555	RP-L22, MRPL22, rplV; large subunit ribosomal protein L22
K00919	0.000612886	0.000559822	ispE; 4-diphosphocytidyl-2-C-methyl-D-erythritol kinase [EC:2.7.1.148]
K00970	0.000612344	0.000571085	pcnB; poly(A) polymerase [EC:2.7.7.19]
K03536	0.000612082	0.000560516	rnpA; ribonuclease P protein component [EC:3.1.26.5]
K03218	0.00061187	0.000569875	rlmB; 23S rRNA (guanosine2251-2'-O)-methyltransferase [EC:2.1.1.185]
K01473	0.000515748	0.000611765	hyuA; N-methylhydantoinase A [EC:3.5.2.14]
K00123	0.000597907	0.000611715	fdoG, fdhF, fdwA; formate dehydrogenase major subunit [EC:1.17.1.9]
K00773	0.000611324	0.000542731	tgt, QTRT1; queuine tRNA-ribosyltransferase [EC:2.4.2.29]
K07636	0.000611245	0.000528889	phoR; two-component system, OmpR family, phosphate regulon sensor histidine kinase PhoR [EC:2.7.13.3]
K05810	0.000610619	0.000574972	yfiH; polyphenol oxidase [EC:1.10.3.-]
K03431	0.000610238	0.000575968	glmM; phosphoglucosamine mutase [EC:5.4.2.10]
K03501	0.000610091	0.000570083	gidB, rsmG; 16S rRNA (guanine527-N7)-methyltransferase [EC:2.1.1.170]
K11085	0.00061001	0.000581731	msbA; ATP-binding cassette, subfamily B, bacterial MsbA [EC:3.6.3.-]
K02907	0.000609958	0.000567937	RP-L30, MRPL30, rpmD; large subunit ribosomal protein L30
K07568	0.000609465	0.000542233	queA; S-adenosylmethionine:tRNA ribosyltransferase-isomerase [EC:2.4.99.17]
K01790	0.000608907	0.000564308	rfbC, rmlC; dTDP-4-dehydrorhamnose 3,5-epimerase [EC:5.1.3.13]
K00099	0.000608774	0.000559352	dxr; 1-deoxy-D-xylulose-5-phosphate reductoisomerase [EC:1.1.1.267]
K07566	0.000607426	0.000539828	tsaC, rimN, SUA5; L-threonylcarbamoyladenylate synthase [EC:2.7.7.87]
K01644	0.000544209	0.000606483	citE; citrate lyase subunit beta / citryl-CoA lyase [EC:4.1.3.34]
K00003	0.00060573	0.000556708	E1.1.1.3; homoserine dehydrogenase [EC:1.1.1.3]
K01626	0.000570054	0.000603391	E2.5.1.54, aroF, aroG, aroH; 3-deoxy-7-phosphoheptulonate synthase [EC:2.5.1.54]
K03306	0.000603284	0.000602114	TC.PIT; inorganic phosphate transporter, PiT family
K01735	0.000603137	0.000519441	aroB; 3-dehydroquinate synthase [EC:4.2.3.4]
K06158	0.00060303	0.000537573	ABCF3; ATP-binding cassette, subfamily F, member 3
K13292	0.000602477	0.000573076	lgt, umpA; phosphatidylglycerol:prolipoprotein diacylglycerol transferase [EC:2.-.-.-]
K15987	0.000601937	0.000548783	hppA; K(+)-stimulated pyrophosphate-energized sodium pump [EC:3.6.1.1]
K03210	0.000601633	0.000555341	yajC; preprotein translocase subunit YajC
K03621	0.000601137	0.000571809	plsX; glycerol-3-phosphate acyltransferase PlsX [EC:2.3.1.15]
K00278	0.000600745	0.000551068	nadB; L-aspartate oxidase [EC:1.4.3.16]
K07738	0.000598526	0.000558394	nrdR; transcriptional repressor NrdR
K09748	0.000598333	0.00056338	rimP; ribosome maturation factor RimP
K03595	0.000598075	0.000563325	era, ERAL1; GTPase
K00891	0.000598051	0.000517263	E2.7.1.71, aroK, aroL; shikimate kinase [EC:2.7.1.71]
K04042	0.000597908	0.000562624	glmU; bifunctional UDP-N-acetylglucosamine pyrophosphorylase / Glucosamine-1-phosphate N-acetyltransferase [EC:2.7.7.23 2.3.1.157]
K00925	0.000535984	0.000597875	ackA; acetate kinase [EC:2.7.2.1]
K03771	0.000556215	0.000597147	surA; peptidyl-prolyl cis-trans isomerase SurA [EC:5.2.1.8]
K00941	0.00059709	0.000546295	thiD; hydroxymethylpyrimidine/phosphomethylpyrimidine kinase [EC:2.7.1.49 2.7.4.7]
K07082	0.000596282	0.000546208	K07082; UPF0755 protein
K03072	0.000595886	0.000579581	secD; preprotein translocase subunit SecD
K01011	0.000570483	0.000595884	TST, MPST, sseA; thiosulfate/3-mercaptopyruvate sulfurtransferase [EC:2.8.1.1 2.8.1.2]
K07315	0.000510456	0.000594626	rsbU_P; phosphoserine phosphatase RsbU/P [EC:3.1.3.3]
K01474	0.000500725	0.000594287	hyuB; N-methylhydantoinase B [EC:3.5.2.14]
K00616	0.000594276	0.00055024	E2.2.1.2, talA, talB; transaldolase [EC:2.2.1.2]
K03469	0.000592232	0.000512962	rnhA, RNASEH1; ribonuclease HI [EC:3.1.26.4]
K03705	0.000590566	0.000552235	hrcA; heat-inducible transcriptional repressor
K08998	0.000590213	0.000548116	K08998; uncharacterized protein
K01662	0.000590077	0.000563959	dxs; 1-deoxy-D-xylulose-5-phosphate synthase [EC:2.2.1.7]
K03602	0.000589799	0.000555077	xseB; exodeoxyribonuclease VII small subunit [EC:3.1.11.6]
K01599	0.000589748	0.000556026	hemE, UROD; uroporphyrinogen decarboxylase [EC:4.1.1.37]
K03684	0.000589295	0.000578492	rnd; ribonuclease D [EC:3.1.13.5]
K02028	0.000524163	0.000588761	ABC.PA.A; polar amino acid transport system ATP-binding protein [EC:3.6.3.21]
K01679	0.000588584	0.000525105	E4.2.1.2B, fumC, FH; fumarate hydratase, class II [EC:4.2.1.2]
K11749	0.000588341	0.000526963	rseP; regulator of sigma E protease [EC:3.4.24.-]
K01520	0.000588127	0.000563542	dut, DUT; dUTP pyrophosphatase [EC:3.6.1.23]
K02517	0.000587882	0.000538689	lpxL, htrB; Kdo2-lipid IVA lauroyltransferase [EC:2.3.1.241]
K13628	0.000587874	0.000564704	iscA; iron-sulfur cluster assembly protein
K07667	0.000514565	0.000587229	kdpE; two-component system, OmpR family, KDP operon response regulator KdpE
K07402	0.000578772	0.000587205	xdhC; xanthine dehydrogenase accessory factor
K09761	0.000585368	0.000566665	rsmE; 16S rRNA (uracil1498-N3)-methyltransferase [EC:2.1.1.193]
K11209	0.000585108	0.000575907	yghU, yfcG; GSH-dependent disulfide-bond oxidoreductase [EC:1.8.4.-]
K02477	0.000558692	0.000584252	K02477; two-component system, LytTR family, response regulator
K02160	0.000584246	0.000532678	accB, bccP; acetyl-CoA carboxylase biotin carboxyl carrier protein
K01129	0.000583567	0.000547929	dgt; dGTPase [EC:3.1.5.1]
K01810	0.000583347	0.000523339	GPI, pgi; glucose-6-phosphate isomerase [EC:5.3.1.9]
K07462	0.000582721	0.000522709	recJ; single-stranded-DNA-specific exonuclease [EC:3.1.-.-]
K00067	0.000582637	0.000537722	rfbD, rmlD; dTDP-4-dehydrorhamnose reductase [EC:1.1.1.133]
K03575	0.000582457	0.000567329	mutY; A/G-specific adenine glycosylase [EC:3.2.2.31]
K09808	0.00058229	0.000546369	lolC_E; lipoprotein-releasing system permease protein
K01512	0.000582242	0.000565738	acyP; acylphosphatase [EC:3.6.1.7]
K00937	0.000556796	0.000582026	ppk; polyphosphate kinase [EC:2.7.4.1]
K03820	0.000568371	0.000581864	lnt; apolipoprotein N-acyltransferase [EC:2.3.1.-]
K00688	0.000581729	0.00056904	PYG, glgP; glycogen phosphorylase [EC:2.4.1.1]
K09810	0.000581322	0.000575921	lolD; lipoprotein-releasing system ATP-binding protein [EC:3.6.3.-]
K12340	0.00052672	0.000580578	tolC; outer membrane protein
K01693	0.000580487	0.000540632	hisB; imidazoleglycerol-phosphate dehydratase [EC:4.2.1.19]
K01740	0.000579803	0.000543989	metY; O-acetylhomoserine (thiol)-lyase [EC:2.5.1.49]
K02238	0.000579712	0.000527817	comEC; competence protein ComEC
K03149	0.000579218	0.000551054	thiG; thiazole synthase [EC:2.8.1.10]
K00620	0.000577305	0.000539875	argJ; glutamate N-acetyltransferase / amino-acid N-acetyltransferase [EC:2.3.1.35 2.3.1.1]
K01724	0.000575007	0.000544915	PCBD, phhB; 4a-hydroxytetrahydrobiopterin dehydratase [EC:4.2.1.96]
K01620	0.000567448	0.000573089	ltaE; threonine aldolase [EC:4.1.2.48]
K02456	0.000564524	0.000572852	gspG; general secretion pathway protein G
K03724	0.000475087	0.000572579	lhr; ATP-dependent helicase Lhr and Lhr-like helicase [EC:3.6.4.-]
K01613	0.00057099	0.000540457	psd, PISD; phosphatidylserine decarboxylase [EC:4.1.1.65]
K00997	0.000570684	0.00054583	acpS; holo-[acyl-carrier protein] synthase [EC:2.7.8.7]
K00001	0.000489889	0.000570304	E1.1.1.1, adh; alcohol dehydrogenase [EC:1.1.1.1]
K01657	0.000569364	0.00048751	trpE; anthranilate synthase component I [EC:4.1.3.27]
K09013	0.000568862	0.000491451	sufC; Fe-S cluster assembly ATP-binding protein
K07112	0.00056849	0.000557694	K07112; uncharacterized protein
K07062	0.000500131	0.000568164	fitB; toxin FitB [EC:3.1.-.-]
K02018	0.000567476	0.00055567	modB; molybdate transport system permease protein
K00611	0.000563852	0.000542275	OTC, argF, argI; ornithine carbamoyltransferase [EC:2.1.3.3]
K00759	0.000563811	0.000526416	APRT, apt; adenine phosphoribosyltransferase [EC:2.4.2.7]
K03801	0.000563695	0.000551455	lipB; lipoyl(octanoyl) transferase [EC:2.3.1.181]
K00390	0.000562283	0.00056186	cysH; phosphoadenosine phosphosulfate reductase [EC:1.8.4.8 1.8.4.10]
K03519	0.00053832	0.000561116	coxM, cutM; aerobic carbon-monoxide dehydrogenase medium subunit [EC:1.2.5.3]
K03215	0.000560121	0.000524591	rumA; 23S rRNA (uracil1939-C5)-methyltransferase [EC:2.1.1.190]
K00164	0.000559948	0.000527888	OGDH, sucA; 2-oxoglutarate dehydrogenase E1 component [EC:1.2.4.2]
K00864	0.0005597	0.000557218	glpK, GK; glycerol kinase [EC:2.7.1.30]
K01963	0.000558827	0.000546303	accD; acetyl-CoA carboxylase carboxyl transferase subunit beta [EC:6.4.1.2 2.1.3.15]
K12573	0.00055869	0.000511427	rnr, vacB; ribonuclease R [EC:3.1.-.-]
K03635	0.000542844	0.000558372	MOCS2B, moaE; molybdopterin synthase catalytic subunit [EC:2.8.1.12]
K07588	0.000556251	0.000508508	argK; LAO/AO transport system kinase [EC:2.7.-.-]
K01975	0.000554588	0.000479976	thpR; RNA 2',3'-cyclic 3'-phosphodiesterase [EC:3.1.4.58]
K03316	0.000447084	0.000553813	TC.CPA1; monovalent cation:H+ antiporter, CPA1 family
K14742	0.000552906	0.000506356	tsaB; tRNA threonylcarbamoyladenosine biosynthesis protein TsaB
K06442	0.000552675	0.000529789	tlyA; 23S rRNA (cytidine1920-2'-O)/16S rRNA (cytidine1409-2'-O)-methyltransferase [EC:2.1.1.226 2.1.1.227]
K00632	0.000552017	0.000494287	fadA, fadI; acetyl-CoA acyltransferase [EC:2.3.1.16]
K03074	0.000550189	0.000521797	secF; preprotein translocase subunit SecF
K03719	0.000498768	0.000549877	lrp; Lrp/AsnC family transcriptional regulator, leucine-responsive regulatory protein
K09760	0.000549639	0.00054104	rmuC; DNA recombination protein RmuC
K03407	0.000548295	0.000528286	cheA; two-component system, chemotaxis family, sensor kinase CheA [EC:2.7.13.3]
K03060	0.000547861	0.000533648	rpoZ; DNA-directed RNA polymerase subunit omega [EC:2.7.7.6]
K03154	0.000546953	0.000518565	thiS; sulfur carrier protein
K02669	0.000546783	0.000370124	pilT; twitching motility protein PilT
K03752	0.000546123	0.000490322	mobA; molybdenum cofactor guanylyltransferase [EC:2.7.7.77]
K00265	0.000545763	0.000542536	gltB; glutamate synthase (NADPH/NADH) large chain [EC:1.4.1.13 1.4.1.14]
K07024	0.000545328	0.000515009	SPP; sucrose-6-phosphatase [EC:3.1.3.24]
K06980	0.000545054	0.000534262	ygfZ; tRNA-modifying protein YgfZ
K00425	0.000476	0.000544666	cydA; cytochrome bd ubiquinol oxidase subunit I [EC:1.10.3.14]
K02259	0.000540456	0.000544166	COX15, ctaA; cytochrome c oxidase assembly protein subunit 15
K08296	0.000524383	0.00054275	sixA; phosphohistidine phosphatase [EC:3.1.3.-]
K01451	0.00051106	0.000540208	hipO; hippurate hydrolase [EC:3.5.1.32]
K02283	0.000510258	0.00053945	cpaF, tadA; pilus assembly protein CpaF
K11178	0.000419408	0.000539072	yagS; xanthine dehydrogenase YagS FAD-binding subunit [EC:1.17.1.4]
K01776	0.000538752	0.000519766	murI; glutamate racemase [EC:5.1.1.3]
K11177	0.000423288	0.000538596	yagR; xanthine dehydrogenase YagR molybdenum-binding subunit [EC:1.17.1.4]
K04773	0.000537683	0.000518744	sppA; protease IV [EC:3.4.21.-]
K00674	0.000493559	0.000537158	dapD; 2,3,4,5-tetrahydropyridine-2,6-dicarboxylate N-succinyltransferase [EC:2.3.1.117]
K06888	0.000535777	0.000510734	K06888; uncharacterized protein
K00821	0.000535719	0.000534188	argD; acetylornithine/N-succinyldiaminopimelate aminotransferase [EC:2.6.1.11 2.6.1.17]
K11717	0.000535703	0.000469757	sufS; cysteine desulfurase / selenocysteine lyase [EC:2.8.1.7 4.4.1.16]
K10823	0.000535325	0.000482478	oppF; oligopeptide transport system ATP-binding protein
K05606	0.000535151	0.000519366	MCEE, epi; methylmalonyl-CoA/ethylmalonyl-CoA epimerase [EC:5.1.99.1]
K03327	0.000496254	0.00053485	TC.MATE, SLC47A, norM, mdtK, dinF; multidrug resistance protein, MATE family
K00703	0.000534139	0.000527803	glgA; starch synthase [EC:2.4.1.21]
K03179	0.000534034	0.000506188	ubiA; 4-hydroxybenzoate polyprenyltransferase [EC:2.5.1.39]
K01772	0.000533993	0.000532308	hemH, FECH; protoporphyrin/coproporphyrin ferrochelatase [EC:4.99.1.1 4.99.1.9]
K07386	0.00041946	0.000533864	pepO; putative endopeptidase [EC:3.4.24.-]
K03092	0.000533836	0.00050105	rpoN; RNA polymerase sigma-54 factor
K00426	0.000473387	0.000533783	cydB; cytochrome bd ubiquinol oxidase subunit II [EC:1.10.3.14]
K00297	0.000532826	0.000476786	metF, MTHFR; methylenetetrahydrofolate reductase (NADPH) [EC:1.5.1.20]
K02523	0.000532722	0.000506351	ispB; octaprenyl-diphosphate synthase [EC:2.5.1.90]
K02914	0.000531633	0.000484423	RP-L34, MRPL34, rpmH; large subunit ribosomal protein L34
K01006	0.000531458	0.000512086	ppdK; pyruvate, orthophosphate dikinase [EC:2.7.9.1]
K03321	0.000530855	0.000513873	TC.SULP; sulfate permease, SulP family
K03282	0.000530504	0.000500955	mscL; large conductance mechanosensitive channel
K01658	0.000530487	0.000467527	trpG; anthranilate synthase component II [EC:4.1.3.27]
K16264	0.000519238	0.000529746	czcD, zitB; cobalt-zinc-cadmium efflux system protein
K07302	0.00051389	0.000529281	iorA; isoquinoline 1-oxidoreductase subunit alpha [EC:1.3.99.16]
K02970	0.000529197	0.000498803	RP-S21, MRPS21, rpsU; small subunit ribosomal protein S21
K03555	0.000528803	0.000497718	mutS; DNA mismatch repair protein MutS
K03572	0.000528096	0.000497308	mutL; DNA mismatch repair protein MutL
K01488	0.000417257	0.00052801	add, ADA; adenosine deaminase [EC:3.5.4.4]
K03569	0.000527798	0.000445512	mreB; rod shape-determining protein MreB and related proteins
K00763	0.000527468	0.000515036	pncB, NAPRT1; nicotinate phosphoribosyltransferase [EC:6.3.4.21]
K00507	0.000489736	0.000527452	SCD, desC; stearoyl-CoA desaturase (Delta-9 desaturase) [EC:1.14.19.1]
K08591	0.000527281	0.000494336	plsY; glycerol-3-phosphate acyltransferase PlsY [EC:2.3.1.15]
K03568	0.000526639	0.000495825	tldD; TldD protein
K13953	0.000428515	0.000525856	adhP; alcohol dehydrogenase, propanol-preferring [EC:1.1.1.1]
K01624	0.000525001	0.000513867	FBA, fbaA; fructose-bisphosphate aldolase, class II [EC:4.1.2.13]
K03590	0.000524757	0.000493517	ftsA; cell division protein FtsA
K17103	0.000523773	0.000493859	CHO1, pssA; CDP-diacylglycerol---serine O-phosphatidyltransferase [EC:2.7.8.8]
K03786	0.000523191	0.000457729	aroQ, qutE; 3-dehydroquinate dehydratase II [EC:4.2.1.10]
K02017	0.000499698	0.00052301	modC; molybdate transport system ATP-binding protein [EC:3.6.3.29]
K07010	0.000522995	0.000514554	K07010; putative glutamine amidotransferase
K01993	0.000501314	0.000522755	ABC-2.TX; HlyD family secretion protein
K06891	0.00052244	0.000472717	clpS; ATP-dependent Clp protease adaptor protein ClpS
K01625	0.000460402	0.000522397	eda; 2-dehydro-3-deoxyphosphogluconate aldolase / (4S)-4-hydroxy-2-oxoglutarate aldolase [EC:4.1.2.14 4.1.3.42]
K02406	0.000477649	0.000522357	fliC; flagellin
K01494	0.000519254	0.000521836	dcd; dCTP deaminase [EC:3.5.4.13]
K09014	0.00052174	0.000460875	sufB; Fe-S cluster assembly protein SufB
K09015	0.000520615	0.000461338	sufD; Fe-S cluster assembly protein SufD
K07657	0.000520405	0.000506418	phoB; two-component system, OmpR family, phosphate regulon response regulator PhoB
K00677	0.000520322	0.000513673	lpxA; UDP-N-acetylglucosamine acyltransferase [EC:2.3.1.129]
K05515	0.000520027	0.000446527	mrdA; penicillin-binding protein 2 [EC:3.4.16.4]
K15738	0.000486964	0.000519958	uup; ABC transport system ATP-binding/permease protein
K01206	0.000427956	0.00051954	FUCA; alpha-L-fucosidase [EC:3.2.1.51]
K02438	0.000415953	0.000519482	glgX; glycogen debranching enzyme [EC:3.2.1.196]
K01759	0.000519043	0.000494309	GLO1, gloA; lactoylglutathione lyase [EC:4.4.1.5]
K00259	0.000518736	0.000497702	ald; alanine dehydrogenase [EC:1.4.1.1]
K01669	0.000518575	0.000512948	phrB; deoxyribodipyrimidine photo-lyase [EC:4.1.99.3]
K02919	0.000518516	0.000505532	RP-L36, MRPL36, rpmJ; large subunit ribosomal protein L36
K00537	0.000484647	0.000518307	ARSC1, arsC; arsenate reductase [EC:1.20.4.1]
K02420	0.000518305	0.000513285	fliQ; flagellar biosynthetic protein FliQ
K02651	0.00049151	0.000518067	flp, pilA; pilus assembly protein Flp/PilA
K00248	0.000418369	0.000517899	ACADS, bcd; butyryl-CoA dehydrogenase [EC:1.3.8.1]
K07277	0.000517457	0.000500313	SAM50, TOB55, bamA; outer membrane protein insertion porin family
K03650	0.000517156	0.000492828	mnmE, trmE, MSS1; tRNA modification GTPase [EC:3.6.-.-]
K02421	0.000517073	0.000508786	fliR; flagellar biosynthetic protein FliR
K03821	0.000488994	0.00051687	phbC, phaC; polyhydroxyalkanoate synthase [EC:2.3.1.-]
K03495	0.000516842	0.000492189	gidA, mnmG, MTO1; tRNA uridine 5-carboxymethylaminomethyl modification enzyme
K14162	0.000505398	0.000516421	dnaE2; error-prone DNA polymerase [EC:2.7.7.7]
K12574	0.000516408	0.000504962	rnj; ribonuclease J [EC:3.1.-.-]
K07552	0.00051594	0.000510034	bcr, tcaB; MFS transporter, DHA1 family, multidrug resistance protein
K04485	0.000515428	0.0004247	radA, sms; DNA repair protein RadA/Sms
K07749	0.000450134	0.000515097	frc; formyl-CoA transferase [EC:2.8.3.16]
K08309	0.000514132	0.000512148	slt; soluble lytic murein transglycosylase [EC:4.2.2.-]
K02401	0.000513971	0.000504608	flhB; flagellar biosynthetic protein FlhB
K04755	0.000443682	0.000513055	fdx; ferredoxin, 2Fe-2S
K02652	0.000512171	0.000402835	pilB; type IV pilus assembly protein PilB
K01057	0.000511963	0.00050753	PGLS, pgl, devB; 6-phosphogluconolactonase [EC:3.1.1.31]
K02654	0.000511869	0.00047779	pilD, pppA; leader peptidase (prepilin peptidase) / N-methyltransferase [EC:3.4.23.43 2.1.1.-]
K01589	0.000493402	0.000510897	purK; 5-(carboxyamino)imidazole ribonucleotide synthase [EC:6.3.4.18]
K10716	0.000509697	0.000510805	kch, trkA, mthK, pch; voltage-gated potassium channel
K01711	0.000499506	0.000510659	gmd, GMDS; GDPmannose 4,6-dehydratase [EC:4.2.1.47]
K06925	0.00051065	0.000441699	tsaE; tRNA threonylcarbamoyladenosine biosynthesis protein TsaE
K00147	0.00051037	0.000441246	proA; glutamate-5-semialdehyde dehydrogenase [EC:1.2.1.41]
K00931	0.000510074	0.000439852	proB; glutamate 5-kinase [EC:2.7.2.11]
K01962	0.000509451	0.000488109	accA; acetyl-CoA carboxylase carboxyl transferase subunit alpha [EC:6.4.1.2 2.1.3.15]
K04091	0.000477556	0.000509152	ssuD; alkanesulfonate monooxygenase [EC:1.14.14.5]
K15866	0.000509039	0.000469672	paaG; 2-(1,2-epoxy-1,2-dihydrophenyl)acetyl-CoA isomerase [EC:5.3.3.18]
K03925	0.000508916	0.000442075	mraZ; MraZ protein
K00874	0.000408176	0.000508321	kdgK; 2-dehydro-3-deoxygluconokinase [EC:2.7.1.45]
K03781	0.00043982	0.000506543	katE, CAT, catB, srpA; catalase [EC:1.11.1.6]
K00850	0.000506391	0.000424821	pfkA, PFK; 6-phosphofructokinase 1 [EC:2.7.1.11]
K00285	0.000482816	0.000506338	dadA; D-amino-acid dehydrogenase [EC:1.4.5.1]
K01640	0.000461957	0.000506177	E4.1.3.4, HMGCL, hmgL; hydroxymethylglutaryl-CoA lyase [EC:4.1.3.4]
K02400	0.000488329	0.000505879	flhA; flagellar biosynthesis protein FlhA
K02412	0.000489853	0.000505793	fliI; flagellum-specific ATP synthase [EC:3.6.3.14]
K02390	0.000493059	0.000504841	flgE; flagellar hook protein FlgE
K04567	0.000504839	0.000468067	KARS, lysS; lysyl-tRNA synthetase, class II [EC:6.1.1.6]
K03589	0.000466967	0.000503672	ftsQ; cell division protein FtsQ
K05837	0.000503332	0.000432353	rodA, mrdB; rod shape determining protein RodA
K12410	0.000496963	0.00050325	npdA; NAD-dependent deacetylase [EC:3.5.1.-]
K04488	0.000502673	0.000446978	iscU, nifU; nitrogen fixation protein NifU and related proteins
K00798	0.000500029	0.000465314	MMAB, pduO; cob(I)alamin adenosyltransferase [EC:2.5.1.17]
K02416	0.000487325	0.000499759	fliM; flagellar motor switch protein FliM
K01130	0.000499685	0.000483883	E3.1.6.1, aslA; arylsulfatase [EC:3.1.6.1]
K07799	0.000408312	0.000499604	mdtA; membrane fusion protein, multidrug efflux system
K03570	0.000499041	0.000431136	mreC; rod shape-determining protein MreC
K07054	0.000402357	0.00049897	K07054; uncharacterized protein
K01286	0.000426791	0.000498245	E3.4.16.4; D-alanyl-D-alanine carboxypeptidase [EC:3.4.16.4]
K06861	0.000497869	0.000480155	lptB; lipopolysaccharide export system ATP-binding protein [EC:3.6.3.-]
K02388	0.000486095	0.00049685	flgC; flagellar basal-body rod protein FlgC
K02419	0.000484659	0.00049655	fliP; flagellar biosynthetic protein FliP
K03147	0.000482594	0.000496539	thiC; phosphomethylpyrimidine synthase [EC:4.1.99.17]
K01595	0.000432773	0.000494984	ppc; phosphoenolpyruvate carboxylase [EC:4.1.1.31]
K03525	0.000494756	0.000433307	coaX; type III pantothenate kinase [EC:2.7.1.33]
K13483	0.000389189	0.000494696	yagT; xanthine dehydrogenase YagT iron-sulfur-binding subunit
K03386	0.00046255	0.000494415	PRDX2_4, ahpC; peroxiredoxin (alkyl hydroperoxide reductase subunit C) [EC:1.11.1.15]
K00783	0.000494339	0.000489657	rlmH; 23S rRNA (pseudouridine1915-N3)-methyltransferase [EC:2.1.1.177]
K03734	0.000494072	0.000419007	apbE; FAD:protein FMN transferase [EC:2.7.1.180]
K00097	0.000493363	0.000464118	pdxA; 4-hydroxythreonine-4-phosphate dehydrogenase [EC:1.1.1.262]
K03823	0.000472355	0.000489957	pat; phosphinothricin acetyltransferase [EC:2.3.1.183]
K00748	0.00048993	0.000473813	lpxB; lipid-A-disaccharide synthase [EC:2.4.1.182]
K03666	0.000451127	0.000489605	hfq; host factor-I protein
K01470	0.000404099	0.000488805	E3.5.2.10; creatinine amidohydrolase [EC:3.5.2.10]
K01627	0.000488705	0.000473671	kdsA; 2-dehydro-3-deoxyphosphooctonate aldolase (KDO 8-P synthase) [EC:2.5.1.55]
K02408	0.000446336	0.000488535	fliE; flagellar hook-basal body complex protein FliE
K02410	0.000445601	0.000487925	fliG; flagellar motor switch protein FliG
K05595	0.000429312	0.000487782	marC; multiple antibiotic resistance protein
K02409	0.000445629	0.000487721	fliF; flagellar M-ring protein FliF
K00847	0.000457195	0.000487426	E2.7.1.4, scrK; fructokinase [EC:2.7.1.4]
K00990	0.000449763	0.000486372	glnD; [protein-PII] uridylyltransferase [EC:2.7.7.59]
K02396	0.000442768	0.000486269	flgK; flagellar hook-associated protein 1 FlgK
K11991	0.000485263	0.000427119	tadA; tRNA(adenine34) deaminase [EC:3.5.4.33]
K05846	0.000422811	0.000484782	opuBD; osmoprotectant transport system permease protein
K00019	0.000423255	0.000484701	E1.1.1.30, bdh; 3-hydroxybutyrate dehydrogenase [EC:1.1.1.30]
K07258	0.000484487	0.000445688	dacC, dacA, dacD; serine-type D-Ala-D-Ala carboxypeptidase (penicillin-binding protein 5/6) [EC:3.4.16.4]
K01950	0.000484269	0.000449066	E6.3.5.1, NADSYN1, QNS1, nadE; NAD+ synthase (glutamine-hydrolysing) [EC:6.3.5.1]
K00979	0.000483367	0.000468962	kdsB; 3-deoxy-manno-octulosonate cytidylyltransferase (CMP-KDO synthetase) [EC:2.7.7.38]
K00121	0.000482574	0.000455848	frmA, ADH5, adhC; S-(hydroxymethyl)glutathione dehydrogenase / alcohol dehydrogenase [EC:1.1.1.284 1.1.1.1]
K03594	0.000473631	0.000481472	bfr; bacterioferritin [EC:1.16.3.1]
K04762	0.000425204	0.000481453	hslR; ribosome-associated heat shock protein Hsp15
K01507	0.000479103	0.000478874	ppa; inorganic pyrophosphatase [EC:3.6.1.1]
K05520	0.000439934	0.000478392	pfpI; protease I [EC:3.5.1.124]
K02687	0.000477182	0.00040911	prmA; ribosomal protein L11 methyltransferase [EC:2.1.1.-]
K06041	0.000476911	0.00044192	kdsD, kpsF; arabinose-5-phosphate isomerase [EC:5.3.1.13]
K01247	0.000476739	0.000412944	alkA; DNA-3-methyladenine glycosylase II [EC:3.2.2.21]
K07007	0.000461923	0.000476295	K07007; uncharacterized protein
K04518	0.000475787	0.000474547	pheA2; prephenate dehydratase [EC:4.2.1.51]
K02389	0.000442768	0.000475235	flgD; flagellar basal-body rod modification protein FlgD
K03978	0.000474936	0.000461945	engB; GTP-binding protein
K00772	0.000473341	0.00046995	mtaP, MTAP; 5'-methylthioadenosine phosphorylase [EC:2.4.2.28]
K03641	0.000471838	0.000467275	tolB; TolB protein
K04047	0.000449837	0.0004718	dps; starvation-inducible DNA-binding protein
K00760	0.000471706	0.000384546	hprT, hpt, HPRT1; hypoxanthine phosphoribosyltransferase [EC:2.4.2.8]
K02527	0.00047018	0.00045704	kdtA, waaA; 3-deoxy-D-manno-octulosonic-acid transferase [EC:2.4.99.12 2.4.99.13 2.4.99.14 2.4.99.15]
K07124	0.00046657	0.000467819	K07124; uncharacterized protein
K01633	0.000467377	0.000445258	folB; 7,8-dihydroneopterin aldolase/epimerase/oxygenase [EC:4.1.2.25 5.1.99.8 1.13.11.81]
K01847	0.000406193	0.000466774	MUT; methylmalonyl-CoA mutase [EC:5.4.99.2]
K02012	0.000465188	0.000397475	afuA, fbpA; iron(III) transport system substrate-binding protein
K06915	0.000463559	0.000437225	K06915; uncharacterized protein
K00912	0.000463024	0.000455711	lpxK; tetraacyldisaccharide 4'-kinase [EC:2.7.1.130]
K02492	0.000462808	0.000394649	hemA; glutamyl-tRNA reductase [EC:1.2.1.70]
K03787	0.000461588	0.000356061	surE; 5'-nucleotidase [EC:3.1.3.5]
K01628	0.000420842	0.000461573	fucA; L-fuculose-phosphate aldolase [EC:4.1.2.17]
K00528	0.000461553	0.000417395	fpr; ferredoxin/flavodoxin---NADP+ reductase [EC:1.18.1.2 1.19.1.1]
K03640	0.000459155	0.000461485	pal; peptidoglycan-associated lipoprotein
K02195	0.000442406	0.000460646	ccmC; heme exporter protein C
K00008	0.000378898	0.000460176	SORD, gutB; L-iditol 2-dehydrogenase [EC:1.1.1.14]
K09131	0.000456659	0.000460025	K09131; uncharacterized protein
K03271	0.000459637	0.000446631	gmhA, lpcA; D-sedoheptulose 7-phosphate isomerase [EC:5.3.1.28]
K07407	0.000337858	0.000459125	E3.2.1.22B, galA, rafA; alpha-galactosidase [EC:3.2.1.22]
K09811	0.000458511	0.000403711	ftsX; cell division transport system permease protein
K02387	0.000413374	0.00045835	flgB; flagellar basal-body rod protein FlgB
K02393	0.000406657	0.000457428	flgH; flagellar L-ring protein precursor FlgH
K03667	0.000456484	0.000447264	hslU; ATP-dependent HslUV protease ATP-binding subunit HslU
K00720	0.000305562	0.000456289	UGCG; ceramide glucosyltransferase [EC:2.4.1.80]
K01419	0.000456206	0.000447199	hslV, clpQ; ATP-dependent HslUV protease, peptidase subunit HslV [EC:3.4.25.2]
K11927	0.000453127	0.000455325	rhlE; ATP-dependent RNA helicase RhlE [EC:3.6.4.13]
K14161	0.000429045	0.00045484	imuB; protein ImuB
K02221	0.000454751	0.000398433	yggT; YggT family protein
K02394	0.000404039	0.000454709	flgI; flagellar P-ring protein precursor FlgI
K00854	0.000454639	0.000449825	xylB, XYLB; xylulokinase [EC:2.7.1.17]
K07734	0.000389729	0.000454275	paiB; transcriptional regulator
K05807	0.000452687	0.000454135	bamD; outer membrane protein assembly factor BamD
K06204	0.000453453	0.000419884	dksA; DnaK suppressor protein
K00457	0.000389896	0.00045331	HPD, hppD; 4-hydroxyphenylpyruvate dioxygenase [EC:1.13.11.27]
K03558	0.000409644	0.000453178	cvpA; membrane protein required for colicin V production
K08995	0.000370761	0.000453172	K08995; putative membrane protein
K06920	0.000452302	0.000447316	queC; 7-cyano-7-deazaguanine synthase [EC:6.3.4.20]
K02198	0.000436656	0.000451212	ccmF; cytochrome c-type biogenesis protein CcmF
K04761	0.000426766	0.000450829	oxyR; LysR family transcriptional regulator, hydrogen peroxide-inducible genes activator
K01546	0.000369643	0.000450462	kdpA; K+-transporting ATPase ATPase A chain [EC:3.6.3.12]
K02194	0.000434198	0.000450348	ccmB; heme exporter protein B
K01548	0.000368735	0.000450165	kdpC; K+-transporting ATPase ATPase C chain [EC:3.6.3.12]
K00108	0.000431183	0.000450058	betA, CHDH; choline dehydrogenase [EC:1.1.99.1]
K12510	0.000448706	0.00042666	tadB; tight adherence protein B
K02197	0.000431262	0.000448679	ccmE; cytochrome c-type biogenesis protein CcmE
K00156	0.000348075	0.000448273	poxB; pyruvate dehydrogenase (quinone) [EC:1.2.5.1]
K06929	0.000413982	0.000447593	K06929; uncharacterized protein
K01547	0.00036431	0.000447399	kdpB; K+-transporting ATPase ATPase B chain [EC:3.6.3.12]
K07507	0.000393764	0.000446705	mgtC; putative Mg2+ transporter-C (MgtC) family protein
K01879	0.00044421	0.000445861	glyS; glycyl-tRNA synthetase beta chain [EC:6.1.1.14]
K02653	0.000445468	0.000359715	pilC; type IV pilus assembly protein PilC
K07141	0.000417884	0.000445304	mocA; molybdenum cofactor cytidylyltransferase [EC:2.7.7.76]
K07071	0.000445138	0.000396007	K07071; uncharacterized protein
K14441	0.000444991	0.000412639	rimO; ribosomal protein S12 methylthiotransferase [EC:2.8.4.4]
K01878	0.000438078	0.000444948	glyQ; glycyl-tRNA synthetase alpha chain [EC:6.1.1.14]
K01808	0.000444678	0.000363845	rpiB; ribose 5-phosphate isomerase B [EC:5.3.1.6]
K09001	0.000411044	0.000444576	anmK; anhydro-N-acetylmuramic acid kinase [EC:2.7.1.170]
K02058	0.00039889	0.000443619	ABC.SS.S; simple sugar transport system substrate-binding protein
K08963	0.000440596	0.000443498	mtnA; methylthioribose-1-phosphate isomerase [EC:5.3.1.23]
K01322	0.000359421	0.00044292	PREP; prolyl oligopeptidase [EC:3.4.21.26]
K02510	0.000434651	0.000442065	hpaI, hpcH; 4-hydroxy-2-oxoheptanedioate aldolase [EC:4.1.2.52]
K03696	0.000441873	0.000415137	clpC; ATP-dependent Clp protease ATP-binding subunit ClpC
K19221	0.000441645	0.000433765	cobA, btuR; cob(I)alamin adenosyltransferase [EC:2.5.1.17]
K03273	0.000441577	0.000439826	gmhB; D-glycero-D-manno-heptose 1,7-bisphosphate phosphatase [EC:3.1.3.82 3.1.3.83]
K09769	0.000430506	0.000441455	K09769; uncharacterized protein
K06188	0.000373323	0.000440979	aqpZ; aquaporin Z
K05788	0.000437236	0.000439983	ihfB, himD; integration host factor subunit beta
K00852	0.000439498	0.000437216	rbsK, RBKS; ribokinase [EC:2.7.1.15]
K03566	0.000439107	0.000433124	gcvA; LysR family transcriptional regulator, glycine cleavage system transcriptional activator
K07735	0.000438856	0.000384685	algH; putative transcriptional regulator
K05350	0.000401495	0.000437977	bglB; beta-glucosidase [EC:3.2.1.21]
K02825	0.000437383	0.000359237	pyrR; pyrimidine operon attenuation protein / uracil phosphoribosyltransferase [EC:2.4.2.9]
K04765	0.000389331	0.000436256	mazG; nucleoside triphosphate diphosphatase [EC:3.6.1.9]
K01439	0.000436208	0.000404578	dapE; succinyl-diaminopimelate desuccinylase [EC:3.5.1.18]
K09888	0.000435622	0.000428125	zapA; cell division protein ZapA
K01934	0.000435229	0.000384609	MTHFS; 5-formyltetrahydrofolate cyclo-ligase [EC:6.3.3.2]
K11103	0.000351187	0.000434701	dctA; aerobic C4-dicarboxylate transport protein
K07736	0.000434234	0.000409549	carD; CarD family transcriptional regulator
K03770	0.000433318	0.000429874	ppiD; peptidyl-prolyl cis-trans isomerase D [EC:5.2.1.8]
K04757	0.000387444	0.00043302	rsbW; serine/threonine-protein kinase RsbW [EC:2.7.11.1]
K01259	0.000423225	0.000432902	pip; proline iminopeptidase [EC:3.4.11.5]
K00406	0.000399677	0.00043244	ccoP; cytochrome c oxidase cbb3-type subunit III
K07098	0.000432143	0.000415942	K07098; uncharacterized protein
K09812	0.000432113	0.000379382	ftsE; cell division transport system ATP-binding protein
K02535	0.000415284	0.000431346	lpxC; UDP-3-O-[3-hydroxymyristoyl] N-acetylglucosamine deacetylase [EC:3.5.1.108]
K03629	0.000430355	0.000376762	recF; DNA replication and repair protein RecF
K18138	0.000430071	0.000396687	acrB, mexB, adeJ, smeE, mtrD, cmeB; multidrug efflux pump
K07088	0.000415479	0.000429697	K07088; uncharacterized protein
K09022	0.000429247	0.000408611	ridA, tdcF, RIDA; 2-iminobutanoate/2-iminopropanoate deaminase [EC:3.5.99.10]
K01638	0.000365812	0.000427329	aceB, glcB; malate synthase [EC:2.3.3.9]
K00700	0.000427178	0.000403345	GBE1, glgB; 1,4-alpha-glucan branching enzyme [EC:2.4.1.18]
K00275	0.000408636	0.000426173	pdxH, PNPO; pyridoxamine 5'-phosphate oxidase [EC:1.4.3.5]
K01966	0.000408373	0.000426151	PCCB, pccB; propionyl-CoA carboxylase beta chain [EC:6.4.1.3 2.1.3.15]
K00163	0.000396058	0.000425937	aceE; pyruvate dehydrogenase E1 component [EC:1.2.4.1]
K06969	0.000425423	0.000351076	rlmI; 23S rRNA (cytosine1962-C5)-methyltransferase [EC:2.1.1.191]
K01246	0.000391624	0.000424628	tag; DNA-3-methyladenine glycosylase I [EC:3.2.2.20]
K01489	0.000411278	0.000424325	cdd, CDA; cytidine deaminase [EC:3.5.4.5]
K12511	0.000423329	0.000405148	tadC; tight adherence protein C
K06958	0.000422696	0.000387526	rapZ; RNase adapter protein RapZ
K03630	0.000422491	0.000367946	radC; DNA repair protein RadC
K06016	0.000361062	0.000422412	pydC; beta-ureidopropionase / N-carbamoyl-L-amino-acid hydrolase [EC:3.5.1.6 3.5.1.87]
K17759	0.000422023	0.000352544	AIBP, nnrE; NAD(P)H-hydrate epimerase [EC:5.1.99.6]
K10747	0.000376652	0.000421142	LIG1; DNA ligase 1 [EC:6.5.1.1 6.5.1.6 6.5.1.7]
K01443	0.000349149	0.000421061	nagA, AMDHD2; N-acetylglucosamine-6-phosphate deacetylase [EC:3.5.1.25]
K03089	0.000401824	0.000421035	rpoH; RNA polymerase sigma-32 factor
K02279	0.000361943	0.000419882	cpaB, rcpC; pilus assembly protein CpaB
K02391	0.000362727	0.000419622	flgF; flagellar basal-body rod protein FlgF
K09005	0.000419474	0.000416806	K09005; uncharacterized protein
K07491	0.000353188	0.000419215	K07491; putative transposase
K01912	0.000419046	0.000371255	paaK; phenylacetate-CoA ligase [EC:6.2.1.30]
K10804	0.000397742	0.000418566	tesA; acyl-CoA thioesterase I [EC:3.1.2.- 3.1.1.5]
K03325	0.000397646	0.000417725	ACR3, arsB; arsenite transporter
K00451	0.000352456	0.000417578	HGD, hmgA; homogentisate 1,2-dioxygenase [EC:1.13.11.5]
K00252	0.00038823	0.000416912	GCDH, gcdH; glutaryl-CoA dehydrogenase [EC:1.3.8.6]
K00140	0.000372929	0.000416398	mmsA, iolA, ALDH6A1; malonate-semialdehyde dehydrogenase (acetylating) / methylmalonate-semialdehyde dehydrogenase [EC:1.2.1.18 1.2.1.27]
K07018	0.000355254	0.00041567	K07018; uncharacterized protein
K00818	0.000414732	0.000363134	E2.6.1.11, argD; acetylornithine aminotransferase [EC:2.6.1.11]
K01809	0.000378868	0.000414595	manA, MPI; mannose-6-phosphate isomerase [EC:5.3.1.8]
K00991	0.000413937	0.000354059	ispD; 2-C-methyl-D-erythritol 4-phosphate cytidylyltransferase [EC:2.7.7.60]
K02405	0.000413749	0.000345781	fliA; RNA polymerase sigma factor for flagellar operon FliA
K05343	0.000335176	0.000413085	treS; maltose alpha-D-glucosyltransferase / alpha-amylase [EC:5.4.99.16 3.2.1.1]
K00975	0.000411594	0.000395868	glgC; glucose-1-phosphate adenylyltransferase [EC:2.7.7.27]
K03437	0.000410866	0.000347078	spoU; RNA methyltransferase, TrmH family
K03474	0.000408972	0.000339687	pdxJ; pyridoxine 5-phosphate synthase [EC:2.6.99.2]
K03117	0.000374995	0.000408964	tatB; sec-independent protein translocase protein TatB
K09457	0.000399362	0.000408729	queF; 7-cyano-7-deazaguanine reductase [EC:1.7.1.13]
K08281	0.000317761	0.000408202	pncA; nicotinamidase/pyrazinamidase [EC:3.5.1.19 3.5.1.-]
K04750	0.000383865	0.000408179	phnB; PhnB protein
K01770	0.000407687	0.000350221	ispF; 2-C-methyl-D-erythritol 2,4-cyclodiphosphate synthase [EC:4.6.1.12]
K17836	0.000345947	0.000407108	penP; beta-lactamase class A [EC:3.5.2.6]
K01515	0.000406913	0.000359671	nudF; ADP-ribose pyrophosphatase [EC:3.6.1.13]
K00697	0.000374632	0.000406416	otsA; trehalose 6-phosphate synthase [EC:2.4.1.15 2.4.1.347]
K09969	0.000375323	0.000406286	aapJ, bztA; general L-amino acid transport system substrate-binding protein
K07043	0.000397983	0.000405881	K07043; uncharacterized protein
K04744	0.000365495	0.000404997	lptD, imp, ostA; LPS-assembly protein
K02379	0.000404629	0.000377738	fdhD; FdhD protein
K01012	0.000403732	0.000385706	bioB; biotin synthase [EC:2.8.1.6]
K01835	0.000378604	0.000403648	pgm; phosphoglucomutase [EC:5.4.2.2]
K07461	0.00038546	0.000403633	K07461; putative endonuclease
K03565	0.000402819	0.000358886	recX; regulatory protein
K07486	0.000316496	0.000402221	K07486; transposase
K03768	0.000401513	0.000280956	PPIB, ppiB; peptidyl-prolyl cis-trans isomerase B (cyclophilin B) [EC:5.2.1.8]
K08301	0.000401476	0.00032894	rng, cafA; ribonuclease G [EC:3.1.26.-]
K01581	0.000350532	0.000401178	E4.1.1.17, ODC1, speC, speF; ornithine decarboxylase [EC:4.1.1.17]
K03455	0.000401013	0.0003469	TC.KEF; monovalent cation:H+ antiporter-2, CPA2 family
K01785	0.000372835	0.000400927	galM, GALM; aldose 1-epimerase [EC:5.1.3.3]
K03741	0.000369099	0.000399509	ARSC2, arsC; arsenate reductase [EC:1.20.4.1]
K13599	0.000375384	0.000399141	ntrX; two-component system, NtrC family, nitrogen regulation response regulator NtrX
K03499	0.000398137	0.000332105	trkA, ktrA; trk system potassium uptake protein
K05592	0.0003979	0.00035991	deaD, cshA; ATP-dependent RNA helicase DeaD [EC:3.6.4.13]
K08191	0.000274981	0.000397688	exuT; MFS transporter, ACS family, hexuronate transporter
K01295	0.000314031	0.000395721	cpg; glutamate carboxypeptidase [EC:3.4.17.11]
K07560	0.000395562	0.000314896	dtd, DTD1; D-tyrosyl-tRNA(Tyr) deacylase [EC:3.1.-.-]
K02411	0.000379733	0.000394554	fliH; flagellar assembly protein FliH
K03929	0.000264808	0.000394049	pnbA; para-nitrobenzyl esterase [EC:3.1.1.-]
K00570	0.000333179	0.000393934	pmtA; phosphatidylethanolamine/phosphatidyl-N-methylethanolamine N-methyltransferase [EC:2.1.1.17 2.1.1.71]
K01113	0.000332315	0.000393473	phoD; alkaline phosphatase D [EC:3.1.3.1]
K00283	0.000357204	0.000393311	gcvPB; glycine dehydrogenase subunit 2 [EC:1.4.4.2]
K03281	0.000345821	0.00039316	TC.CIC; chloride channel protein, CIC family
K00652	0.000392489	0.000379842	bioF; 8-amino-7-oxononanoate synthase [EC:2.3.1.47]
K00175	0.000392433	0.000337443	korB, oorB, oforB; 2-oxoglutarate/2-oxoacid ferredoxin oxidoreductase subunit beta [EC:1.2.7.3 1.2.7.11]
K03767	0.000365234	0.000392403	PPIA; peptidyl-prolyl cis-trans isomerase A (cyclophilin A) [EC:5.2.1.8]
K05524	0.000392287	0.000368204	fdxA; ferredoxin
K00282	0.000355809	0.000391667	gcvPA; glycine dehydrogenase subunit 1 [EC:1.4.4.2]
K05847	0.000337698	0.000391596	opuA; osmoprotectant transport system ATP-binding protein
K01745	0.000368806	0.000391576	hutH, HAL; histidine ammonia-lyase [EC:4.3.1.3]
K03579	0.000347963	0.000391236	hrpB; ATP-dependent helicase HrpB [EC:3.6.4.13]
K01848	0.000391066	0.000341529	E5.4.99.2A, mcmA1; methylmalonyl-CoA mutase, N-terminal domain [EC:5.4.99.2]
K03722	0.00039103	0.000375779	dinG; ATP-dependent DNA helicase DinG [EC:3.6.4.12]
K03549	0.000390866	0.00038472	kup; KUP system potassium uptake protein
K03185	0.000390599	0.000374397	ubiH; 2-octaprenyl-6-methoxyphenol hydroxylase [EC:1.14.13.-]
K00174	0.000389864	0.000333571	korA, oorA, oforA; 2-oxoglutarate/2-oxoacid ferredoxin oxidoreductase subunit alpha [EC:1.2.7.3 1.2.7.11]
K11189	0.000388305	0.000337421	PTS-HPR; phosphocarrier protein
K15725	0.000328972	0.000388179	czcC; outer membrane protein, cobalt-zinc-cadmium efflux system
K00705	0.000381305	0.000388161	malQ; 4-alpha-glucanotransferase [EC:2.4.1.25]
K06999	0.000383375	0.000386591	K06999; phospholipase/carboxylesterase
K06901	0.000359369	0.000386579	pbuG; putative MFS transporter, AGZA family, xanthine/uracil permease
K00831	0.00038651	0.000376147	serC, PSAT1; phosphoserine aminotransferase [EC:2.6.1.52]
K00955	0.000343964	0.000386368	cysNC; bifunctional enzyme CysN/CysC [EC:2.7.7.4 2.7.1.25]
K03322	0.000330427	0.000386245	mntH; manganese transport protein
K01118	0.000286736	0.000385796	acpD, azoR; FMN-dependent NADH-azoreductase [EC:1.7.1.17]
K12262	0.000374955	0.000385204	cybB; cytochrome b561
K06872	0.000384864	0.000378358	K06872; uncharacterized protein
K01760	0.000359789	0.000384099	metC; cystathionine beta-lyase [EC:4.4.1.8]
K07040	0.000383788	0.000326463	K07040; uncharacterized protein
K09862	0.000347787	0.000383158	K09862; uncharacterized protein
K03790	0.000352962	0.000382695	rimJ; [ribosomal protein S5]-alanine N-acetyltransferase [EC:2.3.1.267]
K00761	0.000382543	0.000382679	upp, UPRT; uracil phosphoribosyltransferase [EC:2.4.2.9]
K05808	0.000382127	0.000317484	yhbH; putative sigma-54 modulation protein
K00274	0.000291109	0.000381599	MAO, aofH; monoamine oxidase [EC:1.4.3.4]
K10778	0.000354691	0.000381442	ada; AraC family transcriptional regulator, regulatory protein of adaptative response / methylated-DNA-[protein]-cysteine methyltransferase [EC:2.1.1.63]
K02377	0.000356382	0.000380921	TSTA3, fcl; GDP-L-fucose synthase [EC:1.1.1.271]
K03153	0.000325756	0.000379918	thiO; glycine oxidase [EC:1.4.3.19]
K08999	0.000378943	0.000344212	K08999; uncharacterized protein
K06148	0.000329034	0.00037884	ABCC-BAC; ATP-binding cassette, subfamily C, bacterial
K03926	0.000378288	0.000364363	cutA; periplasmic divalent cation tolerance protein
K04517	0.000377734	0.000337301	tyrA2; prephenate dehydrogenase [EC:1.3.1.12]
K00029	0.000377447	0.000375586	E1.1.1.40, maeB; malate dehydrogenase (oxaloacetate-decarboxylating)(NADP+) [EC:1.1.1.40]
K07303	0.000377367	0.000355479	iorB; isoquinoline 1-oxidoreductase subunit beta [EC:1.3.99.16]
K01468	0.000346399	0.000376734	hutI, AMDHD1; imidazolonepropionase [EC:3.5.2.7]
K00684	0.000375418	0.000316555	aat; leucyl/phenylalanyl-tRNA---protein transferase [EC:2.3.2.6]
K06213	0.000375273	0.000295501	mgtE; magnesium transporter
K07789	0.000272066	0.000375201	mdtC; multidrug efflux pump
K03272	0.000344448	0.000374472	gmhC, hldE, waaE, rfaE; D-beta-D-heptose 7-phosphate kinase / D-beta-D-heptose 1-phosphate adenosyltransferase [EC:2.7.1.167 2.7.7.70]
K01619	0.000373026	0.000334512	deoC, DERA; deoxyribose-phosphate aldolase [EC:4.1.2.4]
K01066	0.000368211	0.000371665	aes; acetyl esterase [EC:3.1.1.-]
K01256	0.000348544	0.000371374	pepN; aminopeptidase N [EC:3.4.11.2]
K01496	0.000371176	0.000369161	hisI; phosphoribosyl-AMP cyclohydrolase [EC:3.5.4.19]
K01816	0.000345709	0.000371091	hyi, gip; hydroxypyruvate isomerase [EC:5.3.1.22]
K04094	0.000362083	0.000370697	trmFO, gid; methylenetetrahydrofolate--tRNA-(uracil-5-)-methyltransferase [EC:2.1.1.74]
K03709	0.000369566	0.000350408	troR; DtxR family transcriptional regulator, Mn-dependent transcriptional regulator
K18707	0.000348595	0.000368699	mtaB; threonylcarbamoyladenosine tRNA methylthiotransferase MtaB [EC:2.8.4.5]
K02471	0.000305908	0.000367698	bacA; vitamin B12/bleomycin/antimicrobial peptide transport system ATP-binding/permease protein
K07157	0.00036162	0.000366104	K07157; uncharacterized protein
K09949	0.00035603	0.000365759	K09949; uncharacterized protein
K03856	0.000365737	0.000347192	AROA2, aroA; 3-deoxy-7-phosphoheptulonate synthase [EC:2.5.1.54]
K14261	0.000324183	0.000365561	alaC; alanine-synthesizing transaminase [EC:2.6.1.-]
K03427	0.000365075	0.000323058	hsdM; type I restriction enzyme M protein [EC:2.1.1.72]
K03439	0.000365036	0.000321557	trmB, METTL1; tRNA (guanine-N7-)-methyltransferase [EC:2.1.1.33]
K09774	0.00032141	0.000364672	lptA; lipopolysaccharide export system protein LptA
K00114	0.000303751	0.000364566	exaA; alcohol dehydrogenase (cytochrome c) [EC:1.1.2.8]
K02533	0.000329004	0.000364516	lasT; tRNA/rRNA methyltransferase [EC:2.1.1.-]
K02397	0.000336233	0.000364436	flgL; flagellar hook-associated protein 3 FlgL
K06960	0.000364086	0.000325808	K06960; uncharacterized protein
K01273	0.00036239	0.0003638	DPEP; membrane dipeptidase [EC:3.4.13.19]
K16092	0.000309309	0.000363687	btuB; vitamin B12 transporter
K03652	0.000363347	0.000359611	MPG; DNA-3-methyladenine glycosylase [EC:3.2.2.21]
K07788	0.00026416	0.00036221	mdtB; multidrug efflux pump
K15553	0.000326444	0.000360931	ssuA; sulfonate transport system substrate-binding protein
K00872	0.000360042	0.000322769	thrB1; homoserine kinase [EC:2.7.1.39]
K01179	0.000326035	0.000359854	E3.2.1.4; endoglucanase [EC:3.2.1.4]
K09791	0.000359357	0.000344139	K09791; uncharacterized protein
K02453	0.000333849	0.000358948	gspD; general secretion pathway protein D
K00050	0.000342512	0.000358689	ttuD; hydroxypyruvate reductase [EC:1.1.1.81]
K01560	0.000357315	0.00035241	E3.8.1.2; 2-haloacid dehalogenase [EC:3.8.1.2]
K00117	0.000307714	0.00035709	gcd; quinoprotein glucose dehydrogenase [EC:1.1.5.2]
K01712	0.000333337	0.000356885	hutU, UROC1; urocanate hydratase [EC:4.2.1.49]
K11741	0.000318264	0.000356377	sugE; quaternary ammonium compound-resistance protein SugE
K03814	0.000356261	0.000333923	mtgA; monofunctional glycosyltransferase [EC:2.4.1.129]
K02011	0.000356158	0.000289615	afuB, fbpB; iron(III) transport system permease protein
K03186	0.000355887	0.000337114	ubiX, bsdB, PAD1; flavin prenyltransferase [EC:2.5.1.129]
K03742	0.000355797	0.000293366	pncC; nicotinamide-nucleotide amidase [EC:3.5.1.42]
K17226	0.000318923	0.00035573	soxY; sulfur-oxidizing protein SoxY
K01916	0.000355382	0.000345542	nadE; NAD+ synthase [EC:6.3.1.5]
K01676	0.000310734	0.000354835	E4.2.1.2A, fumA, fumB; fumarate hydratase, class I [EC:4.2.1.2]
K02280	0.000326413	0.000353748	cpaC, rcpA; pilus assembly protein CpaC
K18955	0.000279556	0.000352774	whiB1_2_3_4; WhiB family transcriptional regulator, redox-sensing transcriptional regulator
K00381	0.000352601	0.000332575	cysI; sulfite reductase (NADPH) hemoprotein beta-component [EC:1.8.1.2]
K06167	0.00031815	0.000352415	phnP; phosphoribosyl 1,2-cyclic phosphate phosphodiesterase [EC:3.1.4.55]
K06910	0.000321405	0.000351985	K06910; uncharacterized protein
K03688	0.000351781	0.000319795	ubiB, aarF; ubiquinone biosynthesis protein
K00428	0.000337591	0.00035162	E1.11.1.5; cytochrome c peroxidase [EC:1.11.1.5]
K03769	0.000351198	0.000321166	ppiC; peptidyl-prolyl cis-trans isomerase C [EC:5.2.1.8]
K07714	0.000350775	0.000348105	atoC; two-component system, NtrC family, response regulator AtoC
K00768	0.000347944	0.000349937	E2.4.2.21, cobU, cobT; nicotinate-nucleotide--dimethylbenzimidazole phosphoribosyltransferase [EC:2.4.2.21]
K07011	0.000341652	0.000349616	K07011; uncharacterized protein
K05794	0.000314433	0.000349235	terC; tellurite resistance protein TerC
K06045	0.000278128	0.000348939	shc; squalene-hopene/tetraprenyl-beta-curcumene cyclase [EC:5.4.99.17 4.2.1.129]
K06346	0.000346965	0.00031724	jag; spoIIIJ-associated protein
K02199	0.000344695	0.000345874	ccmG, dsbE; cytochrome c biogenesis protein CcmG, thiol:disulfide interchange protein DsbE
K03782	0.000313824	0.000345234	katG; catalase-peroxidase [EC:1.11.1.21]
K01087	0.000330946	0.000345039	otsB; trehalose 6-phosphate phosphatase [EC:3.1.3.12]
K13583	0.000308372	0.000345026	gcrA; GcrA cell cycle regulator
K07053	0.000344826	0.000261347	E3.1.3.97; 3',5'-nucleoside bisphosphate phosphatase [EC:3.1.3.97]
K02193	0.000343729	0.000315935	ccmA; heme exporter protein A [EC:3.6.3.41]
K07091	0.000343468	0.000317056	lptF; lipopolysaccharide export system permease protein
K02837	0.000342649	0.000327439	prfC; peptide chain release factor 3
K13542	0.000342596	0.000295295	cobA-hemD; uroporphyrinogen III methyltransferase / synthase [EC:2.1.1.107 4.2.1.75]
K02010	0.00034188	0.000266664	afuC, fbpC; iron(III) transport system ATP-binding protein [EC:3.6.3.30]
K09705	0.000282449	0.000341815	K09705; uncharacterized protein
K03182	0.0003417	0.000331993	ubiD; 4-hydroxy-3-polyprenylbenzoate decarboxylase [EC:4.1.1.98]
K04759	0.000341277	0.000285802	feoB; ferrous iron transport protein B
K11473	0.000326957	0.000340969	glcF; glycolate oxidase iron-sulfur subunit
K01533	0.000340493	0.000298584	copB; Cu2+-exporting ATPase [EC:3.6.3.4]
K01791	0.00034044	0.000276314	wecB; UDP-N-acetylglucosamine 2-epimerase (non-hydrolysing) [EC:5.1.3.14]
K00529	0.000325525	0.000340412	hcaD; 3-phenylpropionate/trans-cinnamate dioxygenase ferredoxin reductase component [EC:1.18.1.3]
K06959	0.000318736	0.00034041	tex; protein Tex
K07713	0.000321484	0.000340299	zraR, hydG; two-component system, NtrC family, response regulator HydG
K04090	0.000286015	0.000340118	E1.2.7.8; indolepyruvate ferredoxin oxidoreductase [EC:1.2.7.8]
K15034	0.00032917	0.000339984	yaeJ; ribosome-associated protein
K04084	0.000339885	0.000324079	dsbD; thiol:disulfide interchange protein DsbD [EC:1.8.1.8]
K12308	0.000219888	0.000339872	bgaB, lacA; beta-galactosidase [EC:3.2.1.23]
K02415	0.000318844	0.000339869	fliL; flagellar FliL protein
K00027	0.000339128	0.000339651	ME2, sfcA, maeA; malate dehydrogenase (oxaloacetate-decarboxylating) [EC:1.1.1.38]
K07397	0.000339117	0.000289187	yhfA; putative redox protein
K09807	0.000293841	0.000339046	K09807; uncharacterized protein
K08300	0.000335803	0.000338609	rne; ribonuclease E [EC:3.1.26.12]
K01190	0.000225821	0.00033791	lacZ; beta-galactosidase [EC:3.2.1.23]
K00982	0.000337692	0.000334399	glnE; [glutamine synthetase] adenylyltransferase / [glutamine synthetase]-adenylyl-L-tyrosine phosphorylase [EC:2.7.7.42 2.7.7.89]
K07516	0.00033721	0.00032057	fadN; 3-hydroxyacyl-CoA dehydrogenase [EC:1.1.1.35]
K07716	0.000309786	0.000337098	pleC; two-component system, cell cycle sensor histidine kinase PleC [EC:2.7.13.3]
K03636	0.000337082	0.00032438	moaD, cysO; sulfur-carrier protein
K08316	0.000332293	0.000336568	rsmD; 16S rRNA (guanine966-N2)-methyltransferase [EC:2.1.1.171]
K00254	0.000335907	0.000321512	DHODH, pyrD; dihydroorotate dehydrogenase [EC:1.3.5.2]
K03195	0.000268662	0.000335135	virB10, lvhB10; type IV secretion system protein VirB10
K09181	0.000311853	0.000335044	yfiQ; acetyltransferase
K00612	0.000300433	0.000334778	E2.1.3.-; carbamoyltransferase [EC:2.1.3.-]
K04079	0.000322779	0.000334669	HSP90A, htpG; molecular chaperone HtpG
K01989	0.000289546	0.00033451	ABC.X4.S; putative ABC transport system substrate-binding protein
K01354	0.000306709	0.00033418	ptrB; oligopeptidase B [EC:3.4.21.83]
K06881	0.00033415	0.000298132	nrnA; bifunctional oligoribonuclease and PAP phosphatase NrnA [EC:3.1.3.7 3.1.13.3]
K00782	0.000278383	0.000333854	lldG; L-lactate dehydrogenase complex protein LldG
K00091	0.000245812	0.000333215	E1.1.1.219; dihydroflavonol-4-reductase [EC:1.1.1.219]
K07161	0.000332772	0.000327189	K07161; uncharacterized protein
K08311	0.000332426	0.000320214	nudH; putative (di)nucleoside polyphosphate hydrolase [EC:3.6.1.-]
K07032	0.000331012	0.000332016	K07032; uncharacterized protein
K07390	0.000331608	0.00031115	grxD, GLRX5; monothiol glutaredoxin
K09778	0.000323375	0.000331311	K09778; uncharacterized protein
K06195	0.000331031	0.000293335	apaG; ApaG protein
K01154	0.000330664	0.000298803	hsdS; type I restriction enzyme, S subunit [EC:3.1.21.3]
K09767	0.000330082	0.000328452	yajQ; cyclic-di-GMP-binding protein
K00380	0.000265073	0.00032965	cysJ; sulfite reductase (NADPH) flavoprotein alpha-component [EC:1.8.1.2]
K17828	0.000328953	0.00031389	pyrDI; dihydroorotate dehydrogenase (NAD+) catalytic subunit [EC:1.3.1.14]
K00325	0.000328579	0.000308246	pntB; NAD(P) transhydrogenase subunit beta [EC:1.6.1.2]
K02233	0.000327599	0.000323767	E2.7.8.26, cobS, cobV; adenosylcobinamide-GDP ribazoletransferase [EC:2.7.8.26]
K03592	0.000307248	0.000326724	pmbA; PmbA protein
K13789	0.000326568	0.000282057	GGPS; geranylgeranyl diphosphate synthase, type II [EC:2.5.1.1 2.5.1.10 2.5.1.29]
K06048	0.0002726	0.000326189	gshA, ybdK; glutamate---cysteine ligase / carboxylate-amine ligase [EC:6.3.2.2 6.3.-.-]
K13893	0.000314874	0.000326171	yejA; microcin C transport system substrate-binding protein
K07259	0.000319868	0.000325754	dacB; serine-type D-Ala-D-Ala carboxypeptidase/endopeptidase (penicillin-binding protein 4) [EC:3.4.16.4 3.4.21.-]
K01153	0.000325208	0.000297992	hsdR; type I restriction enzyme, R subunit [EC:3.1.21.3]
K00560	0.000324701	0.000306558	thyA, TYMS; thymidylate synthase [EC:2.1.1.45]
K06196	0.000324495	0.000283008	ccdA; cytochrome c-type biogenesis protein
K03442	0.000308144	0.000324321	mscS; small conductance mechanosensitive channel
K07102	0.000323758	0.000282506	amgK; N-acetylmuramate 1-kinase [EC:2.7.1.221]
K01523	0.000304519	0.000323288	hisE; phosphoribosyl-ATP pyrophosphohydrolase [EC:3.6.1.31]
K02662	0.000323238	0.000268835	pilM; type IV pilus assembly protein PilM
K07658	0.000322816	0.000229364	phoB1, phoP; two-component system, OmpR family, alkaline phosphatase synthesis response regulator PhoP
K02302	0.000311748	0.000322816	cysG; uroporphyrin-III C-methyltransferase / precorrin-2 dehydrogenase / sirohydrochlorin ferrochelatase [EC:2.1.1.107 1.3.1.76 4.99.1.4]
K02575	0.000258535	0.000322556	NRT, narK, nrtP, nasA; MFS transporter, NNP family, nitrate/nitrite transporter
K01858	0.000322415	0.000317839	INO1, ISYNA1; myo-inositol-1-phosphate synthase [EC:5.5.1.4]
K13766	0.000302721	0.000322235	liuC; methylglutaconyl-CoA hydratase [EC:4.2.1.18]
K01919	0.000306323	0.000322041	gshA; glutamate--cysteine ligase [EC:6.3.2.2]
K07289	0.000272818	0.000321492	asmA; AsmA protein
K08679	0.000321456	0.000318114	E5.1.3.6; UDP-glucuronate 4-epimerase [EC:5.1.3.6]
K00965	0.000321267	0.000309928	galT, GALT; UDPglucose--hexose-1-phosphate uridylyltransferase [EC:2.7.7.12]
K02622	0.000320551	0.000294967	parE; topoisomerase IV subunit B [EC:5.99.1.-]
K02077	0.000320045	0.000306193	ABC.ZM.S; zinc/manganese transport system substrate-binding protein
K03426	0.000272619	0.000319811	E3.6.1.22, NUDT12, nudC; NAD+ diphosphatase [EC:3.6.1.22]
K01042	0.000267454	0.000319663	selA; L-seryl-tRNA(Ser) seleniumtransferase [EC:2.9.1.1]
K02231	0.000307125	0.000319653	cobP, cobU; adenosylcobinamide kinase / adenosylcobinamide-phosphate guanylyltransferase [EC:2.7.1.156 2.7.7.62]
K02282	0.000282322	0.000319437	cpaE, tadZ; pilus assembly protein CpaE
K07220	0.000319225	0.000302691	K07220; uncharacterized protein
K12373	0.000260911	0.000319149	HEXA_B; hexosaminidase [EC:3.2.1.52]
K00971	0.000318997	0.000295711	manC, cpsB; mannose-1-phosphate guanylyltransferase [EC:2.7.7.13]
K02042	0.000317418	0.00029305	phnE; phosphonate transport system permease protein
K02116	0.000291857	0.00031604	atpI; ATP synthase protein I
K04752	0.000311649	0.000315423	glnK; nitrogen regulatory protein P-II 2
K01935	0.000315215	0.000314092	bioD; dethiobiotin synthetase [EC:6.3.3.3]
K05838	0.000303406	0.000315001	ybbN; putative thioredoxin
K02224	0.000304897	0.000314682	cobB-cbiA; cobyrinic acid a,c-diamide synthase [EC:6.3.5.9 6.3.5.11]
K04063	0.000284586	0.00031461	osmC; osmotically inducible protein OsmC
K11720	0.000314547	0.000296586	lptG; lipopolysaccharide export system permease protein
K00833	0.00031425	0.000313656	bioA; adenosylmethionine---8-amino-7-oxononanoate aminotransferase [EC:2.6.1.62]
K02621	0.000314179	0.00029282	parC; topoisomerase IV subunit A [EC:5.99.1.-]
K02227	0.000299922	0.000314025	cbiB, cobD; adenosylcobinamide-phosphate synthase [EC:6.3.1.10]
K01840	0.000314015	0.000263265	manB; phosphomannomutase [EC:5.4.2.8]
K06142	0.00031375	0.000312166	hlpA, ompH; outer membrane protein
K01415	0.000210942	0.000313426	ECE; endothelin-converting enzyme [EC:3.4.24.71]
K01236	0.000248933	0.000312919	treZ, glgZ; maltooligosyltrehalose trehalohydrolase [EC:3.2.1.141]
K11472	0.000276258	0.000311567	glcE; glycolate oxidase FAD binding subunit
K04764	0.000311481	0.000296505	ihfA, himA; integration host factor subunit alpha
K09958	0.000238174	0.000311444	K09958; uncharacterized protein
K03743	0.00030353	0.000310884	pncC; nicotinamide-nucleotide amidase [EC:3.5.1.42]
K00849	0.000305767	0.00031039	galK; galactokinase [EC:2.7.1.6]
K01082	0.00029464	0.000310044	cysQ, MET22, BPNT1; 3'(2'), 5'-bisphosphate nucleotidase [EC:3.1.3.7]
K01834	0.000309964	0.000299256	PGAM, gpmA; 2,3-bisphosphoglycerate-dependent phosphoglycerate mutase [EC:5.4.2.11]
K00287	0.000309332	0.000269625	DHFR, folA; dihydrofolate reductase [EC:1.5.1.3]
K07712	0.000309099	0.000289471	glnG, ntrC; two-component system, NtrC family, nitrogen regulation response regulator GlnG
K00639	0.000309096	0.000299251	kbl, GCAT; glycine C-acetyltransferase [EC:2.3.1.29]
K06890	0.000284885	0.000308882	K06890; uncharacterized protein
K00412	0.000302574	0.000308321	CYTB, petB; ubiquinol-cytochrome c reductase cytochrome b subunit
K03216	0.00030742	0.000282001	trmL, cspR; tRNA (cytidine/uridine-2'-O-)-methyltransferase [EC:2.1.1.207]
K07119	0.000284749	0.000307054	K07119; uncharacterized protein
K09780	0.000260548	0.00030691	K09780; uncharacterized protein
K10680	0.000241622	0.000306775	nemA; N-ethylmaleimide reductase [EC:1.-.-.-]
K09992	0.00022232	0.000306221	K09992; uncharacterized protein
K01750	0.000259341	0.000306038	E4.3.1.12, ocd; ornithine cyclodeaminase [EC:4.3.1.12]
K07267	0.000228515	0.000305577	oprB; porin
K09796	0.000288299	0.00030541	pccA; periplasmic copper chaperone A
K18928	0.000249276	0.000304806	lldE; L-lactate dehydrogenase complex protein LldE
K03783	0.000304489	0.000285636	punA, PNP; purine-nucleoside phosphorylase [EC:2.4.2.1]
K05337	0.000304033	0.000249701	fer; ferredoxin
K13821	0.000303964	0.000302795	putA; RHH-type transcriptional regulator, proline utilization regulon repressor / proline dehydrogenase / delta 1-pyrroline-5-carboxylate dehydrogenase [EC:1.5.5.2 1.2.1.88]
K15633	0.000303525	0.000294098	gpmI; 2,3-bisphosphoglycerate-independent phosphoglycerate mutase [EC:5.4.2.12]
K00680	0.000272947	0.000303342	ytmI; uncharacterized N-acetyltransferase [EC:2.3.1.-]
K12251	0.000303096	0.000291978	aguB; N-carbamoylputrescine amidase [EC:3.5.1.53]
K02499	0.000302617	0.000220421	yabN; tetrapyrrole methylase family protein / MazG family protein
K03523	0.000286564	0.000302416	bioY; biotin transport system substrate-specific component
K00130	0.000299229	0.000302326	betB, gbsA; betaine-aldehyde dehydrogenase [EC:1.2.1.8]
K18929	0.000245979	0.000302145	lldF; L-lactate dehydrogenase complex protein LldF
K06044	0.000243594	0.000302085	treY, glgY; (1->4)-alpha-D-glucan 1-alpha-D-glucosylmutase [EC:5.4.99.15]
K00261	0.000301355	0.000298983	GLUD1_2, gdhA; glutamate dehydrogenase (NAD(P)+) [EC:1.4.1.3]
K16011	0.000293526	0.00030116	algA, xanB, rfbA, wbpW, pslB; mannose-1-phosphate guanylyltransferase / mannose-6-phosphate isomerase [EC:2.7.7.13 5.3.1.8]
K01579	0.000300952	0.000236394	panD; aspartate 1-decarboxylase [EC:4.1.1.11]
K01029	0.000263973	0.000300848	E2.8.3.5B, scoB; 3-oxoacid CoA-transferase subunit B [EC:2.8.3.5]
K01028	0.000264555	0.000300574	E2.8.3.5A, scoA; 3-oxoacid CoA-transferase subunit A [EC:2.8.3.5]
K02232	0.000267955	0.000299799	cobQ, cbiP; adenosylcobyric acid synthase [EC:6.3.5.10]
K15554	0.000275876	0.000299701	ssuC; sulfonate transport system permease protein
K00558	0.000274224	0.000299346	DNMT1, dcm; DNA (cytosine-5)-methyltransferase 1 [EC:2.1.1.37]
K02278	0.000274369	0.000298567	cpaA, tadV; prepilin peptidase CpaA [EC:3.4.23.43]
K09690	0.000298498	0.000253455	ABC-2.LPSE.P; lipopolysaccharide transport system permease protein
K07147	0.00024555	0.000298443	msrP; methionine sulfoxide reductase catalytic subunit [EC:1.8.-.-]
K01807	0.000293446	0.0002981	rpiA; ribose 5-phosphate isomerase A [EC:5.3.1.6]
K17247	0.000244817	0.000297904	msrQ; methionine sulfoxide reductase heme-binding subunit
K01151	0.000275466	0.000297078	nfo; deoxyribonuclease IV [EC:3.1.21.2]
K06975	0.000262001	0.000296347	K06975; uncharacterized protein
K06893	0.000234134	0.000295953	K06893; uncharacterized protein
K08282	0.000260955	0.000294849	E2.7.11.1; non-specific serine/threonine protein kinase [EC:2.7.11.1]
K00433	0.00025101	0.000294725	cpo; non-heme chloroperoxidase [EC:1.11.1.10]
K07484	0.000229095	0.000294335	K07484; transposase
K06133	0.000226443	0.000294124	LYS5, acpT; 4'-phosphopantetheinyl transferase [EC:2.7.8.-]
K03676	0.000293813	0.000281886	grxC, GLRX, GLRX2; glutaredoxin 3
K07080	0.000275295	0.000293553	K07080; uncharacterized protein
K05522	0.000214158	0.000293538	nei; endonuclease VIII [EC:3.2.2.- 4.2.99.18]
K07095	0.000280493	0.00029313	K07095; uncharacterized protein
K01715	0.000292587	0.000256403	crt; enoyl-CoA hydratase [EC:4.2.1.17]
K01761	0.000273643	0.000292558	E4.4.1.11; methionine-gamma-lyase [EC:4.4.1.11]
K03976	0.000239304	0.000292465	ybaK, ebsC; Cys-tRNA(Pro)/Cys-tRNA(Cys) deacylase [EC:3.1.1.-]
K00795	0.000289164	0.000292429	ispA; farnesyl diphosphate synthase [EC:2.5.1.1 2.5.1.10]
K07669	0.000258124	0.000292078	mprA; two-component system, OmpR family, response regulator MprA
K07140	0.000249844	0.000292052	K07140; uncharacterized protein
K07403	0.000291758	0.000238846	nfeD; membrane-bound serine protease (ClpP class)
K07183	0.000289439	0.000291254	nasT; two-component system, response regulator / RNA-binding antiterminator
K07793	0.000262382	0.000291107	tctA; putative tricarboxylic transport membrane protein
K09162	0.000290843	0.00027813	cld; chlorite dismutase [EC:1.13.11.49]
K06137	0.000238061	0.000290726	pqqC; pyrroloquinoline-quinone synthase [EC:1.3.3.11]
K03402	0.000290602	0.00028907	argR, ahrC; transcriptional regulator of arginine metabolism
K03119	0.000255871	0.000290056	tauD; taurine dioxygenase [EC:1.14.11.17]
K01079	0.000276086	0.000290046	serB, PSPH; phosphoserine phosphatase [EC:3.1.3.3]
K12339	0.000289669	0.000275359	cysM; cysteine synthase B [EC:2.5.1.47]
K09800	0.000269585	0.000288548	tamB; translocation and assembly module TamB
K00228	0.000288061	0.000272855	CPOX, hemF; coproporphyrinogen III oxidase [EC:1.3.3.3]
K02806	0.000287702	0.000257299	PTS-Ntr-EIIA, ptsN; PTS system, nitrogen regulatory IIA component [EC:2.7.1.-]
K11755	0.000287395	0.000249227	hisIE; phosphoribosyl-ATP pyrophosphohydrolase / phosphoribosyl-AMP cyclohydrolase [EC:3.6.1.31 3.5.4.19]
K08973	0.000286853	0.000269904	K08973; putative membrane protein
K01782	0.000271394	0.000286826	fadJ; 3-hydroxyacyl-CoA dehydrogenase / enoyl-CoA hydratase / 3-hydroxybutyryl-CoA epimerase [EC:1.1.1.35 4.2.1.17 5.1.2.3]
K02502	0.000286768	0.000269918	hisZ; ATP phosphoribosyltransferase regulatory subunit
K07003	0.000272947	0.000286485	K07003; uncharacterized protein
K00978	0.00024714	0.000286422	rfbF; glucose-1-phosphate cytidylyltransferase [EC:2.7.7.33]
K00568	0.000286091	0.000280404	ubiG; 2-polyprenyl-6-hydroxyphenyl methylase / 3-demethylubiquinone-9 3-methyltransferase [EC:2.1.1.222 2.1.1.64]
K07243	0.000229176	0.000285912	FTR, FTH1, efeU; high-affinity iron transporter
K15555	0.000253428	0.000285762	ssuB; sulfonate transport system ATP-binding protein [EC:3.6.3.-]
K07106	0.000232842	0.000284305	murQ; N-acetylmuramic acid 6-phosphate etherase [EC:4.2.1.126]
K00819	0.000213601	0.000284152	rocD, OAT; ornithine--oxo-acid transaminase [EC:2.6.1.13]
K11959	0.000278134	0.000283726	urtA; urea transport system substrate-binding protein
K00797	0.000283617	0.000247808	speE, SRM; spermidine synthase [EC:2.5.1.16]
K01721	0.00028351	0.000278458	nthA; nitrile hydratase subunit alpha [EC:4.2.1.84]
K03405	0.000259982	0.000283432	chlI, bchI; magnesium chelatase subunit I [EC:6.6.1.1]
K00124	0.000283335	0.000281157	fdoH, fdsB; formate dehydrogenase iron-sulfur subunit
K01621	0.000214788	0.000282033	xfp, xpk; xylulose-5-phosphate/fructose-6-phosphate phosphoketolase [EC:4.1.2.9 4.1.2.22]
K01843	0.00024879	0.000281834	kamA; lysine 2,3-aminomutase [EC:5.4.3.2]
K01969	0.000235475	0.000281701	E6.4.1.4B; 3-methylcrotonyl-CoA carboxylase beta subunit [EC:6.4.1.4]
K04087	0.000281109	0.000269218	hflC; membrane protease subunit HflC [EC:3.4.-.-]
K06179	0.000280831	0.000273967	rluC; 23S rRNA pseudouridine955/2504/2580 synthase [EC:5.4.99.24]
K04085	0.000227984	0.000280666	tusA, sirA; tRNA 2-thiouridine synthesizing protein A [EC:2.8.1.-]
K00242	0.000280589	0.000269455	sdhD, frdD; succinate dehydrogenase / fumarate reductase, membrane anchor subunit
K02386	0.000269138	0.00028048	flgA; flagella basal body P-ring formation protein FlgA
K00404	0.000279655	0.000234774	ccoN; cytochrome c oxidase cbb3-type subunit I [EC:1.9.3.1]
K00101	0.000243968	0.000278896	lldD; L-lactate dehydrogenase (cytochrome) [EC:1.1.2.3]
K02549	0.000216677	0.000278703	menC; O-succinylbenzoate synthase [EC:4.2.1.113]
K01433	0.000263045	0.000278557	purU; formyltetrahydrofolate deformylase [EC:3.5.1.10]
K13640	0.000278456	0.000276453	hspR; MerR family transcriptional regulator, heat shock protein HspR
K00851	0.00025472	0.000278018	E2.7.1.12, gntK, idnK; gluconokinase [EC:2.7.1.12]
K09691	0.00027046	0.000277426	ABC-2.LPSE.A; lipopolysaccharide transport system ATP-binding protein
K01069	0.000277209	0.000267442	gloB, HAGH; hydroxyacylglutathione hydrolase [EC:3.1.2.6]
K01485	0.000236601	0.000276931	codA; cytosine deaminase [EC:3.5.4.1]
K06988	0.000276707	0.000274318	fno; 8-hydroxy-5-deazaflavin:NADPH oxidoreductase [EC:1.5.1.40]
K00526	0.000274881	0.000276229	E1.17.4.1B, nrdB, nrdF; ribonucleoside-diphosphate reductase beta chain [EC:1.17.4.1]
K03270	0.000276219	0.000253687	kdsC; 3-deoxy-D-manno-octulosonate 8-phosphate phosphatase (KDO 8-P phosphatase) [EC:3.1.3.45]
K00823	0.000229184	0.000276099	puuE; 4-aminobutyrate aminotransferase [EC:2.6.1.19]
K02347	0.000275784	0.000274501	polX, dpx; DNA polymerase (family X)
K08307	0.000275607	0.00025376	mltD, dniR; membrane-bound lytic murein transglycosylase D [EC:4.2.2.-]
K09825	0.000275118	0.000228144	perR; Fur family transcriptional regulator, peroxide stress response regulator
K00102	0.000273152	0.000274727	LDHD, dld; D-lactate dehydrogenase (cytochrome) [EC:1.1.2.4]
K00311	0.000274669	0.000273319	ETFDH; electron-transferring-flavoprotein dehydrogenase [EC:1.5.5.1]
K15576	0.000243467	0.000274179	nrtA, nasF, cynA; nitrate/nitrite transport system substrate-binding protein
K00184	0.000274128	0.000247653	K00184; prokaryotic molybdopterin-containing oxidoreductase family, iron-sulfur binding subunit
K07160	0.000267214	0.000273186	K07160; UPF0271 protein
K02427	0.000273041	0.0002631	rlmE, rrmJ, ftsJ; 23S rRNA (uridine2552-2'-O)-methyltransferase [EC:2.1.1.166]
K07300	0.000270045	0.000272578	chaA, CAX; Ca2+:H+ antiporter
K04080	0.000264101	0.000272021	ibpA; molecular chaperone IbpA
K02230	0.00022716	0.00027193	cobN; cobaltochelatase CobN [EC:6.6.1.2]
K07246	0.000235094	0.000271606	ttuC, dmlA; tartrate dehydrogenase/decarboxylase / D-malate dehydrogenase [EC:1.1.1.93 4.1.1.73 1.1.1.83]
K04758	0.000271503	0.000269407	feoA; ferrous iron transport protein A
K00046	0.000245984	0.000271101	idnO; gluconate 5-dehydrogenase [EC:1.1.1.69]
K01095	0.000268707	0.000271009	pgpA; phosphatidylglycerophosphatase A [EC:3.1.3.27]
K03670	0.00020873	0.000270884	mdoG; periplasmic glucans biosynthesis protein
K06998	0.000230135	0.000270607	phzF; trans-2,3-dihydro-3-hydroxyanthranilate isomerase [EC:5.3.3.17]
K02454	0.00027056	0.000237385	gspE; general secretion pathway protein E
K08602	0.000270245	0.000269349	pepF, pepB; oligoendopeptidase F [EC:3.4.24.-]
K01055	0.00025696	0.000269724	pcaD; 3-oxoadipate enol-lactonase [EC:3.1.1.24]
K02426	0.000269688	0.000252811	sufE; cysteine desulfuration protein SufE
K09826	0.000230064	0.000269368	irr; Fur family transcriptional regulator, iron response regulator
K13641	0.000206093	0.000269354	iclR; IclR family transcriptional regulator, acetate operon repressor
K03694	0.000268929	0.000260142	clpA; ATP-dependent Clp protease ATP-binding subunit ClpA
K02081	0.000219351	0.000268893	agaR; DeoR family transcriptional regulator, aga operon transcriptional repressor
K00185	0.000267738	0.000246078	K00185; prokaryotic molybdopterin-containing oxidoreductase family, membrane subunit
K00065	0.000239835	0.000267329	kduD; 2-dehydro-3-deoxy-D-gluconate 5-dehydrogenase [EC:1.1.1.127]
K04083	0.000267246	0.000262017	hslO; molecular chaperone Hsp33
K01849	0.000267217	0.000243385	E5.4.99.2B, mcmA2; methylmalonyl-CoA mutase, C-terminal domain [EC:5.4.99.2]
K02303	0.000264766	0.000267166	cobA; uroporphyrin-III C-methyltransferase [EC:2.1.1.107]
K07481	0.00017768	0.000267128	K07481; transposase, IS5 family
K05970	0.000266787	0.000260892	SIAE; sialate O-acetylesterase [EC:3.1.1.53]
K00480	0.000266716	0.000262585	E1.14.13.1; salicylate hydroxylase [EC:1.14.13.1]
K01709	0.000209386	0.000266575	rfbG; CDP-glucose 4,6-dehydratase [EC:4.2.1.45]
K06162	0.000261112	0.000266468	phnM; alpha-D-ribose 1-methylphosphonate 5-triphosphate diphosphatase [EC:3.6.1.63]
K01920	0.000266	0.000257721	gshB; glutathione synthase [EC:6.3.2.3]
K06916	0.000263675	0.000265226	zapE; cell division protein ZapE
K02022	0.000265186	0.000250483	ABC.MR.TX; HlyD family secretion protein
K06949	0.000264952	0.00023654	rsgA, engC; ribosome biogenesis GTPase / thiamine phosphate phosphatase [EC:3.6.1.- 3.1.3.100]
K01008	0.000264258	0.000211119	selD, SEPHS; selenide, water dikinase [EC:2.7.9.3]
K04088	0.000263911	0.000258083	hflK; membrane protease subunit HflK [EC:3.4.-.-]
K09773	0.000263263	0.000254259	ppsR; [pyruvate, water dikinase]-phosphate phosphotransferase / [pyruvate, water dikinase] kinase [EC:2.7.4.28 2.7.11.33]
K00956	0.000218975	0.000263202	cysN; sulfate adenylyltransferase subunit 1 [EC:2.7.7.4]
K09919	0.000263121	0.000255984	K09919; uncharacterized protein
K00830	0.00025081	0.000263023	AGXT; alanine-glyoxylate transaminase / serine-glyoxylate transaminase / serine-pyruvate transaminase [EC:2.6.1.44 2.6.1.45 2.6.1.51]
K03205	0.000226288	0.000262765	virD4, lvhD4; type IV secretion system protein VirD4
K00356	0.00026217	0.000254123	E1.6.99.3; NADH dehydrogenase [EC:1.6.99.3]
K01739	0.000256599	0.000262106	metB; cystathionine gamma-synthase [EC:2.5.1.48]
K00363	0.000246378	0.000261826	nirD; nitrite reductase (NADH) small subunit [EC:1.7.1.15]
K00362	0.000251314	0.000261671	nirB; nitrite reductase (NADH) large subunit [EC:1.7.1.15]
K08641	0.000261615	0.000258405	vanX; zinc D-Ala-D-Ala dipeptidase [EC:3.4.13.22]
K00042	0.000258126	0.000261157	garR, glxR; 2-hydroxy-3-oxopropionate reductase [EC:1.1.1.60]
K01894	0.000260462	0.000253094	gluQ; glutamyl-Q tRNA(Asp) synthetase [EC:6.1.1.-]
K15371	0.000229021	0.00026002	GDH2; glutamate dehydrogenase [EC:1.4.1.2]
K07214	0.000210529	0.000259729	fes; enterochelin esterase and related enzymes
K08972	0.000236856	0.00025936	K08972; putative membrane protein
K06894	0.000252682	0.000259058	K06894; uncharacterized protein
K00231	0.000228275	0.000259055	PPOX, hemY; protoporphyrinogen/coproporphyrinogen III oxidase [EC:1.3.3.4 1.3.3.15]
K00992	0.000258996	0.000254366	murU; N-acetyl-alpha-D-muramate 1-phosphate uridylyltransferase [EC:2.7.7.99]
K00411	0.000258952	0.000254289	UQCRFS1, RIP1, petA; ubiquinol-cytochrome c reductase iron-sulfur subunit [EC:1.10.2.2]
K02339	0.000258229	0.000255223	holC; DNA polymerase III subunit chi [EC:2.7.7.7]
K06015	0.000258066	0.000249125	E3.5.1.81; N-acyl-D-amino-acid deacylase [EC:3.5.1.81]
K07746	0.000208946	0.000257912	parD1_3_4; antitoxin ParD1/3/4
K03071	0.000257653	0.000255032	secB; preprotein translocase subunit SecB
K00647	0.00025432	0.000257635	fabB; 3-oxoacyl-[acyl-carrier-protein] synthase I [EC:2.3.1.41]
K09159	0.000257516	0.000254704	cptB; antitoxin CptB
K03571	0.000239841	0.000256225	mreD; rod shape-determining protein MreD
K03699	0.000222385	0.000256112	tlyC; putative hemolysin
K05527	0.000256004	0.000255969	bolA; BolA family transcriptional regulator, general stress-responsive regulator
K00595	0.000216808	0.00025579	cobL; precorrin-6Y C5,15-methyltransferase (decarboxylating) [EC:2.1.1.132]
K02422	0.000255366	0.000238998	fliS; flagellar protein FliS
K01209	0.000194734	0.000255141	abfA; alpha-N-arabinofuranosidase [EC:3.2.1.55]
K06215	0.000243286	0.000255003	pdxS, pdx1; pyridoxal 5'-phosphate synthase pdxS subunit [EC:4.3.3.6]
K02074	0.000217186	0.000254911	ABC.ZM.A; zinc/manganese transport system ATP-binding protein
K00372	0.00021052	0.000254322	nasA; assimilatory nitrate reductase catalytic subunit [EC:1.7.99.-]
K08681	0.000241977	0.000254291	pdxT, pdx2; 5'-phosphate synthase pdxT subunit [EC:4.3.3.6]
K05936	0.000214975	0.00025327	cobM, cbiF; precorrin-4/cobalt-precorrin-4 C11-methyltransferase [EC:2.1.1.133 2.1.1.271]
K00138	0.000196125	0.000253002	aldB; aldehyde dehydrogenase [EC:1.2.1.-]
K01821	0.000252556	0.000244655	praC, xylH; 4-oxalocrotonate tautomerase [EC:5.3.2.6]
K06042	0.000214415	0.000252442	cobH-cbiC; precorrin-8X/cobalt-precorrin-8 methylmutase [EC:5.4.99.61 5.4.99.60]
K03317	0.000207373	0.000252028	TC.CNT; concentrative nucleoside transporter, CNT family
K01480	0.000249257	0.000251767	speB; agmatinase [EC:3.5.3.11]
K09930	0.000229824	0.000251639	K09930; uncharacterized protein
K10536	0.000236868	0.00025142	aguA; agmatine deiminase [EC:3.5.3.12]
K10805	0.000240247	0.000251121	tesB; acyl-CoA thioesterase II [EC:3.1.2.-]
K01716	0.000236108	0.000250748	fabA; 3-hydroxyacyl-[acyl-carrier protein] dehydratase / trans-2-decenoyl-[acyl-carrier protein] isomerase [EC:4.2.1.59 5.3.3.14]
K06131	0.00025062	0.000205197	clsA_B; cardiolipin synthase A/B [EC:2.7.8.-]
K01752	0.000234283	0.000250492	E4.3.1.17, sdaA, sdaB, tdcG; L-serine dehydratase [EC:4.3.1.17]
K15778	0.000250391	0.000234459	pmm-pgm; phosphomannomutase / phosphoglucomutase [EC:5.4.2.8 5.4.2.2]
K07708	0.000248701	0.000250296	glnL, ntrB; two-component system, NtrC family, nitrogen regulation sensor histidine kinase GlnL [EC:2.7.13.3]
K05895	0.00021058	0.000250024	cobK-cbiJ; precorrin-6A/cobalt-precorrin-6A reductase [EC:1.3.1.54 1.3.1.106]
K09764	0.000246488	0.000249821	K09764; uncharacterized protein
K01428	0.000221999	0.000249547	ureC; urease subunit alpha [EC:3.5.1.5]
K02048	0.000247186	0.000249277	cysP, sbp; sulfate transport system substrate-binding protein
K19689	0.000223146	0.000249237	ampS, pepS, ampT; aminopeptidase [EC:3.4.11.-]
K06601	0.00021336	0.000249015	flbT; flagellar protein FlbT
K07019	0.000248694	0.000246033	K07019; uncharacterized protein
K01183	0.000172601	0.000248634	E3.2.1.14; chitinase [EC:3.2.1.14]
K09823	0.000236946	0.000248504	zur; Fur family transcriptional regulator, zinc uptake regulator
K00392	0.000191083	0.000248009	sir; sulfite reductase (ferredoxin) [EC:1.8.7.1]
K03090	0.00022464	0.000247832	sigB; RNA polymerase sigma-B factor
K01811	0.000193892	0.000247781	xylS, yicI; alpha-D-xyloside xylohydrolase [EC:3.2.1.177]
K02446	0.000247502	0.000203427	glpX; fructose-1,6-bisphosphatase II [EC:3.1.3.11]
K00974	0.000247344	0.000155233	cca; tRNA nucleotidyltransferase (CCA-adding enzyme) [EC:2.7.7.72 3.1.3.- 3.1.4.-]
K09768	0.000229658	0.000247235	K09768; uncharacterized protein
K04046	0.000195175	0.000246996	yegD; hypothetical chaperone protein
K02498	0.000246828	0.000243035	hemY; HemY protein
K07241	0.000171856	0.000246478	nixA; high-affinity nickel-transport protein
K15578	0.000222141	0.000246142	nrtC, nasD; nitrate/nitrite transport system ATP-binding protein [EC:3.6.3.-]
K15577	0.000222029	0.000245983	nrtB, nasE, cynB; nitrate/nitrite transport system permease protein
K02793	0.000245907	0.000228097	PTS-Man-EIIA, manX; PTS system, mannose-specific IIA component [EC:2.7.1.191]
K00383	0.000237211	0.000245603	GSR, gor; glutathione reductase (NADPH) [EC:1.8.1.7]
K01965	0.000215392	0.000245387	PCCA, pccA; propionyl-CoA carboxylase alpha chain [EC:6.4.1.3]
K00405	0.000245268	0.000211191	ccoO; cytochrome c oxidase cbb3-type subunit II
K10764	0.00024507	0.000232239	metZ; O-succinylhomoserine sulfhydrylase [EC:2.5.1.-]
K15012	0.000236125	0.00024496	regA, regR, actR; two-component system, response regulator RegA
K06190	0.000244431	0.000235084	ispZ; intracellular septation protein
K07336	0.000196207	0.000244141	K07336; PKHD-type hydroxylase [EC:1.14.11.-]
K06898	0.000244044	0.000220151	larB; pyridinium-3,5-biscarboxylic acid mononucleotide synthase [EC:2.5.1.143]
K00015	0.000244009	0.000227497	gyaR, GOR1; glyoxylate reductase [EC:1.1.1.26]
K15011	0.000235385	0.000243747	regB, regS, actS; two-component system, sensor histidine kinase RegB [EC:2.7.13.3]
K01464	0.000185976	0.000242966	DPYS, dht, hydA; dihydropyrimidinase [EC:3.5.2.2]
K19710	0.000221757	0.000242867	E2.7.7.53; ATP adenylyltransferase [EC:2.7.7.53]
K05710	0.000242763	0.000216118	hcaC; 3-phenylpropionate/trans-cinnamate dioxygenase ferredoxin component
K03919	0.00019739	0.000242621	alkB; DNA oxidative demethylase [EC:1.14.11.33]
K07577	0.000240497	0.000242136	K07577; putative mRNA 3-end processing factor
K02440	0.000198317	0.00024142	GLPF; glycerol uptake facilitator protein
K01434	0.000241306	0.000237357	E3.5.1.11; penicillin amidase [EC:3.5.1.11]
K07104	0.000223166	0.000241049	catE; catechol 2,3-dioxygenase [EC:1.13.11.2]
K05845	0.000186368	0.000240996	opuC; osmoprotectant transport system substrate-binding protein
K02429	0.000168716	0.000240698	fucP; MFS transporter, FHS family, L-fucose permease
K07787	0.00024065	0.00023264	cusA, silA; Cu(I)/Ag(I) efflux system membrane protein CusA/SilA
K04568	0.000214965	0.000240471	epmA, poxA; elongation factor P--(R)-beta-lysine ligase [EC:6.3.1.-]
K02045	0.000226545	0.000240177	cysA; sulfate transport system ATP-binding protein [EC:3.6.3.25]
K02558	0.000239055	0.000229058	mpl; UDP-N-acetylmuramate: L-alanyl-gamma-D-glutamyl-meso-diaminopimelate ligase [EC:6.3.2.45]
K11072	0.000238969	0.000217168	potA; spermidine/putrescine transport system ATP-binding protein [EC:3.6.3.31]
K01476	0.000236852	0.000238855	E3.5.3.1, rocF, arg; arginase [EC:3.5.3.1]
K15861	0.000214642	0.000238745	fixK; CRP/FNR family transcriptional regulator, nitrogen fixation regulation protein
K02047	0.000232027	0.000238357	cysW; sulfate transport system permease protein
K02046	0.000232011	0.000238324	cysU; sulfate transport system permease protein
K01166	0.000188852	0.000237813	E3.1.27.1; ribonuclease T2 [EC:3.1.27.1]
K01665	0.000196338	0.000237448	pabB; para-aminobenzoate synthetase component I [EC:2.6.1.85]
K07226	0.000203604	0.000237363	hugZ, hutZ; heme iron utilization protein
K13979	0.000201759	0.000237307	yahK; uncharacterized zinc-type alcohol dehydrogenase-like protein [EC:1.-.-.-]
K12506	0.000232973	0.000237197	ispDF; 2-C-methyl-D-erythritol 4-phosphate cytidylyltransferase / 2-C-methyl-D-erythritol 2,4-cyclodiphosphate synthase [EC:2.7.7.60 4.6.1.12]
K09945	0.000170517	0.000236684	K09945; uncharacterized protein
K02843	0.000236413	0.000186009	waaF, rfaF; heptosyltransferase II [EC:2.4.-.-]
K10026	0.000236137	0.00020523	queE; 7-carboxy-7-deazaguanine synthase [EC:4.3.99.3]
K01801	0.000210025	0.000235572	nagL; maleylpyruvate isomerase [EC:5.2.1.4]
K02044	0.000235426	0.000200764	phnD; phosphonate transport system substrate-binding protein
K07089	0.000235138	0.000182645	K07089; uncharacterized protein
K09971	0.000196615	0.000235059	aapM, bztC; general L-amino acid transport system permease protein
K16090	0.000201215	0.000235045	fiu; catecholate siderophore receptor
K09955	0.000193121	0.000235023	K09955; uncharacterized protein
K09970	0.000196293	0.000234795	aapQ, bztB; general L-amino acid transport system permease protein
K11784	0.000223947	0.000234777	mqnC; cyclic dehypoxanthinyl futalosine synthase [EC:1.21.98.1]
K07313	0.000208949	0.000234554	pphA; serine/threonine protein phosphatase 1 [EC:3.1.3.16]
K06864	0.000234232	0.000209881	larE; pyridinium-3,5-biscarboxylic acid mononucleotide sulfurtransferase
K00822	0.000222914	0.000233889	E2.6.1.18; beta-alanine--pyruvate transaminase [EC:2.6.1.18]
K00824	0.000233835	0.000222217	dat; D-alanine transaminase [EC:2.6.1.21]
K11076	0.000216013	0.000233673	potG; putrescine transport system ATP-binding protein
K01497	0.000204942	0.000233653	ribA, RIB1; GTP cyclohydrolase II [EC:3.5.4.25]
K01556	0.000233139	0.000233166	KYNU, kynU; kynureninase [EC:3.7.1.3]
K00619	0.00018881	0.00023269	argA; amino-acid N-acetyltransferase [EC:2.3.1.1]
K07232	0.000225671	0.00023241	CHAC, chaC; glutathione-specific gamma-glutamylcyclotransferase [EC:4.3.2.7]
K07068	0.000232114	0.000229975	K07068; uncharacterized protein
K00809	0.0002321	0.000225177	DHPS, dys; deoxyhypusine synthase [EC:2.5.1.46]
K11962	0.000229033	0.000232099	urtD; urea transport system ATP-binding protein
K00857	0.000232025	0.000229989	tdk, TK; thymidine kinase [EC:2.7.1.21]
K02841	0.000231401	0.00022552	waaC, rfaC; heptosyltransferase I [EC:2.4.-.-]
K00023	0.000231105	0.000226243	phbB; acetoacetyl-CoA reductase [EC:1.1.1.36]
K03698	0.000218445	0.000231066	cbf, cbf1; 3'-5' exoribonuclease [EC:3.1.-.-]
K07659	0.000231003	0.000230449	ompR; two-component system, OmpR family, phosphate regulon response regulator OmpR
K05712	0.000200026	0.000230924	mhpA; 3-(3-hydroxy-phenyl)propionate hydroxylase [EC:1.14.13.127]
K07693	0.000142097	0.000230637	desR; two-component system, NarL family, response regulator DesR
K03735	0.000172623	0.000230114	eutB; ethanolamine ammonia-lyase large subunit [EC:4.3.1.7]
K09924	0.000179001	0.000230018	K09924; uncharacterized protein
K07506	0.000176086	0.000229685	K07506; AraC family transcriptional regulator
K05539	0.000219171	0.000229565	dusA; tRNA-dihydrouridine synthase A [EC:1.-.-.-]
K00294	0.000210878	0.000229316	E1.2.1.88; 1-pyrroline-5-carboxylate dehydrogenase [EC:1.2.1.88]
K00685	0.000229146	0.000220431	ATE1; arginyl-tRNA---protein transferase [EC:2.3.2.8]
K07638	0.000216549	0.000228562	envZ; two-component system, OmpR family, osmolarity sensor histidine kinase EnvZ [EC:2.7.13.3]
K03736	0.000169856	0.000228545	eutC; ethanolamine ammonia-lyase small subunit [EC:4.3.1.7]
K00598	0.000168939	0.000228389	tam; trans-aconitate 2-methyltransferase [EC:2.1.1.144]
K13051	0.00018747	0.000228364	iaaA, ASRGL1; beta-aspartyl-peptidase (threonine type) [EC:3.4.19.5]
K11963	0.000220683	0.000227981	urtE; urea transport system ATP-binding protein
K02455	0.000227884	0.000214896	gspF; general secretion pathway protein F
K03188	0.000207659	0.000227797	ureF; urease accessory protein
K14415	0.00022778	0.000162244	RTCB, rtcB; tRNA-splicing ligase RtcB (3'-phosphate/5'-hydroxy nucleic acid ligase) [EC:6.5.1.8]
K03189	0.000207711	0.000227644	ureG; urease accessory protein
K03199	0.000167906	0.000227034	virB4, lvhB4; type IV secretion system protein VirB4
K11960	0.000219473	0.000226547	urtB; urea transport system permease protein
K08223	0.000216132	0.00022653	fsr; MFS transporter, FSR family, fosmidomycin resistance protein
K02484	0.000226529	0.000218175	K02484; two-component system, OmpR family, sensor kinase [EC:2.7.13.3]
K01561	0.000185201	0.000226421	dehH; haloacetate dehalogenase [EC:3.8.1.3]
K13598	0.000226384	0.000214165	ntrY; two-component system, NtrC family, nitrogen regulation sensor histidine kinase NtrY [EC:2.7.13.3]
K10907	0.000226313	0.000217032	K10907; aminotransferase [EC:2.6.1.-]
K11961	0.0002188	0.000226277	urtC; urea transport system permease protein
K07117	0.000225064	0.000218145	K07117; uncharacterized protein
K06177	0.00021023	0.000225029	rluA; tRNA pseudouridine32 synthase / 23S rRNA pseudouridine746 synthase [EC:5.4.99.28 5.4.99.29]
K02407	0.000220129	0.000224648	fliD; flagellar hook-associated protein 2
K00318	0.00020589	0.000223739	PRODH; proline dehydrogenase [EC:1.5.-.-]
K07456	0.000223399	0.000212225	mutS2; DNA mismatch repair protein MutS2
K11782	0.000223112	0.000217365	mqnA; chorismate dehydratase [EC:4.2.1.151]
K00127	0.000222584	0.00021334	fdoI, fdsG; formate dehydrogenase subunit gamma
K00281	0.000222219	0.000185831	GLDC, gcvP; glycine dehydrogenase [EC:1.4.4.2]
K09134	0.000221601	0.000159436	flA; adenosyl-fluoride synthase [EC:2.5.1.63]
K02204	0.000218964	0.000221522	thrB2; homoserine kinase type II [EC:2.7.1.39]
K04719	0.000182405	0.00022098	bluB; 5,6-dimethylbenzimidazole synthase [EC:1.13.11.79]
K07164	0.000220973	0.000187148	K07164; uncharacterized protein
K01191	0.000140434	0.000220707	MAN2C1; alpha-mannosidase [EC:3.2.1.24]
K03643	0.000220472	0.000218637	lptE, rlpB; LPS-assembly lipoprotein
K01447	0.000216838	0.000220431	xlyAB; N-acetylmuramoyl-L-alanine amidase [EC:3.5.1.28]
K14160	0.000213919	0.000220298	imuA; protein ImuA
K11719	0.000217166	0.000220051	lptC; lipopolysaccharide export system protein LptC
K18285	0.000219941	0.000217958	mqnE; aminodeoxyfutalosine synthase [EC:2.5.1.120]
K02258	0.000219852	0.000215198	COX11, ctaG; cytochrome c oxidase assembly protein subunit 11
K07675	0.000171846	0.000219549	uhpB; two-component system, NarL family, sensor histidine kinase UhpB [EC:2.7.13.3]
K08483	0.000219472	0.00016163	PTS-EI.PTSI, ptsI; phosphotransferase system, enzyme I, PtsI [EC:2.7.3.9]
K11785	0.000219363	0.000217054	mqnD; 1,4-dihydroxy-6-naphthoate synthase [EC:1.14.-.-]
K07115	0.000204834	0.000219113	rlmJ; 23S rRNA (adenine2030-N6)-methyltransferase [EC:2.1.1.266]
K16899	0.000206734	0.000219013	addB; ATP-dependent helicase/nuclease subunit B [EC:3.1.-.- 3.6.4.12]
K02237	0.000218906	0.000156415	comEA; competence protein ComEA
K00867	0.000192489	0.000218851	coaA; type I pantothenate kinase [EC:2.7.1.33]
K08304	0.000218683	0.000218693	mltA; membrane-bound lytic murein transglycosylase A [EC:4.2.2.-]
K17675	0.000204908	0.000218657	SUPV3L1, SUV3; ATP-dependent RNA helicase SUPV3L1/SUV3 [EC:3.6.4.13]
K16898	0.000206936	0.000218656	addA; ATP-dependent helicase/nuclease subunit A [EC:3.1.-.- 3.6.4.12]
K01610	0.000218398	0.000216572	E4.1.1.49, pckA; phosphoenolpyruvate carboxykinase (ATP) [EC:4.1.1.49]
K05973	0.000205958	0.000218345	phaZ; poly(3-hydroxybutyrate) depolymerase [EC:3.1.1.75]
K03190	0.000202026	0.000218189	ureD, ureH; urease accessory protein
K17218	0.000218065	0.000208434	sqr; sulfide:quinone oxidoreductase [EC:1.8.5.4]
K07742	0.000215944	0.000217817	ylxR; uncharacterized protein
K07046	0.000169074	0.000217308	K07046; L-fuconolactonase [EC:3.1.1.-]
K07127	0.000158302	0.000217114	uraH, pucM, hiuH; 5-hydroxyisourate hydrolase [EC:3.5.2.17]
K00625	0.00019406	0.000216535	E2.3.1.8, pta; phosphate acetyltransferase [EC:2.3.1.8]
K06923	0.000213915	0.000215977	K06923; uncharacterized protein
K06602	0.000185277	0.000215451	flaF; flagellar protein FlaF
K07031	0.000214338	0.000191673	hddA; D-glycero-alpha-D-manno-heptose-7-phosphate kinase [EC:2.7.1.168]
K09937	0.000214308	0.000185259	K09937; uncharacterized protein
K02277	0.000213146	0.000213946	coxD, ctaF; cytochrome c oxidase subunit IV [EC:1.9.3.1]
K01968	0.000199177	0.000213339	E6.4.1.4A; 3-methylcrotonyl-CoA carboxylase alpha subunit [EC:6.4.1.4]
K16165	0.000193133	0.000212512	nagK; fumarylpyruvate hydrolase [EC:3.7.1.20]
K00643	0.000193288	0.000212506	E2.3.1.37, ALAS; 5-aminolevulinate synthase [EC:2.3.1.37]
K05367	0.000209046	0.00021249	pbpC; penicillin-binding protein 1C [EC:2.4.1.129]
K11381	0.000212327	0.000207419	bkdA; 2-oxoisovalerate dehydrogenase E1 component [EC:1.2.4.4]
K01555	0.000163389	0.000212264	FAH, fahA; fumarylacetoacetase [EC:3.7.1.2]
K14981	0.000200495	0.000211729	chvI; two-component system, OmpR family, response regulator ChvI
K09121	0.000203692	0.00021163	larC; pyridinium-3,5-bisthiocarboxylic acid mononucleotide nickel chelatase [EC:4.99.1.12]
K02478	0.000154514	0.000211501	K02478; two-component system, LytTR family, sensor kinase [EC:2.7.13.3]
K03669	0.000196682	0.000210837	mdoH; membrane glycosyltransferase [EC:2.4.1.-]
K06902	0.000210712	0.000193487	UMF1; MFS transporter, UMF1 family
K09456	0.000207252	0.000210685	aidB; putative acyl-CoA dehydrogenase
K01893	0.000209324	0.000206037	NARS, asnS; asparaginyl-tRNA synthetase [EC:6.1.1.22]
K06940	0.000208998	0.000160529	K06940; uncharacterized protein
K14980	0.000195536	0.000208906	chvG; two-component system, OmpR family, sensor histidine kinase ChvG [EC:2.7.13.3]
K09882	0.000190335	0.000208613	cobS; cobaltochelatase CobS [EC:6.6.1.2]
K07278	0.000208437	0.000179043	tamA; translocation and assembly module TamA
K01926	0.000207937	0.000157094	rex; redox-sensing transcriptional repressor
K09386	0.000207934	0.000203769	K09386; uncharacterized protein
K00758	0.000195935	0.000207922	deoA, TYMP; thymidine phosphorylase [EC:2.4.2.4]
K00253	0.000191772	0.000207458	IVD, ivd; isovaleryl-CoA dehydrogenase [EC:1.3.8.4]
K09883	0.00018995	0.00020733	cobT; cobaltochelatase CobT [EC:6.6.1.2]
K02075	0.000187812	0.000207293	ABC.ZM.P; zinc/manganese transport system permease protein
K01880	0.00020729	0.000150038	GARS, glyS1; glycyl-tRNA synthetase [EC:6.1.1.14]
K05800	0.000197784	0.000207083	ybaO; Lrp/AsnC family transcriptional regulator
K13894	0.000186136	0.000206951	yejB; microcin C transport system permease protein
K13895	0.000185929	0.000206859	yejE; microcin C transport system permease protein
K04653	0.000164669	0.000206411	hypC; hydrogenase expression/formation protein HypC
K13896	0.000185719	0.000206326	yejF; microcin C transport system ATP-binding protein
K04566	0.000190331	0.00020621	lysK; lysyl-tRNA synthetase, class I [EC:6.1.1.6]
K07154	0.000205796	0.000182867	hipA; serine/threonine-protein kinase HipA [EC:2.7.11.1]
K00449	0.000166956	0.000205367	pcaH; protocatechuate 3,4-dioxygenase, beta subunit [EC:1.13.11.3]
K02851	0.000205285	0.000163481	wecA, tagO, rfe; UDP-GlcNAc:undecaprenyl-phosphate/decaprenyl-phosphate GlcNAc-1-phosphate transferase [EC:2.7.8.33 2.7.8.35]
K07778	0.000119735	0.000205098	desK; two-component system, NarL family, sensor histidine kinase DesK [EC:2.7.13.3]
K01805	0.000204992	0.000191307	xylA; xylose isomerase [EC:5.3.1.5]
K16147	0.000167955	0.000204605	glgE; starch synthase (maltosyl-transferring) [EC:2.4.99.16]
K06193	0.000204172	0.000200149	phnA; protein PhnA
K12972	0.000193231	0.000203932	ghrA; glyoxylate/hydroxypyruvatereductase [EC:1.1.1.79 1.1.1.81]
K18588	0.00018776	0.000203802	COQ10; coenzyme Q-binding protein COQ10
K03638	0.000203757	0.000179044	moaB; molybdopterin adenylyltransferase [EC:2.7.7.75]
K03634	0.000194086	0.000203678	lolA; outer membrane lipoprotein carrier protein
K09985	0.000187295	0.000203317	K09985; uncharacterized protein
K09987	0.000187295	0.000203316	K09987; uncharacterized protein
K01243	0.000180591	0.000203167	mtnN, mtn, pfs; adenosylhomocysteine nucleosidase [EC:3.2.2.9]
K13581	0.000186935	0.000203076	ccrM; modification methylase [EC:2.1.1.72]
K11073	0.000173145	0.000203049	potF; putrescine transport system substrate-binding protein
K09991	0.000186838	0.000203048	K09991; uncharacterized protein
K19784	0.000197882	0.000203037	chrR, NQR; chromate reductase, NAD(P)H dehydrogenase (quinone)
K15583	0.00020292	0.000159757	oppD; oligopeptide transport system ATP-binding protein
K13584	0.000184078	0.000202877	ctrA; two-component system, cell cycle response regulator CtrA
K01424	0.000202813	0.00016828	E3.5.1.1, ansA, ansB; L-asparaginase [EC:3.5.1.1]
K03969	0.000173319	0.00020258	pspA; phage shock protein A
K05946	0.000200169	0.000202354	tagA, tarA; N-acetylglucosaminyldiphosphoundecaprenol N-acetyl-beta-D-mannosaminyltransferase [EC:2.4.1.187]
K09160	0.000186363	0.000202122	K09160; uncharacterized protein
K05805	0.000178169	0.000201789	creA; CreA protein
K00220	0.000186031	0.000201788	tyrC; cyclohexadieny/prephenate dehydrogenase [EC:1.3.1.43 1.3.1.12]
K02234	0.000182069	0.000201248	cobW; cobalamin biosynthesis protein CobW
K01297	0.000181934	0.000201058	ldcA; muramoyltetrapeptide carboxypeptidase [EC:3.4.17.13]
K06953	0.000187919	0.000200965	K06953; uncharacterized protein
K14998	0.000186729	0.000200845	SURF1, SHY1; surfeit locus 1 family protein
K02663	0.000181696	0.00020057	pilN; type IV pilus assembly protein PilN
K09986	0.000185027	0.000200469	K09986; uncharacterized protein
K01938	0.000200403	0.000156732	fhs; formate--tetrahydrofolate ligase [EC:6.3.4.3]
K10117	0.000160203	0.000200337	msmE; raffinose/stachyose/melibiose transport system substrate-binding protein
K00500	0.000146842	0.000200226	phhA, PAH; phenylalanine-4-hydroxylase [EC:1.14.16.1]
K07284	0.000200111	0.000169871	srtA; sortase A [EC:3.4.22.70]
K01284	0.000178147	0.000199927	dcp; peptidyl-dipeptidase Dcp [EC:3.4.15.5]
K17662	0.000186066	0.000199761	CBP3, UQCC; cytochrome b pre-mRNA-processing protein 3
K07393	0.000179449	0.00019974	ECM4, yqjG; glutathionyl-hydroquinone reductase [EC:1.8.5.7]
K03606	0.000176409	0.000199454	wcaJ; putative colanic acid biosysnthesis UDP-glucose lipid carrier transferase
K05820	0.000199338	0.000187914	hcaT; MFS transporter, PPP family, 3-phenylpropionic acid transporter
K08484	0.00018761	0.000199225	PTS-EI.PTSP, ptsP; phosphotransferase system, enzyme I, PtsP [EC:2.7.3.9]
K03394	0.000181343	0.000199202	cobI-cbiL; precorrin-2/cobalt-factor-2 C20-methyltransferase [EC:2.1.1.130 2.1.1.151]
K02225	0.000187167	0.000199055	cobC1, cobC; cobalamin biosynthetic protein CobC
K05799	0.000136843	0.000199012	pdhR; GntR family transcriptional regulator, transcriptional repressor for pyruvate dehydrogenase complex
K03204	0.000159187	0.000198959	virB9, lvhB9; type IV secretion system protein VirB9
K01278	0.00019789	0.000198694	DPP4, CD26; dipeptidyl-peptidase 4 [EC:3.4.14.5]
K11074	0.000173776	0.000198209	potI; putrescine transport system permease protein
K09972	0.000177681	0.000197792	aapP, bztD; general L-amino acid transport system ATP-binding protein [EC:3.6.3.-]
K11075	0.000170427	0.000197294	potH; putrescine transport system permease protein
K18682	0.000197104	0.000143585	rny; ribonucrease Y [EC:3.1.-.-]
K02196	0.000189652	0.000196953	ccmD; heme exporter protein D
K11532	0.00018365	0.000196877	glpX-SEBP; fructose-1,6-bisphosphatase II / sedoheptulose-1,7-bisphosphatase [EC:3.1.3.11 3.1.3.37]
K01070	0.000174826	0.000196863	frmB, ESD, fghA; S-formylglutathione hydrolase [EC:3.1.2.12]
K09684	0.000134531	0.000196436	pucR; purine catabolism regulatory protein
K03809	0.00019634	0.000169604	wrbA; NAD(P)H dehydrogenase (quinone) [EC:1.6.5.2]
K06945	0.000103885	0.000196215	K06945; uncharacterized protein
K00034	0.000140894	0.000196042	gdh; glucose 1-dehydrogenase [EC:1.1.1.47]
K02299	0.000154485	0.000195913	cyoC; cytochrome o ubiquinol oxidase subunit III
K02488	0.000182159	0.000195683	pleD; two-component system, cell cycle response regulator [EC:2.7.7.65]
K06877	0.000195603	0.000151701	K06877; DEAD/DEAH box helicase domain-containing protein
K07120	0.000195374	0.000192123	K07120; uncharacterized protein
K01684	0.000187728	0.000195303	dgoD; galactonate dehydratase [EC:4.2.1.6]
K01637	0.000174377	0.000194848	E4.1.3.1, aceA; isocitrate lyase [EC:4.1.3.1]
K00876	0.00019482	0.000185299	udk, UCK; uridine kinase [EC:2.7.1.48]
K03753	0.000185687	0.000194796	mobB; molybdopterin-guanine dinucleotide biosynthesis adapter protein
K01181	0.000152104	0.000194782	E3.2.1.8, xynA; endo-1,4-beta-xylanase [EC:3.2.1.8]
K06139	0.000161292	0.000194692	pqqE; pyrroloquinoline quinone biosynthesis protein E
K00769	0.000164432	0.000194613	gpt; xanthine phosphoribosyltransferase [EC:2.4.2.22]
K06136	0.000157772	0.000194486	pqqB; pyrroloquinoline quinone biosynthesis protein B
K07038	0.000189295	0.000194251	K07038; inner membrane protein
K00030	0.000163879	0.000193865	IDH3; isocitrate dehydrogenase (NAD+) [EC:1.1.1.41]
K07238	0.000193779	0.00018368	TC.ZIP, zupT, ZRT3, ZIP2; zinc transporter, ZIP family
K01457	0.000187949	0.000193751	atzF; allophanate hydrolase [EC:3.5.1.54]
K01537	0.000193707	0.00013912	E3.6.3.8; Ca2+-transporting ATPase [EC:3.6.3.8]
K18286	0.000131782	0.000193687	add; aminodeoxyfutalosine deaminase [EC:3.5.4.40]
K06200	0.000193464	0.000145964	cstA; carbon starvation protein
K03303	0.000142183	0.000193412	lctP; lactate permease
K06985	0.000193319	0.000136488	K06985; aspartyl protease family protein
K19745	0.000181986	0.000193176	acuI; acrylyl-CoA reductase (NADPH) [EC:1.3.1.-]
K05813	0.000182644	0.000192826	ugpB; sn-glycerol 3-phosphate transport system substrate-binding protein
K07113	0.000164264	0.000192777	fxsA; UPF0716 protein FxsA
K07665	0.000173452	0.000192623	cusR, copR, silR; two-component system, OmpR family, copper resistance phosphate regulon response regulator CusR
K09798	0.000192509	0.000189044	K09798; uncharacterized protein
K06138	0.000159076	0.000192352	pqqD; pyrroloquinoline quinone biosynthesis protein D
K00547	0.000178932	0.000192298	mmuM, BHMT2; homocysteine S-methyltransferase [EC:2.1.1.10]
K03793	0.000183379	0.00019171	PTR1; pteridine reductase [EC:1.5.1.33]
K08978	0.000159315	0.000191324	TC.BAT1; bacterial/archaeal transporter family protein
K01596	0.000176708	0.000191166	E4.1.1.32, pckA, PCK; phosphoenolpyruvate carboxykinase (GTP) [EC:4.1.1.32]
K00366	0.000129273	0.000191083	nirA; ferredoxin-nitrite reductase [EC:1.7.7.1]
K11068	0.000189712	0.000190981	hlyIII; hemolysin III
K13587	0.000180579	0.000190921	cckA; two-component system, cell cycle sensor histidine kinase and response regulator CckA [EC:2.7.13.3]
K08372	0.00014581	0.000190421	pepD; putative serine protease PepD [EC:3.4.21.-]
K13588	0.000175894	0.000190327	chpT; histidine phosphotransferase ChpT
K03324	0.000190226	0.000179229	yjbB; phosphate:Na+ symporter
K00756	0.000175568	0.000190218	pdp; pyrimidine-nucleoside phosphorylase [EC:2.4.2.2]
K07275	0.000175984	0.000189725	ompW; outer membrane protein
K19270	0.000128855	0.000189724	yfbT, yniC; sugar-phosphatase [EC:3.1.3.23]
K07395	0.000186861	0.000189711	K07395; putative proteasome-type protease
K11443	0.00017746	0.000189658	divK; two-component system, cell cycle response regulator DivK
K00407	0.000189556	0.000154074	ccoQ; cytochrome c oxidase cbb3-type subunit IV
K10119	0.000160245	0.000189427	msmG; raffinose/stachyose/melibiose transport system permease protein
K17227	0.000167716	0.000189391	soxZ; sulfur-oxidizing protein SoxZ
K02019	0.000189028	0.000186817	modE; molybdate transport system regulatory protein
K02041	0.000188775	0.000169024	phnC; phosphonate transport system ATP-binding protein [EC:3.6.3.28]
K01908	0.000188633	0.000177653	prpE; propionyl-CoA synthetase [EC:6.2.1.17]
K02304	0.000188552	0.000177468	MET8; precorrin-2 dehydrogenase / sirohydrochlorin ferrochelatase [EC:1.3.1.76 4.99.1.4]
K01857	0.000153655	0.000188545	pcaB; 3-carboxy-cis,cis-muconate cycloisomerase [EC:5.5.1.2]
K03609	0.000163187	0.000188494	minD; septum site-determining protein MinD
K13015	0.000178999	0.000188264	wbpA; UDP-N-acetyl-D-glucosamine dehydrogenase [EC:1.1.1.136]
K14393	0.000187911	0.000181179	actP; cation/acetate symporter
K08218	0.000187523	0.000172217	ampG; MFS transporter, PAT family, beta-lactamase induction signal transducer AmpG
K08976	0.000167231	0.000187474	K08976; putative membrane protein
K01758	0.000169871	0.000187336	CTH; cystathionine gamma-lyase [EC:4.4.1.1]
K03610	0.000160067	0.000186845	minC; septum site-determining protein MinC
K10806	0.000186814	0.000165169	yciA; acyl-CoA thioesterase YciA [EC:3.1.2.-]
K05365	0.000166222	0.00018655	mrcB; penicillin-binding protein 1B [EC:2.4.1.129 3.4.16.4]
K11071	0.000186458	0.000159378	potB; spermidine/putrescine transport system permease protein
K07726	0.000163547	0.000186336	K07726; putative transcriptional regulator
K07028	0.000163022	0.00018596	K07028; uncharacterized protein
K15975	0.000185631	0.000176776	K15975; glyoxalase family protein
K10947	0.000152881	0.000184956	padR; PadR family transcriptional regulator, regulatory protein PadR
K12257	0.000184922	0.000157167	secDF; SecD/SecF fusion protein
K02667	0.000184712	0.000144859	pilR, pehR; two-component system, NtrC family, response regulator PilR
K03200	0.000143496	0.000184675	virB5, lvhB5; type IV secretion system protein VirB5
K01007	0.000184478	0.000182966	pps, ppsA; pyruvate, water dikinase [EC:2.7.9.2]
K03563	0.000184228	0.000146627	csrA; carbon storage regulator
K07404	0.000143397	0.000184063	pgl; 6-phosphogluconolactonase [EC:3.1.1.31]
K13787	0.000130925	0.000183645	idsA; geranylgeranyl diphosphate synthase, type I [EC:2.5.1.1 2.5.1.10 2.5.1.29]
K02281	0.000183319	0.000170555	cpaD; pilus assembly protein CpaD
K02315	0.000155952	0.000183161	dnaC; DNA replication protein DnaC
K01198	9.80937e-05	0.000183104	xynB; xylan 1,4-beta-xylosidase [EC:3.2.1.37]
K00784	0.000170282	0.00018296	rnz; ribonuclease Z [EC:3.1.26.11]
K04654	0.000163706	0.000182436	hypD; hydrogenase expression/formation protein HypD
K07171	0.000155962	0.000182348	mazF, ndoA, chpA; mRNA interferase MazF [EC:3.1.-.-]
K01048	0.000175168	0.000182226	pldB; lysophospholipase [EC:3.1.1.5]
K07234	0.000182205	0.000155064	K07234; uncharacterized protein involved in response to NO
K02229	0.000161998	0.000182008	cobG; precorrin-3B synthase [EC:1.14.13.83]
K00603	0.000138536	0.000181792	fctD; glutamate formiminotransferase [EC:2.1.2.5]
K13592	0.000169916	0.000181424	rcdA; regulator of CtrA degradation
K09948	0.000181321	0.000166442	K09948; uncharacterized protein
K03833	0.000181008	0.000170016	selB, EEFSEC; selenocysteine-specific elongation factor
K00126	0.000158921	0.000179846	fdsD; formate dehydrogenase subunit delta [EC:1.17.1.9]
K07118	0.00013325	0.00017972	K07118; uncharacterized protein
K00448	0.000138064	0.000179483	pcaG; protocatechuate 3,4-dioxygenase, alpha subunit [EC:1.13.11.3]
K07245	0.000124671	0.000179351	pcoD; copper resistance protein D
K00868	0.000179348	0.000174882	pdxK, pdxY; pyridoxine kinase [EC:2.7.1.35]
K11069	0.000179027	0.000151512	potD; spermidine/putrescine transport system substrate-binding protein
K09004	0.000155816	0.000178964	K09004; uncharacterized protein
K00966	0.000178455	0.000103708	GMPP; mannose-1-phosphate guanylyltransferase [EC:2.7.7.13]
K07261	0.000162904	0.000178435	mepA; penicillin-insensitive murein DD-endopeptidase [EC:3.4.24.-]
K03534	0.000151198	0.000178133	rhaM; L-rhamnose mutarotase [EC:5.1.3.32]
K09989	0.000177901	0.000160359	K09989; uncharacterized protein
K12508	0.000175691	0.000177844	fcs; feruloyl-CoA synthase [EC:6.2.1.34]
K03608	0.000151814	0.000177624	minE; cell division topological specificity factor
K06938	0.000174427	0.000177616	K06938; uncharacterized protein
K01578	0.000148745	0.000177129	MLYCD; malonyl-CoA decarboxylase [EC:4.1.1.9]
K11263	0.000173863	0.000177125	bccA, pccA; acetyl-CoA/propionyl-CoA carboxylase, biotin carboxylase, biotin carboxyl carrier protein [EC:6.4.1.2 6.4.1.3 6.3.4.14]
K03274	0.000171896	0.000177107	gmhD, rfaD; ADP-L-glycero-D-manno-heptose 6-epimerase [EC:5.1.3.20]
K07443	0.000175019	0.000176449	ybaZ; methylated-DNA-protein-cysteine methyltransferase related protein
K05873	0.000153923	0.000176446	E4.6.1.1B, cyaB; adenylate cyclase, class 2 [EC:4.6.1.1]
K11070	0.000176185	0.000153339	potC; spermidine/putrescine transport system permease protein
K03409	0.000138361	0.000176105	cheX; chemotaxis protein CheX
K00808	0.000149311	0.000175432	hss; homospermidine synthase [EC:2.5.1.44]
K00865	0.000175338	0.000140578	glxK, garK; glycerate 2-kinase [EC:2.7.1.165]
K07340	0.000173946	0.000175215	ybbJ; inner membrane protein
K03286	0.000174995	0.000142215	TC.OOP; OmpA-OmpF porin, OOP family
K01534	0.000174984	0.000113694	zntA; Cd2+/Zn2+-exporting ATPase [EC:3.6.3.3 3.6.3.5]
K08678	0.000150009	0.000174826	UXS1, uxs; UDP-glucuronate decarboxylase [EC:4.1.1.35]
K15836	0.000122429	0.000174591	fhlA; formate hydrogenlyase transcriptional activator
K14987	0.000162718	0.000174411	fixJ; two-component system, LuxR family, response regulator FixJ
K02624	0.000138896	0.000174304	pcaR; IclR family transcriptional regulator, pca regulon regulatory protein
K00853	0.000121365	0.00017414	araB; L-ribulokinase [EC:2.7.1.16]
K10001	0.000159835	0.000173753	gltI, aatJ; glutamate/aspartate transport system substrate-binding protein
K08482	0.000143006	0.000173661	kaiC; circadian clock protein KaiC
K01574	0.000153113	0.000173455	adc; acetoacetate decarboxylase [EC:4.1.1.4]
K07794	0.000168151	0.000172662	tctB; putative tricarboxylic transport membrane protein
K18139	0.000159925	0.000172618	oprM, emhC, ttgC, cusC, adeK, smeF, mtrE, cmeC, gesC; outer membrane protein, multidrug efflux system
K01744	0.000154474	0.00017177	aspA; aspartate ammonia-lyase [EC:4.3.1.1]
K02460	0.00015813	0.000171708	gspK; general secretion pathway protein K
K08691	0.000144262	0.000171238	mcl; malyl-CoA/(S)-citramalyl-CoA lyase [EC:4.1.3.24 4.1.3.25]
K10118	0.000157489	0.000171213	msmF; raffinose/stachyose/melibiose transport system permease protein
K13771	0.000171195	0.000159284	nsrR; Rrf2 family transcriptional regulator, nitric oxide-sensitive transcriptional repressor
K01907	0.000171156	0.000167793	AACS, acsA; acetoacetyl-CoA synthetase [EC:6.2.1.16]
K06952	0.000156125	0.000170828	K06952; uncharacterized protein
K01812	0.000143106	0.000170662	uxaC; glucuronate isomerase [EC:5.3.1.12]
K09125	0.000170637	0.00015782	K09125; uncharacterized protein
K01886	0.000170189	0.000118695	QARS, glnS; glutaminyl-tRNA synthetase [EC:6.1.1.18]
K05772	0.000138091	0.000169454	tupA, vupA; tungstate transport system substrate-binding protein
K05939	0.000140396	0.000169369	aas; acyl-[acyl-carrier-protein]-phospholipid O-acyltransferase / long-chain-fatty-acid--[acyl-carrier-protein] ligase [EC:2.3.1.40 6.2.1.20]
K01425	0.000157271	0.000169084	glsA, GLS; glutaminase [EC:3.5.1.2]
K04760	0.000150197	0.000168915	greB; transcription elongation factor GreB
K03975	0.000168619	0.000150038	dedA; membrane-associated protein
K03449	0.000106844	0.000168457	MFS.CP; MFS transporter, CP family, cyanate transporter
K01430	0.000145974	0.000167924	ureA; urease subunit gamma [EC:3.5.1.5]
K07156	9.80112e-05	0.000167863	copC, pcoC; copper resistance protein C
K01576	0.00015761	0.000167563	mdlC; benzoylformate decarboxylase [EC:4.1.1.7]
K01585	0.000166843	0.000124456	speA; arginine decarboxylase [EC:4.1.1.19]
K03478	0.000139062	0.000166661	chbG; chitin disaccharide deacetylase [EC:3.5.1.105]
K09927	0.000152058	0.000166536	K09927; uncharacterized protein
K03453	0.000149851	0.000165752	TC.BASS; bile acid:Na+ symporter, BASS family
K07005	0.000140175	0.000165701	K07005; uncharacterized protein
K05589	0.000156316	0.000165667	ftsB; cell division protein FtsB
K04652	0.000104692	0.000165585	hypB; hydrogenase nickel incorporation protein HypB
K19577	0.000144762	0.000165233	ydhP; MFS transporter, DHA1 family, inner membrane transport protein
K00481	0.000130686	0.000164886	pobA; p-hydroxybenzoate 3-monooxygenase [EC:1.14.13.2]
K00901	0.000164641	0.000128344	dgkA, DGK; diacylglycerol kinase (ATP) [EC:2.7.1.107]
K14986	0.000150449	0.000164468	fixL; two-component system, LuxR family, sensor kinase FixL [EC:2.7.13.3]
K11940	0.000154645	0.000164441	hspQ; heat shock protein HspQ
K13590	0.000164415	0.000143179	dgcB; diguanylate cyclase [EC:2.7.7.65]
K17837	0.000134993	0.000164359	bla2, blm, ccrA, blaB; metallo-beta-lactamase class B [EC:3.5.2.6]
K03605	0.000104316	0.000164358	hyaD, hybD; hydrogenase maturation protease [EC:3.4.23.-]
K01429	0.000138165	0.000163766	ureB; urease subunit beta [EC:3.5.1.5]
K13529	0.000132851	0.000163372	ada-alkA; AraC family transcriptional regulator, regulatory protein of adaptative response / DNA-3-methyladenine glycosylase II [EC:3.2.2.21]
K03297	0.000133868	0.000163325	emrE, qac, mmr, smr; small multidrug resistance pump
K09166	0.000163278	0.00016036	K09166; uncharacterized protein
K02564	0.00015975	0.000163248	nagB, GNPDA; glucosamine-6-phosphate deaminase [EC:3.5.99.6]
K01144	0.000139765	0.000162624	E3.1.11.5; exodeoxyribonuclease V [EC:3.1.11.5]
K05934	0.00014368	0.000162211	E2.1.1.131, cobJ, cbiH; precorrin-3B C17-methyltransferase [EC:2.1.1.131]
K02073	0.000138828	0.000162017	metQ; D-methionine transport system substrate-binding protein
K05375	8.36199e-05	0.000161598	mbtH, nocI; MbtH protein
K08323	0.000116887	0.000161504	rspA, manD; mannonate dehydratase [EC:4.2.1.8]
K01685	0.000150052	0.00016142	uxaA; altronate hydrolase [EC:4.2.1.7]
K19055	0.000161279	0.000142168	prdX, proX; Ala-tRNA(Pro) deacylase [EC:3.1.1.-]
K07093	0.000141096	0.000161072	K07093; uncharacterized protein
K11105	0.00013426	0.000160872	cvrA, nhaP2; cell volume regulation protein A
K03581	0.000127441	0.000160783	recD; exodeoxyribonuclease V alpha subunit [EC:3.1.11.5]
K00060	0.000130659	0.000160757	tdh; threonine 3-dehydrogenase [EC:1.1.1.103]
K13589	0.000150229	0.00016017	cpdR; two-component system, cell cycle response regulator CpdR
K06918	0.000146302	0.000160142	K06918; uncharacterized protein
K08990	0.000146082	0.000159959	ycjF; putative membrane protein
K08303	0.000159942	0.000101001	K08303; putative protease [EC:3.4.-.-]
K01466	8.7516e-05	0.000159579	allB; allantoinase [EC:3.5.2.5]
K09165	0.000150096	0.000159516	K09165; uncharacterized protein
K13582	0.000143815	0.00015891	podJ; localization factor PodJL
K14447	0.000157087	0.000158879	ecm; ethylmalonyl-CoA mutase [EC:5.4.99.63]
K14259	0.00012197	0.000158518	kdxD; 2-dehydro-3-deoxy-D-arabinonate dehydratase [EC:4.2.1.141]
K15580	0.000158322	0.000154515	oppA, mppA; oligopeptide transport system substrate-binding protein
K17222	0.000154899	0.00015823	soxA; sulfur-oxidizing protein SoxA
K02083	0.000131741	0.000158148	allC; allantoate deiminase [EC:3.5.3.9]
K08677	0.000107164	0.000157865	K08677; kumamolisin
K05516	0.000157724	0.000129292	cbpA; curved DNA-binding protein
K06281	9.833e-05	0.000157716	hyaB, hybC; hydrogenase large subunit [EC:1.12.99.6]
K01601	0.000151333	0.000157605	rbcL; ribulose-bisphosphate carboxylase large chain [EC:4.1.1.39]
K00303	0.000157282	0.000143733	soxB; sarcosine oxidase, subunit beta [EC:1.5.3.1]
K03772	0.000157048	0.000100957	fkpA; FKBP-type peptidyl-prolyl cis-trans isomerase FkpA [EC:5.2.1.8]
K17223	0.000150524	0.000156828	soxX; sulfur-oxidizing protein SoxX
K06282	9.38075e-05	0.000156785	hyaA, hybO; hydrogenase small subunit [EC:1.12.99.6]
K11357	0.00013614	0.000156755	divJ; two-component system, cell cycle sensor histidine kinase DivJ [EC:2.7.13.3]
K11212	0.000156664	0.000134462	cofD; LPPG:FO 2-phospho-L-lactate transferase [EC:2.7.8.28]
K06203	0.000126178	0.000156638	cysZ; CysZ protein
K02548	0.000156059	0.000121615	menA; 1,4-dihydroxy-2-naphthoate octaprenyltransferase [EC:2.5.1.74 2.5.1.-]
K15552	0.000122366	0.000155934	tauC; taurine transport system permease protein
K09915	0.000112108	0.000155093	K09915; uncharacterized protein
K18199	0.000125104	0.000155028	inhA; cyclohexyl-isocyanide hydratase [EC:4.2.1.103]
K18481	9.66602e-05	0.000154958	mas; Mce-associated membrane protein
K02398	0.000143165	0.000154697	flgM; negative regulator of flagellin synthesis FlgM
K09795	0.000139375	0.000154587	K09795; uncharacterized protein
K02823	0.000154533	0.000124554	pyrDII; dihydroorotate dehydrogenase electron transfer subunit
K12234	0.000154439	0.000134096	cofE, fbiB; coenzyme F420-0:L-glutamate ligase / coenzyme F420-1:gamma-L-glutamate ligase [EC:6.3.2.31 6.3.2.34]
K07662	0.000104485	0.000154083	cpxR; two-component system, OmpR family, response regulator CpxR
K01258	0.0001427	0.000154019	pepT; tripeptide aminopeptidase [EC:3.4.11.4]
K01664	0.000135596	0.00015383	pabA; para-aminobenzoate synthetase component II [EC:2.6.1.85]
K02457	0.000125061	0.000153742	gspH; general secretion pathway protein H
K06163	0.000152595	0.000152957	phnJ; alpha-D-ribose 1-methylphosphonate 5-phosphate C-P lyase [EC:4.7.1.1]
K05781	0.000152595	0.000152957	phnK; putative phosphonate transport system ATP-binding protein
K05780	0.000152595	0.000152957	phnL; alpha-D-ribose 1-methylphosphonate 5-triphosphate synthase subunit PhnL [EC:2.7.8.37]
K06166	0.000152595	0.000152956	phnG; alpha-D-ribose 1-methylphosphonate 5-triphosphate synthase subunit PhnG [EC:2.7.8.37]
K06164	0.000152595	0.000152956	phnI; alpha-D-ribose 1-methylphosphonate 5-triphosphate synthase subunit PhnI [EC:2.7.8.37]
K06165	0.000152589	0.000152952	phnH; alpha-D-ribose 1-methylphosphonate 5-triphosphate synthase subunit PhnH [EC:2.7.8.37]
K02189	0.000128054	0.000152596	cbiG; cobalt-precorrin 5A hydrolase [EC:3.7.1.12]
K01796	0.000134866	0.000152454	E5.1.99.4, AMACR, mcr; alpha-methylacyl-CoA racemase [EC:5.1.99.4]
K07798	0.000152129	0.000132382	cusB, silB; membrane fusion protein, Cu(I)/Ag(I) efflux system
K03707	0.000123407	0.000151878	tenA; thiaminase (transcriptional activator TenA) [EC:3.5.99.2]
K02461	0.000126875	0.000151789	gspL; general secretion pathway protein L
K07110	0.000151284	0.000149647	ramB; XRE family transcriptional regulator, fatty acid utilization regulator
K10543	0.000130642	0.000151259	xylF; D-xylose transport system substrate-binding protein
K00855	0.000141142	0.000151231	PRK, prkB; phosphoribulokinase [EC:2.7.1.19]
K02616	0.000121391	0.000151026	paaX; phenylacetic acid degradation operon negative regulatory protein
K03333	0.000108518	0.000151001	choD; cholesterol oxidase [EC:1.1.3.6]
K03187	0.000150928	0.000136878	ureE; urease accessory protein
K18661	0.000128157	0.000150546	matB; malonyl-CoA/methylmalonyl-CoA synthetase [EC:6.2.1.-]
K02385	0.000121742	0.000150499	flbD; flagellar protein FlbD
K13829	0.000143185	0.000150406	aroKB; shikimate kinase / 3-dehydroquinate synthase [EC:2.7.1.71 4.2.3.4]
K07334	0.000143738	0.000150161	higB-1; toxin HigB-1
K01304	0.000132709	0.000149961	pcp; pyroglutamyl-peptidase [EC:3.4.19.3]
K07020	0.000135057	0.000149825	K07020; uncharacterized protein
K09922	0.000149315	0.000112377	K09922; uncharacterized protein
K01301	0.000128847	0.000149299	NAALAD; N-acetylated-alpha-linked acidic dipeptidase [EC:3.4.17.21]
K09965	0.000149296	0.000148399	K09965; uncharacterized protein
K13832	0.000124973	0.000149029	aroDE, DHQ-SDH; 3-dehydroquinate dehydratase / shikimate dehydrogenase [EC:4.2.1.10 1.1.1.25]
K07576	0.000148496	0.000123328	K07576; metallo-beta-lactamase family protein
K00122	0.000127414	0.000148216	FDH; formate dehydrogenase [EC:1.17.1.9]
K07729	0.000124043	0.000148198	K07729; putative transcriptional regulator
K19225	0.000110769	0.000148162	gluP; rhomboid protease GluP [EC:3.4.21.105]
K03535	7.38533e-05	0.000147879	gudP; MFS transporter, ACS family, glucarate transporter
K19092	0.000129056	0.000147761	parE1_3_4; toxin ParE1/3/4
K08989	0.000125928	0.000147697	K08989; putative membrane protein
K01584	0.000113374	0.000147313	adiA; arginine decarboxylase [EC:4.1.1.19]
K09959	9.50566e-05	0.000147281	K09959; uncharacterized protein
K11779	0.000146608	0.000130804	fbiC; FO synthase [EC:2.5.1.77]
K02609	0.000137261	0.00014631	paaA; ring-1,2-phenylacetyl-CoA epoxidase subunit PaaA [EC:1.14.13.149]
K03830	0.0001164	0.00014608	yafP; putative acetyltransferase [EC:2.3.1.-]
K03933	8.08875e-05	0.000146078	cpbD; chitin-binding protein
K13571	0.000130481	0.000146077	pafA; proteasome accessory factor A [EC:6.3.1.19]
K11102	0.000108468	0.000146046	gltP, gltT; proton glutamate symport protein
K01195	0.000101893	0.000145912	uidA, GUSB; beta-glucuronidase [EC:3.2.1.31]
K05814	0.00013891	0.000145344	ugpA; sn-glycerol 3-phosphate transport system permease protein
K00413	0.000145327	0.000117472	CYC1, CYT1, petC; ubiquinol-cytochrome c reductase cytochrome c1 subunit
K04069	0.000145314	8.04163e-05	pflA, pflC, pflE; pyruvate formate lyase activating enzyme [EC:1.97.1.4]
K04756	0.000126425	0.00014525	ahpD; alkyl hydroperoxide reductase subunit D
K01004	0.000131344	0.000145149	pcs; phosphatidylcholine synthase [EC:2.7.8.24]
K07705	0.000105183	0.000145116	lytT, lytR; two-component system, LytTR family, response regulator LytT
K06076	0.000145079	0.000137636	fadL; long-chain fatty acid transport protein
K18480	0.000145018	0.000142968	linN; cholesterol transport system auxiliary component
K05815	0.000136399	0.000144678	ugpE; sn-glycerol 3-phosphate transport system permease protein
K16171	0.000132551	0.000144481	faaH; fumarylacetoacetate (FAA) hydrolase [EC:3.7.1.2]
K09804	9.98146e-05	0.000143617	K09804; uncharacterized protein
K01436	0.000143608	0.000121613	K01436; amidohydrolase [EC:3.5.1.-]
K05825	0.000141734	0.000143494	LYSN; 2-aminoadipate transaminase [EC:2.6.1.-]
K03827	0.000110998	0.000143307	yjaB; putative acetyltransferase [EC:2.3.1.-]
K04655	0.000110923	0.000142746	hypE; hydrogenase expression/formation protein HypE
K07343	0.000119494	0.000142692	tfoX; DNA transformation protein and related proteins
K14660	0.000106595	0.000142624	nodE; nodulation protein E [EC:2.3.1.-]
K03414	0.00014259	0.000142466	cheZ; chemotaxis protein CheZ
K03893	0.000101972	0.000142477	arsB; arsenical pump membrane protein
K07979	0.000122185	0.00014234	ytrA; GntR family transcriptional regulator
K15724	0.000142123	9.87939e-05	erpA; iron-sulfur cluster insertion protein
K01804	9.36808e-05	0.000141599	araA; L-arabinose isomerase [EC:5.3.1.4]
K04656	0.000108768	0.000141382	hypF; hydrogenase maturation protein HypF
K01093	0.000119964	0.000141344	appA; 4-phytase / acid phosphatase [EC:3.1.3.26 3.1.3.2]
K07722	0.000114516	0.000141144	nikR; CopG family transcriptional regulator, nickel-responsive regulator
K07323	0.000141037	0.000122696	mlaC; phospholipid transport system substrate-binding protein
K01635	9.96342e-05	0.000140996	lacD; tagatose 1,6-diphosphate aldolase [EC:4.1.2.40]
K16080	0.000111165	0.000140971	mnoP; high affinity Mn2+ porin
K00410	0.000107024	0.000140785	fbcH; ubiquinol-cytochrome c reductase cytochrome b/c1 subunit
K09478	9.74303e-05	0.000140613	ACADSB; short/branched chain acyl-CoA dehydrogenase [EC:1.3.99.12]
K08305	0.000140506	0.000110991	mltB; membrane-bound lytic murein transglycosylase B [EC:4.2.2.-]
K01820	9.34388e-05	0.000140261	rhaA; L-rhamnose isomerase / sugar isomerase [EC:5.3.1.14 5.3.1.-]
K07175	0.000139985	0.000112355	phoH2; PhoH-like ATPase
K14448	0.000131339	0.000139527	mcd; (2S)-methylsuccinyl-CoA dehydrogenase [EC:1.3.8.12]
K03192	0.000139466	0.000135903	ureJ; urease accessory protein
K08169	0.000111926	0.000138924	yebQ; MFS transporter, DHA2 family, multidrug resistance protein
K10946	3.45928e-05	0.000138581	pmoC-amoC; methane/ammonia monooxygenase subunit C
K02071	0.000118835	0.000138171	metN; D-methionine transport system ATP-binding protein
K03841	0.000138033	0.000128989	FBP, fbp; fructose-1,6-bisphosphatase I [EC:3.1.3.11]
K19265	0.000119858	0.000137679	gpr; L-glyceraldehyde 3-phosphate reductase [EC:1.1.1.-]
K05816	0.000137583	0.000134695	ugpC; sn-glycerol 3-phosphate transport system ATP-binding protein [EC:3.6.3.20]
K02611	0.000123532	0.000137526	paaC; ring-1,2-phenylacetyl-CoA epoxidase subunit PaaC [EC:1.14.13.149]
K02584	0.000123548	0.000137351	nifA; Nif-specific regulatory protein
K14446	0.000122317	0.000137289	ccr; crotonyl-CoA carboxylase/reductase [EC:1.3.1.85]
K13288	0.000137205	0.000126352	orn, REX2, REXO2; oligoribonuclease [EC:3.1.-.-]
K14519	9.61479e-05	0.000137044	aldH; NADP-dependent aldehyde dehydrogenase [EC:1.2.1.4]
K02300	0.000120981	0.000137009	cyoD; cytochrome o ubiquinol oxidase subunit IV
K02297	0.000120377	0.000136762	cyoA; cytochrome o ubiquinol oxidase subunit II [EC:1.10.3.10]
K02481	0.000136567	0.000101518	K02481; two-component system, NtrC family, response regulator
K00389	8.43305e-05	0.000136552	yidH; putative membrane protein
K02298	0.000121597	0.000136362	cyoB; cytochrome o ubiquinol oxidase subunit I [EC:1.10.3.10]
K09017	0.000118758	0.000136177	rutR; TetR/AcrR family transcriptional regulator
K07030	0.000136038	0.000106651	K07030; uncharacterized protein
K00886	0.000106738	0.000136002	ppgK; polyphosphate glucokinase [EC:2.7.1.63]
K10545	0.000114177	0.000135951	xylG; D-xylose transport system ATP-binding protein [EC:3.6.3.17]
K02072	0.000118764	0.000135662	metI; D-methionine transport system permease protein
K01686	0.000129331	0.000135452	uxuA; mannonate dehydratase [EC:4.2.1.8]
K03737	0.00013524	0.000134497	por, nifJ; pyruvate-ferredoxin/flavodoxin oxidoreductase [EC:1.2.7.1 1.2.7.-]
K17865	0.000123718	0.000135208	croR; 3-hydroxybutyryl-CoA dehydratase [EC:4.2.1.55]
K01201	0.000108721	0.000135189	GBA, srfJ; glucosylceramidase [EC:3.2.1.45]
K14170	0.000135019	9.51456e-05	pheA; chorismate mutase / prephenate dehydratase [EC:5.4.99.5 4.2.1.51]
K16787	0.000134905	9.77772e-05	ecfA2; energy-coupling factor transport system ATP-binding protein [EC:3.6.3.-]
K01081	0.000134812	0.000124247	E3.1.3.5; 5'-nucleotidase [EC:3.1.3.5]
K15923	0.000134127	0.000134774	AXY8, FUC95A, afcA; alpha-L-fucosidase 2 [EC:3.2.1.51]
K07640	9.37632e-05	0.000134562	cpxA; two-component system, OmpR family, sensor histidine kinase CpxA [EC:2.7.13.3]
K06075	0.000117778	0.000134337	slyA; MarR family transcriptional regulator, transcriptional regulator for hemolysin
K04565	0.000107436	0.000133867	SOD1; superoxide dismutase, Cu-Zn family [EC:1.15.1.1]
K05989	0.000121716	0.000133765	ramA; alpha-L-rhamnosidase [EC:3.2.1.40]
K09983	0.000133596	0.000130799	K09983; uncharacterized protein
K16937	0.000104571	0.000133274	doxD; thiosulfate dehydrogenase [quinone] large subunit [EC:1.8.5.2]
K07320	0.000133019	0.000114365	prmB; ribosomal protein L3 glutamine methyltransferase [EC:2.1.1.298]
K09772	0.000133013	0.000108841	sepF; cell division inhibitor SepF
K06140	0.000132818	0.000119039	rnk; regulator of nucleoside diphosphate kinase
K05773	0.000111479	0.000132764	tupB, vupB; tungstate transport system permease protein
K04061	0.000132605	0.000115547	flhB2; flagellar biosynthesis protein
K00848	7.27278e-05	0.00013251	rhaB; rhamnulokinase [EC:2.7.1.5]
[truncated: 5,648 more rows]
