# Supplementary material for: Exploring the Rhizospheric Microbial Communities under Long-Term Precipitation Regime in Norway Spruce Seed Orchard
Source: Int J Mol Sci. 2024 Sep 6;25(17):9658. doi: 10.3390/ijms25179658 (PMC11395193; doi:10.3390/ijms25179658)
Supplement: Supplementary file 1 [file ijms-25-09658-s001.zip › Excel S7_FUNGuild_relative abundance of fungal guilds.xlsx]

## Sheet: Guild_relative abundance
Guild_feature	L.site.RZ	P.site.RZ	description
Ectomycorrhizal	0.39601	0.341476	Ectomycorrhizal
Unassigned	0.254883	0.244482	Unassigned
Undefined_Saprotroph	0.169916	0.230207	Undefined_Saprotroph
Soil_Saprotroph	0.0640964	0.0461297	Soil_Saprotroph
Ericoid_Mycorrhizal	0.018239	0.0561034	Ericoid_Mycorrhizal
Wood_Saprotroph	0.0289844	0.0103131	Wood_Saprotroph
Fungal_Parasite-Undefined_Saprotroph	0.0154145	0.0217406	Fungal_Parasite-Undefined_Saprotroph
Fungal_Parasite	0.000756406	0.0109299	Fungal_Parasite
Plant_Pathogen	0.0105685	0.00333828	Plant_Pathogen
Animal_Pathogen-Soil_Saprotroph	0.0104399	0.00193662	Animal_Pathogen-Soil_Saprotroph
Dung_Saprotroph-Ectomycorrhizal	0.00616621	0.00716698	Dung_Saprotroph-Ectomycorrhizal
Animal_Pathogen	0.00513321	0.00371118	Animal_Pathogen
Ectomycorrhizal-Endophyte-Ericoid_Mycorrhizal-Litter_Saprotroph-Orchid_Mycorrhizal	0.000264721	0.00482437	Ectomycorrhizal-Endophyte-Ericoid_Mycorrhizal-Litter_Saprotroph-Orchid_Mycorrhizal
Undefined_Saprotroph-Wood_Saprotroph	0.0046288	0.000708468	Undefined_Saprotroph-Wood_Saprotroph
Leaf_Saprotroph-Plant_Pathogen-Undefined_Saprotroph-Wood_Saprotroph	0.00171941	0.00369167	Leaf_Saprotroph-Plant_Pathogen-Undefined_Saprotroph-Wood_Saprotroph
Endophyte-Plant_Pathogen	0.000739012	0.00362252	Endophyte-Plant_Pathogen
Plant_Pathogen-Soil_Saprotroph-Wood_Saprotroph	0.00311047	0.000159936	Plant_Pathogen-Soil_Saprotroph-Wood_Saprotroph
Endophyte-Plant_Pathogen-Wood_Saprotroph	0.00143009	0.00230188	Endophyte-Plant_Pathogen-Wood_Saprotroph
Endophyte	0.00186026	0.00199092	Endophyte
Lichen_Parasite	0.000192177	0.00113737	Lichen_Parasite
Fungal_Parasite-Litter_Saprotroph	0.00110682	6.66044e-05	Fungal_Parasite-Litter_Saprotroph
Animal_Pathogen-Dung_Saprotroph-Endophyte-Plant_Pathogen-Undefined_Saprotroph	0.000743679	0.000384779	Animal_Pathogen-Dung_Saprotroph-Endophyte-Plant_Pathogen-Undefined_Saprotroph
Ectomycorrhizal-Undefined_Saprotroph	0.000218055	0.000703377	Ectomycorrhizal-Undefined_Saprotroph
Endophyte-Undefined_Saprotroph	0.000652469	1.35754e-05	Endophyte-Undefined_Saprotroph
Lichenized	7.21195e-06	0.000485746	Lichenized
Arbuscular_Mycorrhizal	0.000428474	2.46055e-05	Arbuscular_Mycorrhizal
Dung_Saprotroph	0.000266418	0.000391142	Dung_Saprotroph
Bryophyte_Parasite-Leaf_Saprotroph-Soil_Saprotroph-Undefined_Saprotroph-Wood_Saprotroph	0	0.000311811	Bryophyte_Parasite-Leaf_Saprotroph-Soil_Saprotroph-Undefined_Saprotroph-Wood_Saprotroph
Endophyte-Litter_Saprotroph-Wood_Saprotroph	0.000291023	0.000310114	Endophyte-Litter_Saprotroph-Wood_Saprotroph
Animal_Pathogen-Plant_Pathogen-Soil_Saprotroph-Undefined_Saprotroph	0.000287629	2.16358e-05	Animal_Pathogen-Plant_Pathogen-Soil_Saprotroph-Undefined_Saprotroph
Animal_Pathogen-Endophyte-Epiphyte-Plant_Pathogen-Undefined_Saprotroph	0	0.000268539	Animal_Pathogen-Endophyte-Epiphyte-Plant_Pathogen-Undefined_Saprotroph
Animal_Pathogen-Clavicipitaceous_Endophyte-Fungal_Parasite	0.000171814	0.000230358	Animal_Pathogen-Clavicipitaceous_Endophyte-Fungal_Parasite
Animal_Pathogen-Endophyte-Fungal_Parasite-Plant_Pathogen-Wood_Saprotroph	0.000226116	1.31512e-05	Animal_Pathogen-Endophyte-Fungal_Parasite-Plant_Pathogen-Wood_Saprotroph
Undefined_Saprotroph-Undefined_Biotroph	0.000172662	3.39386e-06	Undefined_Saprotroph-Undefined_Biotroph
Dung_Saprotroph-Wood_Saprotroph	0.000166723	2.63024e-05	Dung_Saprotroph-Wood_Saprotroph
Ectomycorrhizal-Orchid_Mycorrhizal-Root_Associated_Biotroph	3.39386e-06	0.000131512	Ectomycorrhizal-Orchid_Mycorrhizal-Root_Associated_Biotroph
Orchid_Mycorrhizal	3.18174e-05	0.000125573	Orchid_Mycorrhizal
Leaf_Saprotroph	0.000117937	1.2727e-06	Leaf_Saprotroph
Dung_Saprotroph-Endophyte-Litter_Saprotroph-Undefined_Saprotroph	7.21195e-05	0.000110725	Dung_Saprotroph-Endophyte-Litter_Saprotroph-Undefined_Saprotroph
Endophyte-Plant_Pathogen-Undefined_Saprotroph	1.23027e-05	0.000109876	Endophyte-Plant_Pathogen-Undefined_Saprotroph
Animal_Pathogen-Endophyte-Fungal_Parasite-Lichen_Parasite-Plant_Pathogen-Wood_Saprotroph	0.000104785	1.65451e-05	Animal_Pathogen-Endophyte-Fungal_Parasite-Lichen_Parasite-Plant_Pathogen-Wood_Saprotroph
Animal_Pathogen-Endophyte-Plant_Pathogen-Wood_Saprotroph	3.94536e-05	0.000103088	Animal_Pathogen-Endophyte-Plant_Pathogen-Wood_Saprotroph
Animal_Pathogen-Endophyte-Plant_Saprotroph-Soil_Saprotroph	7.1271e-05	4.66655e-05	Animal_Pathogen-Endophyte-Plant_Saprotroph-Soil_Saprotroph
Animal_Pathogen-Dung_Saprotroph-Endophyte-Plant_Saprotroph-Soil_Saprotroph-Wood_Saprotroph	5.43017e-05	4.24232e-06	Animal_Pathogen-Dung_Saprotroph-Endophyte-Plant_Saprotroph-Soil_Saprotroph-Wood_Saprotroph
Orchid_Mycorrhizal-Plant_Pathogen-Wood_Saprotroph	5.00594e-05	0	Orchid_Mycorrhizal-Plant_Pathogen-Wood_Saprotroph
Dung_Saprotroph-Undefined_Saprotroph	4.70898e-05	3.81809e-06	Dung_Saprotroph-Undefined_Saprotroph
Bryophyte_Parasite-Undefined_Saprotroph	3.39386e-06	4.11505e-05	Bryophyte_Parasite-Undefined_Saprotroph
Endophyte-Undefined_Saprotroph-Wood_Saprotroph	1.2727e-06	2.67266e-05	Endophyte-Undefined_Saprotroph-Wood_Saprotroph
Dung_Saprotroph-Undefined_Saprotroph-Wood_Saprotroph	1.8242e-05	0	Dung_Saprotroph-Undefined_Saprotroph-Wood_Saprotroph
Plant_Pathogen-Wood_Saprotroph	1.44239e-05	9.33311e-06	Plant_Pathogen-Wood_Saprotroph
Fungal_Parasite-Plant_Pathogen	1.39997e-05	0	Fungal_Parasite-Plant_Pathogen
Fungal_Parasite-Lichen_Parasite	0	1.39997e-05	Fungal_Parasite-Lichen_Parasite
Fungal_Parasite-Wood_Saprotroph	1.23027e-05	0	Fungal_Parasite-Wood_Saprotroph
Plant_Pathogen-Undefined_Saprotroph	1.18785e-05	0	Plant_Pathogen-Undefined_Saprotroph
Animal_Parasite-Fungal_Parasite	8.90887e-06	8.48464e-06	Animal_Parasite-Fungal_Parasite
Epiphyte	0	7.63618e-06	Epiphyte
Animal_Endosymbiont-Undefined_Saprotroph	7.21195e-06	0	Animal_Endosymbiont-Undefined_Saprotroph
NULL	5.93925e-06	5.93925e-06	NULL
Animal_Pathogen-Undefined_Saprotroph	4.24232e-07	3.39386e-06	Animal_Pathogen-Undefined_Saprotroph
Plant_pathogenic_(?)_on_polen	2.96962e-06	0	Plant_pathogenic_(?)_on_polen
Plant_Saprotroph	1.2727e-06	1.69693e-06	Plant_Saprotroph
Ectomycorrhizal-Lichen_Parasite-Lichenized-Plant_Pathogen	1.69693e-06	0	Ectomycorrhizal-Lichen_Parasite-Lichenized-Plant_Pathogen
