# Supplementary material for: Exploring the Rhizospheric Microbial Communities under Long-Term Precipitation Regime in Norway Spruce Seed Orchard
Source: Int J Mol Sci. 2024 Sep 6;25(17):9658. doi: 10.3390/ijms25179658 (PMC11395193; doi:10.3390/ijms25179658)
Supplement: Supplementary file 1 [file ijms-25-09658-s001.zip › Excel S8_Bacterial Co-occurance Network.xlsx]

## Sheet: Nodes_L-site
Bacterial Genera	Phyla
Bdellovibrio	Bdellovibrionota
SWB02	Proteobacteria
Nocardia	Actinobacteriota
Gemmatimonas	Gemmatimonadota
Rhodanobacter	Proteobacteria
Acidiphilium	Proteobacteria
Kineosporia	Actinobacteriota
unidentified_Saprospiraceae	Bacteroidota
Mucilaginibacter	Bacteroidota
Pseudonocardia	Actinobacteriota
Lysobacter	Proteobacteria
Others	Others
Acidibacter	Proteobacteria
Burkholderia-Caballeronia-Paraburkholderia	Proteobacteria
unidentified_Xanthobacteraceae	Proteobacteria
Nocardioides	Actinobacteriota
Allorhizobium-Neorhizobium-Pararhizobium-Rhizobium	Proteobacteria
Actinospica	Actinobacteriota
Blautia	Firmicutes
Tumebacillus	Firmicutes
unidentified_SAR324_cladeMarine_group_B	SAR324_cladeMarine_group_B
Chitinophaga	Bacteroidota
Variovorax	Proteobacteria
unidentified_Subgroup_2	Acidobacteriota
FFCH5858	Proteobacteria
Rhizobacter	Proteobacteria
unidentified_Chitinophagaceae	Bacteroidota
Chryseolinea	Bacteroidota
Kribbella	Actinobacteriota
unidentified_0319-6G20	Bdellovibrionota
Roseimicrobium	Verrucomicrobiota
Ilumatobacter	Actinobacteriota
Ellin6067	Proteobacteria
Legionella	Proteobacteria
Streptosporangium	Actinobacteriota
Lysinibacillus	Firmicutes
Micropepsis	Proteobacteria
Ralstonia	Proteobacteria
Nevskia	Proteobacteria
unidentified_KD4-96	Chloroflexi
Bacillus	Firmicutes
Cellulomonas	Actinobacteriota
unidentified_Alphaproteobacteria	Proteobacteria
Dongia	Proteobacteria
Labrys	Proteobacteria
Acidicapsa	Acidobacteriota
Rhodopseudomonas	Proteobacteria
Pseudomonas	Proteobacteria
Ktedonobacter	Chloroflexi
Sporosarcina	Firmicutes
Steroidobacter	Proteobacteria
Luteolibacter	Verrucomicrobiota
unidentified_JG30-KF-AS9	Chloroflexi
Clostridium_sensu_stricto_13	Firmicutes
Nordella	Proteobacteria
Dokdonella	Proteobacteria
Ellin516	Verrucomicrobiota
Candidatus_Alysiosphaera	Proteobacteria
Phyllobacterium	Proteobacteria
Rhodococcus	Actinobacteriota
Altererythrobacter	Proteobacteria
Crossiella	Actinobacteriota
Chthoniobacter	Verrucomicrobiota
OM27_clade	Bdellovibrionota
Rhizocola	Actinobacteriota
Rhodovastum	Proteobacteria
P3OB-42	Myxococcota
unidentified_Solirubrobacteraceae	Actinobacteriota
HSB_OF53-F07	Chloroflexi
Sphingobium	Proteobacteria
Paludibaculum	Acidobacteriota
1174-901-12	Proteobacteria
Mesorhizobium	Proteobacteria
Ohtaekwangia	Bacteroidota
Rhodopila	Proteobacteria
Aurantisolimonas	Bacteroidota
FCPS473	Chloroflexi
Faecalibacterium	Firmicutes
unidentified_Comamonadaceae	Proteobacteria
Rudaea	Proteobacteria
Adhaeribacter	Bacteroidota
Verticiella	Proteobacteria
MND1	Proteobacteria
Pajaroellobacter	Myxococcota
Pseudolabrys	Proteobacteria
Bauldia	Proteobacteria
Stenotrophomonas	Proteobacteria
Angustibacter	Actinobacteriota
unidentified_SC-I-84	Proteobacteria
Massilia	Proteobacteria
Nitrospira	Nitrospirota
Bryobacter	Acidobacteriota
Mycobacterium	Actinobacteriota
Cohnella	Firmicutes
IS-44	Proteobacteria
Dactylosporangium	Actinobacteriota
unidentified_Caulobacteraceae	Proteobacteria
Aeromicrobium	Actinobacteriota
Edaphobacter	Acidobacteriota
Pedomicrobium	Proteobacteria
mle1-7	Proteobacteria
Methylovirgula	Proteobacteria
Lacunisphaera	Verrucomicrobiota
Arachidicoccus	Bacteroidota
Ureibacillus	Firmicutes
Asticcacaulis	Proteobacteria
Haliangium	Myxococcota
Niastella	Bacteroidota
Flavobacterium	Bacteroidota
Acidipila-Silvibacterium	Acidobacteriota
Hamadaea	Actinobacteriota
Aetherobacter	Myxococcota
Actinomadura	Actinobacteriota
Parvibaculum	Proteobacteria
unidentified_TK10	Chloroflexi
Clostridium_sensu_stricto_1	Firmicutes
Granulicella	Acidobacteriota
Bosea	Proteobacteria
JTB255_marine_benthic_group	Proteobacteria
Methylocapsa	Proteobacteria
TM7a	Patescibacteria
unidentified_MBNT15	MBNT15
Sporichthya	Actinobacteriota
Luteibacter	Proteobacteria
Romboutsia	Firmicutes
Microvirga	Proteobacteria
Plot4-2H12	Proteobacteria
Rhodomicrobium	Proteobacteria
unidentified_Desulfobacterota	Desulfobacterota
unidentified_Acidimicrobiia	Actinobacteriota
Hyphomicrobium	Proteobacteria
Nonomuraea	Actinobacteriota
Roseiarcus	Proteobacteria
Hirschia	Proteobacteria
unidentified_IMCC26256	Actinobacteriota
Candidatus_Udaeobacter	Verrucomicrobiota
Candidatus_Koribacter	Acidobacteriota
Terrimonas	Bacteroidota
Dyella	Proteobacteria
Nitrosospira	Proteobacteria
Actinophytocola	Actinobacteriota
Jatrophihabitans	Actinobacteriota
Solirubrobacter	Actinobacteriota
Actinoallomurus	Actinobacteriota
unidentified_Pedosphaeraceae	Verrucomicrobiota
unidentified_Gemmatimonadaceae	Gemmatimonadota
IMCC26207	Actinobacteriota
Blastocatella	Acidobacteriota
Kibdelosporangium	Actinobacteriota
Occallatibacter	Acidobacteriota
Amaricoccus	Proteobacteria
Minicystis	Myxococcota
Subgroup_10	Acidobacteriota
Candidatus_Solibacter	Acidobacteriota
Phaselicystis	Myxococcota
unidentified_67-14	Actinobacteriota
Lechevalieria	Actinobacteriota
Gaiella	Actinobacteriota
Aquicella	Proteobacteria
Phenylobacterium	Proteobacteria
Nakamurella	Actinobacteriota
Bacteroides	Bacteroidota
unidentified_Micropepsaceae	Proteobacteria
Acidocella	Proteobacteria
Amycolatopsis	Actinobacteriota
unidentified_CWT_CU03-E12	Bacteroidota
Conexibacter	Actinobacteriota
Parafilimonas	Bacteroidota
Catenulispora	Actinobacteriota
Arthrobacter	Actinobacteriota
unidentified_Vicinamibacterales	Acidobacteriota
Novosphingobium	Proteobacteria
Defluviicoccus	Proteobacteria
Candidatus_Ovatusbacter	Proteobacteria
Rhodoplanes	Proteobacteria
Caenimonas	Proteobacteria
Paenibacillus	Firmicutes
unidentified_Gaiellales	Actinobacteriota
unidentified_Acetobacteraceae	Proteobacteria
Serratia	Proteobacteria
Streptomyces	Actinobacteriota
Candidatus_Nitrotoga	Proteobacteria
Frankia	Actinobacteriota
Pedosphaera	Verrucomicrobiota
Collimonas	Proteobacteria
Sandaracinus	Myxococcota
1959-1	Chloroflexi
Bradyrhizobium	Proteobacteria
RB41	Acidobacteriota
GOUTA6	Proteobacteria
Opitutus	Verrucomicrobiota
Terracidiphilus	Acidobacteriota
Aquisphaera	Planctomycetota
Psychrobacillus	Firmicutes
Ferruginibacter	Bacteroidota
Thermosporothrix	Chloroflexi
Edaphobaculum	Bacteroidota
Dinghuibacter	Bacteroidota
Luedemannella	Actinobacteriota
Ramlibacter	Proteobacteria
ADurbBin063-1	Verrucomicrobiota
Actinocorallia	Actinobacteriota
Puia	Bacteroidota
Luteitalea	Acidobacteriota
Ellin517	Verrucomicrobiota
Acidothermus	Actinobacteriota
JGI_0001001-H03	Acidobacteriota
Vicinamibacter	Acidobacteriota
Parablastomonas	Proteobacteria
Pseudorhodoplanes	Proteobacteria
Hassallia	Bacteroidota
Subtercola	Actinobacteriota
Reyranella	Proteobacteria
Actinoplanes	Actinobacteriota
Devosia	Proteobacteria
Iamia	Actinobacteriota
Taibaiella	Bacteroidota
Candidatus_Xiphinematobacter	Verrucomicrobiota
Arenimonas	Proteobacteria
Anaeromyxobacter	Myxococcota
Sphingomonas	Proteobacteria
CL500-29_marine_group	Actinobacteriota
Pedobacter	Bacteroidota
Flavitalea	Bacteroidota
Caulobacter	Proteobacteria
Marmoricola	Actinobacteriota
Inquilinus	Proteobacteria

## Sheet: L-site_16S_Network
Group1	Group2	Spearman Index
Bdellovibrio	Bdellovibrio	1
SWB02	SWB02	1
SWB02	Pseudonocardia	0.62551
SWB02	Nocardioides	0.603207
SWB02	Steroidobacter	0.618416
SWB02	Nordella	0.776345
SWB02	Candidatus_Alysiosphaera	0.623507
SWB02	Phyllobacterium	0.631377
SWB02	unidentified_Solirubrobacteraceae	0.65944
SWB02	MND1	0.724681
SWB02	Bauldia	0.766514
SWB02	unidentified_SC-I-84	0.794485
SWB02	IS-44	0.741802
SWB02	Dactylosporangium	0.666476
SWB02	Haliangium	0.666734
SWB02	Bosea	0.607862
SWB02	Microvirga	0.746268
SWB02	unidentified_IMCC26256	-0.638225
SWB02	Solirubrobacter	0.657664
SWB02	Kibdelosporangium	0.699602
SWB02	Rhodoplanes	0.646472
SWB02	RB41	0.670594
Nocardia	Nocardia	1
Gemmatimonas	Gemmatimonas	1
Gemmatimonas	Pseudonocardia	0.630769
Gemmatimonas	Acidibacter	-0.667692
Gemmatimonas	unidentified_Xanthobacteraceae	0.680641
Gemmatimonas	Nocardioides	0.705928
Gemmatimonas	Variovorax	0.687572
Gemmatimonas	unidentified_Subgroup_2	-0.733603
Gemmatimonas	Kribbella	0.693344
Gemmatimonas	Ilumatobacter	0.618806
Gemmatimonas	Dongia	0.765917
Gemmatimonas	Acidicapsa	-0.612159
Gemmatimonas	Clostridium_sensu_stricto_13	-0.710684
Gemmatimonas	Ellin516	-0.633199
Gemmatimonas	P3OB-42	0.780848
Gemmatimonas	Paludibaculum	0.604761
Gemmatimonas	Angustibacter	0.610705
Gemmatimonas	Massilia	0.663196
Gemmatimonas	Aeromicrobium	0.752049
Gemmatimonas	unidentified_Acidimicrobiia	0.663326
Gemmatimonas	Roseiarcus	-0.653587
Gemmatimonas	Candidatus_Koribacter	-0.716154
Gemmatimonas	Terrimonas	0.712333
Gemmatimonas	Solirubrobacter	0.638969
Gemmatimonas	Occallatibacter	-0.626923
Gemmatimonas	Phenylobacterium	0.737065
Gemmatimonas	Nakamurella	0.670898
Gemmatimonas	unidentified_Acetobacteraceae	-0.638584
Gemmatimonas	Streptomyces	0.780769
Gemmatimonas	Pedosphaera	-0.705905
Gemmatimonas	1959-1	-0.695652
Gemmatimonas	Ferruginibacter	0.637397
Gemmatimonas	Actinocorallia	0.616895
Gemmatimonas	Actinoplanes	0.696488
Gemmatimonas	Sphingomonas	0.731435
Gemmatimonas	CL500-29_marine_group	0.676544
Rhodanobacter	Rhodanobacter	1
Acidiphilium	Acidiphilium	1
Kineosporia	Kineosporia	1
Kineosporia	Nocardioides	0.766545
Kineosporia	Chryseolinea	0.622893
Kineosporia	Kribbella	0.620555
Kineosporia	Steroidobacter	0.782854
Kineosporia	Candidatus_Alysiosphaera	0.663803
Kineosporia	Altererythrobacter	0.618776
Kineosporia	P3OB-42	0.620516
Kineosporia	Paludibaculum	0.669324
Kineosporia	Adhaeribacter	0.679057
Kineosporia	MND1	0.65351
Kineosporia	Bauldia	0.621329
Kineosporia	Dactylosporangium	0.611215
Kineosporia	Haliangium	0.704267
Kineosporia	Hamadaea	0.664144
Kineosporia	Microvirga	0.647401
Kineosporia	unidentified_Acidimicrobiia	0.645666
Kineosporia	Roseiarcus	-0.619813
Kineosporia	Terrimonas	0.734544
Kineosporia	Solirubrobacter	0.776478
Kineosporia	Blastocatella	0.622118
Kineosporia	Nakamurella	0.688704
Kineosporia	Parafilimonas	0.6999
Kineosporia	Rhodoplanes	0.600307
Kineosporia	Frankia	-0.617917
Kineosporia	Sandaracinus	0.662933
Kineosporia	RB41	0.602175
Kineosporia	Ferruginibacter	0.651483
Kineosporia	Actinocorallia	0.693225
Kineosporia	Ellin517	0.859158
Kineosporia	Iamia	0.653472
Kineosporia	Arenimonas	0.629586
Kineosporia	CL500-29_marine_group	0.661983
Kineosporia	Inquilinus	-0.662734
unidentified_Saprospiraceae	unidentified_Saprospiraceae	1
unidentified_Saprospiraceae	Candidatus_Nitrotoga	0.745987
Mucilaginibacter	Mucilaginibacter	1
Mucilaginibacter	unidentified_Pedosphaeraceae	0.622282
Mucilaginibacter	Puia	0.652818
Pseudonocardia	SWB02	0.62551
Pseudonocardia	Gemmatimonas	0.630769
Pseudonocardia	Pseudonocardia	1
Pseudonocardia	Nocardioides	0.760585
Pseudonocardia	Kribbella	0.690266
Pseudonocardia	Streptosporangium	0.842066
Pseudonocardia	Steroidobacter	0.600231
Pseudonocardia	Nordella	0.6382
Pseudonocardia	unidentified_Solirubrobacteraceae	0.662912
Pseudonocardia	HSB_OF53-F07	-0.616166
Pseudonocardia	Bauldia	0.706449
Pseudonocardia	Angustibacter	0.603774
Pseudonocardia	Mycobacterium	0.691538
Pseudonocardia	Aeromicrobium	0.628734
Pseudonocardia	Haliangium	0.707059
Pseudonocardia	TM7a	0.627943
Pseudonocardia	unidentified_Acidimicrobiia	0.689566
Pseudonocardia	Terrimonas	0.679147
Pseudonocardia	Actinophytocola	0.680209
Pseudonocardia	Solirubrobacter	0.685901
Pseudonocardia	Kibdelosporangium	0.620101
Pseudonocardia	Subgroup_10	0.742209
Pseudonocardia	Nakamurella	0.818619
Pseudonocardia	Amycolatopsis	0.699693
Pseudonocardia	Rhodoplanes	0.809386
Pseudonocardia	Streptomyces	0.896923
Pseudonocardia	Iamia	0.760439
Pseudonocardia	Sphingomonas	0.681801
Pseudonocardia	CL500-29_marine_group	0.745045
Pseudonocardia	Marmoricola	0.617041
Lysobacter	Lysobacter	1
Lysobacter	Nocardioides	0.616798
Lysobacter	Variovorax	0.61052
Lysobacter	Rhizobacter	0.65658
Lysobacter	Chryseolinea	0.664983
Lysobacter	Roseimicrobium	0.621503
Lysobacter	Ilumatobacter	0.610569
Lysobacter	Steroidobacter	0.675104
Lysobacter	Altererythrobacter	0.64543
Lysobacter	Chthoniobacter	0.621552
Lysobacter	P3OB-42	0.622902
Lysobacter	Ohtaekwangia	0.676711
Lysobacter	Hirschia	0.624205
Lysobacter	Solirubrobacter	0.624804
Lysobacter	Amaricoccus	0.692802
Lysobacter	Nakamurella	0.619694
Lysobacter	Opitutus	0.613104
Lysobacter	Actinocorallia	0.607703
Lysobacter	Luteitalea	0.712698
Lysobacter	Actinoplanes	0.806093
Lysobacter	Iamia	0.650836
Lysobacter	Marmoricola	0.669244
Others	Others	1
Acidibacter	Gemmatimonas	-0.667692
Acidibacter	Acidibacter	1
Acidibacter	unidentified_Subgroup_2	0.601269
Acidibacter	Dongia	-0.659742
Acidibacter	Bryobacter	0.609231
Acidibacter	unidentified_TK10	-0.611271
Acidibacter	unidentified_Acidimicrobiia	-0.607759
Acidibacter	unidentified_Gemmatimonadaceae	-0.746585
Acidibacter	Phenylobacterium	-0.677438
Acidibacter	unidentified_Acetobacteraceae	0.649356
Acidibacter	Streptomyces	-0.633077
Acidibacter	Pedosphaera	0.675515
Acidibacter	Terracidiphilus	0.607034
Acidibacter	Sphingomonas	-0.612928
Burkholderia-Caballeronia-Paraburkholderia	Burkholderia-Caballeronia-Paraburkholderia	1
Burkholderia-Caballeronia-Paraburkholderia	unidentified_SAR324_cladeMarine_group_B	-0.647515
Burkholderia-Caballeronia-Paraburkholderia	Nitrospira	-0.60985
Burkholderia-Caballeronia-Paraburkholderia	Pedomicrobium	-0.633321
Burkholderia-Caballeronia-Paraburkholderia	Acidipila-Silvibacterium	0.648971
Burkholderia-Caballeronia-Paraburkholderia	Granulicella	0.695385
Burkholderia-Caballeronia-Paraburkholderia	unidentified_MBNT15	-0.62647
Burkholderia-Caballeronia-Paraburkholderia	Phaselicystis	-0.633039
Burkholderia-Caballeronia-Paraburkholderia	Gaiella	-0.656923
Burkholderia-Caballeronia-Paraburkholderia	Reyranella	-0.602808
unidentified_Xanthobacteraceae	Gemmatimonas	0.680641
unidentified_Xanthobacteraceae	unidentified_Xanthobacteraceae	1
unidentified_Xanthobacteraceae	Variovorax	0.723944
unidentified_Xanthobacteraceae	Rhizobacter	0.729051
unidentified_Xanthobacteraceae	unidentified_Chitinophagaceae	0.648419
unidentified_Xanthobacteraceae	Roseimicrobium	0.638003
unidentified_Xanthobacteraceae	Dongia	0.672824
unidentified_Xanthobacteraceae	Labrys	0.605484
unidentified_Xanthobacteraceae	Ellin516	-0.730395
unidentified_Xanthobacteraceae	P3OB-42	0.663521
unidentified_Xanthobacteraceae	Sphingobium	0.612958
unidentified_Xanthobacteraceae	Mesorhizobium	0.697308
unidentified_Xanthobacteraceae	Massilia	0.703216
unidentified_Xanthobacteraceae	Bryobacter	-0.673664
unidentified_Xanthobacteraceae	Aeromicrobium	0.658569
unidentified_Xanthobacteraceae	Niastella	0.713283
unidentified_Xanthobacteraceae	Luteibacter	0.704275
unidentified_Xanthobacteraceae	unidentified_Acidimicrobiia	0.609184
unidentified_Xanthobacteraceae	Nitrosospira	0.721007
unidentified_Xanthobacteraceae	Phenylobacterium	0.690657
unidentified_Xanthobacteraceae	Nakamurella	0.664101
unidentified_Xanthobacteraceae	Arthrobacter	0.700026
unidentified_Xanthobacteraceae	Streptomyces	0.686842
unidentified_Xanthobacteraceae	Pedosphaera	-0.672436
unidentified_Xanthobacteraceae	Terracidiphilus	-0.696244
unidentified_Xanthobacteraceae	Acidothermus	-0.605445
unidentified_Xanthobacteraceae	Pseudorhodoplanes	0.692992
unidentified_Xanthobacteraceae	Actinoplanes	0.778756
unidentified_Xanthobacteraceae	Iamia	0.60211
unidentified_Xanthobacteraceae	Taibaiella	0.648265
unidentified_Xanthobacteraceae	Sphingomonas	0.725882
unidentified_Xanthobacteraceae	Flavitalea	0.613124
unidentified_Xanthobacteraceae	Caulobacter	0.667781
Nocardioides	SWB02	0.603207
Nocardioides	Gemmatimonas	0.705928
Nocardioides	Kineosporia	0.766545
Nocardioides	Pseudonocardia	0.760585
Nocardioides	Lysobacter	0.616798
Nocardioides	Nocardioides	1
Nocardioides	Variovorax	0.809781
Nocardioides	unidentified_Subgroup_2	-0.619057
Nocardioides	Kribbella	0.766654
Nocardioides	Ilumatobacter	0.651474
Nocardioides	unidentified_KD4-96	0.627859
Nocardioides	Cellulomonas	0.7822
Nocardioides	Dongia	0.711838
Nocardioides	Acidicapsa	-0.673854
Nocardioides	Pseudomonas	0.604752
Nocardioides	Ktedonobacter	-0.618828
Nocardioides	Steroidobacter	0.812861
Nocardioides	Clostridium_sensu_stricto_13	-0.619534
Nocardioides	Ellin516	-0.701444
Nocardioides	Candidatus_Alysiosphaera	0.707219
Nocardioides	Rhodococcus	0.663965
Nocardioides	P3OB-42	0.685149
Nocardioides	Paludibaculum	0.723998
Nocardioides	Mesorhizobium	0.60816
Nocardioides	Ohtaekwangia	0.656562
Nocardioides	Adhaeribacter	0.67429
Nocardioides	MND1	0.704388
Nocardioides	Bauldia	0.690811
Nocardioides	Massilia	0.647462
Nocardioides	Mycobacterium	0.65358
Nocardioides	Dactylosporangium	0.612245
Nocardioides	Aeromicrobium	0.691792
Nocardioides	Haliangium	0.789221
Nocardioides	Hamadaea	0.6828
Nocardioides	Aetherobacter	0.655284
Nocardioides	Microvirga	0.726048
Nocardioides	unidentified_Acidimicrobiia	0.70593
Nocardioides	Roseiarcus	-0.699519
Nocardioides	Hirschia	0.622666
Nocardioides	Candidatus_Koribacter	-0.78214
Nocardioides	Terrimonas	0.795137
Nocardioides	Solirubrobacter	0.871222
Nocardioides	IMCC26207	0.668747
Nocardioides	Amaricoccus	0.666373
Nocardioides	Phaselicystis	0.635453
Nocardioides	Gaiella	0.620477
Nocardioides	Phenylobacterium	0.681425
Nocardioides	Nakamurella	0.917421
Nocardioides	Parafilimonas	0.630322
Nocardioides	unidentified_Vicinamibacterales	0.681467
Nocardioides	Rhodoplanes	0.681425
Nocardioides	Streptomyces	0.772133
Nocardioides	Sandaracinus	0.622826
Nocardioides	1959-1	-0.682326
Nocardioides	Actinocorallia	0.749803
Nocardioides	Ellin517	0.701921
Nocardioides	Acidothermus	-0.639723
Nocardioides	Vicinamibacter	0.604193
Nocardioides	Iamia	0.807241
Nocardioides	Sphingomonas	0.731999
Nocardioides	CL500-29_marine_group	0.831889
Nocardioides	Marmoricola	0.62725
Nocardioides	Inquilinus	-0.621341
Allorhizobium-Neorhizobium-Pararhizobium-Rhizobium	Allorhizobium-Neorhizobium-Pararhizobium-Rhizobium	1
Allorhizobium-Neorhizobium-Pararhizobium-Rhizobium	Labrys	0.829034
Allorhizobium-Neorhizobium-Pararhizobium-Rhizobium	unidentified_Solirubrobacteraceae	0.682343
Allorhizobium-Neorhizobium-Pararhizobium-Rhizobium	Mesorhizobium	0.706698
Allorhizobium-Neorhizobium-Pararhizobium-Rhizobium	unidentified_Comamonadaceae	0.700944
Allorhizobium-Neorhizobium-Pararhizobium-Rhizobium	Bryobacter	-0.637414
Allorhizobium-Neorhizobium-Pararhizobium-Rhizobium	unidentified_IMCC26256	-0.696933
Allorhizobium-Neorhizobium-Pararhizobium-Rhizobium	Occallatibacter	-0.626636
Allorhizobium-Neorhizobium-Pararhizobium-Rhizobium	Terracidiphilus	-0.670715
Allorhizobium-Neorhizobium-Pararhizobium-Rhizobium	Pseudorhodoplanes	0.650962
Actinospica	Actinospica	1
Actinospica	unidentified_Subgroup_2	0.692574
Actinospica	Dongia	-0.614852
Actinospica	Pseudomonas	-0.662682
Actinospica	Steroidobacter	-0.606504
Actinospica	unidentified_JG30-KF-AS9	0.603421
Actinospica	Rhodopila	0.622162
Actinospica	Niastella	-0.734867
Actinospica	Acidipila-Silvibacterium	0.60985
Actinospica	Opitutus	-0.61509
Blautia	Blautia	1
Blautia	Romboutsia	0.653139
Blautia	Bacteroides	0.817805
Tumebacillus	Tumebacillus	1
unidentified_SAR324_cladeMarine_group_B	Burkholderia-Caballeronia-Paraburkholderia	-0.647515
unidentified_SAR324_cladeMarine_group_B	unidentified_SAR324_cladeMarine_group_B	1
unidentified_SAR324_cladeMarine_group_B	unidentified_Alphaproteobacteria	0.618976
unidentified_SAR324_cladeMarine_group_B	Candidatus_Alysiosphaera	0.659404
unidentified_SAR324_cladeMarine_group_B	MND1	0.639802
unidentified_SAR324_cladeMarine_group_B	Nitrospira	0.648921
unidentified_SAR324_cladeMarine_group_B	Dactylosporangium	0.780673
unidentified_SAR324_cladeMarine_group_B	Pedomicrobium	0.730712
unidentified_SAR324_cladeMarine_group_B	unidentified_MBNT15	0.672784
unidentified_SAR324_cladeMarine_group_B	Phaselicystis	0.684943
unidentified_SAR324_cladeMarine_group_B	Gaiella	0.754341
unidentified_SAR324_cladeMarine_group_B	unidentified_CWT_CU03-E12	-0.639717
unidentified_SAR324_cladeMarine_group_B	Luedemannella	0.701894
unidentified_SAR324_cladeMarine_group_B	Ramlibacter	0.605181
Chitinophaga	Chitinophaga	1
Chitinophaga	Verticiella	0.729602
Chitinophaga	Aeromicrobium	0.670683
Chitinophaga	Arachidicoccus	0.614043
Chitinophaga	Asticcacaulis	0.702905
Variovorax	Gemmatimonas	0.687572
Variovorax	Lysobacter	0.61052
Variovorax	unidentified_Xanthobacteraceae	0.723944
Variovorax	Nocardioides	0.809781
Variovorax	Variovorax	1
Variovorax	Rhizobacter	0.777843
Variovorax	unidentified_Chitinophagaceae	0.702415
Variovorax	Ilumatobacter	0.821169
Variovorax	Cellulomonas	0.668693
Variovorax	Dongia	0.694824
Variovorax	Pseudomonas	0.607993
Variovorax	Steroidobacter	0.710739
Variovorax	Ellin516	-0.858957
Variovorax	Rhodovastum	0.619249
Variovorax	P3OB-42	0.761422
Variovorax	Paludibaculum	0.660438
Variovorax	Mesorhizobium	0.802232
Variovorax	Ohtaekwangia	0.621332
Variovorax	Aurantisolimonas	0.677919
Variovorax	MND1	0.63486
Variovorax	Bauldia	0.647218
Variovorax	Massilia	0.903933
Variovorax	Bryobacter	-0.660639
Variovorax	Aeromicrobium	0.751904
Variovorax	Haliangium	0.61651
Variovorax	Niastella	0.768528
Variovorax	Flavobacterium	0.616704
Variovorax	Hamadaea	0.658842
Variovorax	Microvirga	0.662461
Variovorax	unidentified_Acidimicrobiia	0.654703
Variovorax	Roseiarcus	-0.711949
Variovorax	Candidatus_Koribacter	-0.755675
Variovorax	Terrimonas	0.727855
Variovorax	Nitrosospira	0.672109
Variovorax	Solirubrobacter	0.714066
Variovorax	Occallatibacter	-0.631012
Variovorax	Amaricoccus	0.704814
Variovorax	Phenylobacterium	0.795459
Variovorax	Nakamurella	0.856456
Variovorax	unidentified_Vicinamibacterales	0.711825
Variovorax	Rhodoplanes	0.657687
Variovorax	Streptomyces	0.627164
Variovorax	Pedosphaera	-0.652299
Variovorax	1959-1	-0.665319
Variovorax	RB41	0.688089
Variovorax	Opitutus	0.703399
Variovorax	Ferruginibacter	0.614333
Variovorax	Actinocorallia	0.762752
Variovorax	Acidothermus	-0.78838
Variovorax	Actinoplanes	0.724087
Variovorax	Devosia	0.612245
Variovorax	Iamia	0.693936
Variovorax	Taibaiella	0.60394
Variovorax	Arenimonas	0.614251
Variovorax	Sphingomonas	0.828329
Variovorax	CL500-29_marine_group	0.776323
Variovorax	Flavitalea	0.611034
unidentified_Subgroup_2	Gemmatimonas	-0.733603
unidentified_Subgroup_2	Acidibacter	0.601269
unidentified_Subgroup_2	Nocardioides	-0.619057
unidentified_Subgroup_2	Actinospica	0.692574
unidentified_Subgroup_2	unidentified_Subgroup_2	1
unidentified_Subgroup_2	Ilumatobacter	-0.633001
unidentified_Subgroup_2	Dongia	-0.790304
unidentified_Subgroup_2	Acidicapsa	0.653839
unidentified_Subgroup_2	Pseudomonas	-0.632384
unidentified_Subgroup_2	Steroidobacter	-0.626708
unidentified_Subgroup_2	Candidatus_Alysiosphaera	-0.676029
unidentified_Subgroup_2	P3OB-42	-0.644915
unidentified_Subgroup_2	Aurantisolimonas	-0.682942
unidentified_Subgroup_2	Adhaeribacter	-0.663826
unidentified_Subgroup_2	Bryobacter	0.622043
unidentified_Subgroup_2	Aeromicrobium	-0.62234
unidentified_Subgroup_2	Niastella	-0.658855
unidentified_Subgroup_2	Flavobacterium	-0.753157
unidentified_Subgroup_2	Acidipila-Silvibacterium	0.759138
unidentified_Subgroup_2	Hamadaea	-0.658483
unidentified_Subgroup_2	JTB255_marine_benthic_group	-0.617576
unidentified_Subgroup_2	Roseiarcus	0.684302
unidentified_Subgroup_2	Candidatus_Koribacter	0.711291
unidentified_Subgroup_2	Terrimonas	-0.780783
unidentified_Subgroup_2	Occallatibacter	0.696672
unidentified_Subgroup_2	Phenylobacterium	-0.664486
unidentified_Subgroup_2	Streptomyces	-0.602808
unidentified_Subgroup_2	Pedosphaera	0.635244
unidentified_Subgroup_2	Opitutus	-0.648276
unidentified_Subgroup_2	Ferruginibacter	-0.667951
unidentified_Subgroup_2	Ellin517	-0.634015
unidentified_Subgroup_2	Sphingomonas	-0.657302
unidentified_Subgroup_2	CL500-29_marine_group	-0.646844
unidentified_Subgroup_2	Flavitalea	-0.608507
FFCH5858	FFCH5858	1
FFCH5858	Nitrospira	0.616263
FFCH5858	RB41	0.621549
Rhizobacter	Lysobacter	0.65658
Rhizobacter	unidentified_Xanthobacteraceae	0.729051
Rhizobacter	Variovorax	0.777843
Rhizobacter	Rhizobacter	1
Rhizobacter	unidentified_Chitinophagaceae	0.792688
Rhizobacter	Roseimicrobium	0.629661
Rhizobacter	Ilumatobacter	0.664058
Rhizobacter	Dongia	0.600078
Rhizobacter	Pseudomonas	0.70918
Rhizobacter	Steroidobacter	0.680347
Rhizobacter	unidentified_JG30-KF-AS9	-0.676178
Rhizobacter	Ellin516	-0.715084
Rhizobacter	Rhodovastum	0.610137
Rhizobacter	P3OB-42	0.69259
Rhizobacter	unidentified_Solirubrobacteraceae	0.628884
Rhizobacter	Mesorhizobium	0.80393
Rhizobacter	Aurantisolimonas	0.610721
Rhizobacter	unidentified_Comamonadaceae	0.660629
Rhizobacter	Bauldia	0.643918
Rhizobacter	Massilia	0.681057
Rhizobacter	Aeromicrobium	0.620571
Rhizobacter	Arachidicoccus	0.617418
Rhizobacter	Niastella	0.703759
Rhizobacter	unidentified_Acidimicrobiia	0.731402
Rhizobacter	Roseiarcus	-0.682143
Rhizobacter	Candidatus_Koribacter	-0.61903
Rhizobacter	Terrimonas	0.677875
Rhizobacter	Nitrosospira	0.662797
Rhizobacter	Occallatibacter	-0.657551
Rhizobacter	Amaricoccus	0.62858
Rhizobacter	Subgroup_10	0.631792
Rhizobacter	Phenylobacterium	0.618764
Rhizobacter	Nakamurella	0.661145
Rhizobacter	Rhodoplanes	0.682528
Rhizobacter	Streptomyces	0.642528
Rhizobacter	Sandaracinus	0.61715
Rhizobacter	RB41	0.752842
Rhizobacter	Opitutus	0.77531
Rhizobacter	Ferruginibacter	0.72594
Rhizobacter	Edaphobaculum	0.615696
Rhizobacter	Actinocorallia	0.65137
Rhizobacter	Acidothermus	-0.685286
Rhizobacter	JGI_0001001-H03	0.641523
Rhizobacter	Pseudorhodoplanes	0.753181
Rhizobacter	Actinoplanes	0.762499
Rhizobacter	Iamia	0.633263
Rhizobacter	Taibaiella	0.60725
Rhizobacter	Arenimonas	0.635673
Rhizobacter	Sphingomonas	0.750868
Rhizobacter	CL500-29_marine_group	0.766622
Rhizobacter	Marmoricola	0.628513
unidentified_Chitinophagaceae	unidentified_Xanthobacteraceae	0.648419
unidentified_Chitinophagaceae	Variovorax	0.702415
unidentified_Chitinophagaceae	Rhizobacter	0.792688
unidentified_Chitinophagaceae	unidentified_Chitinophagaceae	1
unidentified_Chitinophagaceae	Chryseolinea	0.652978
unidentified_Chitinophagaceae	Ilumatobacter	0.63042
unidentified_Chitinophagaceae	Dongia	0.647411
unidentified_Chitinophagaceae	Luteolibacter	0.676979
unidentified_Chitinophagaceae	unidentified_JG30-KF-AS9	-0.619863
unidentified_Chitinophagaceae	Ellin516	-0.650062
unidentified_Chitinophagaceae	Rhodovastum	0.767846
unidentified_Chitinophagaceae	P3OB-42	0.66349
unidentified_Chitinophagaceae	Mesorhizobium	0.70194
unidentified_Chitinophagaceae	Aurantisolimonas	0.623602
unidentified_Chitinophagaceae	Verticiella	0.682295
unidentified_Chitinophagaceae	Bryobacter	-0.710506
unidentified_Chitinophagaceae	Aeromicrobium	0.627606
unidentified_Chitinophagaceae	Arachidicoccus	0.773849
unidentified_Chitinophagaceae	Asticcacaulis	0.610477
unidentified_Chitinophagaceae	Niastella	0.720181
unidentified_Chitinophagaceae	Flavobacterium	0.769339
unidentified_Chitinophagaceae	Acidipila-Silvibacterium	-0.640068
unidentified_Chitinophagaceae	JTB255_marine_benthic_group	0.645615
unidentified_Chitinophagaceae	unidentified_Acidimicrobiia	0.66128
unidentified_Chitinophagaceae	Roseiarcus	-0.65149
unidentified_Chitinophagaceae	Candidatus_Koribacter	-0.730083
unidentified_Chitinophagaceae	Terrimonas	0.783019
unidentified_Chitinophagaceae	Nitrosospira	0.639332
unidentified_Chitinophagaceae	Occallatibacter	-0.697862
unidentified_Chitinophagaceae	Candidatus_Solibacter	-0.628116
unidentified_Chitinophagaceae	Phenylobacterium	0.665156
unidentified_Chitinophagaceae	Sandaracinus	0.627827
unidentified_Chitinophagaceae	Opitutus	0.648673
unidentified_Chitinophagaceae	Ferruginibacter	0.825821
unidentified_Chitinophagaceae	Edaphobaculum	0.698668
unidentified_Chitinophagaceae	Acidothermus	-0.725189
unidentified_Chitinophagaceae	Pseudorhodoplanes	0.702444
unidentified_Chitinophagaceae	Taibaiella	0.65265
unidentified_Chitinophagaceae	Sphingomonas	0.673853
unidentified_Chitinophagaceae	CL500-29_marine_group	0.661535
unidentified_Chitinophagaceae	Pedobacter	0.63308
unidentified_Chitinophagaceae	Flavitalea	0.616425
Chryseolinea	Kineosporia	0.622893
Chryseolinea	Lysobacter	0.664983
Chryseolinea	unidentified_Chitinophagaceae	0.652978
Chryseolinea	Chryseolinea	1
Chryseolinea	Cellulomonas	0.667681
Chryseolinea	Steroidobacter	0.692016
Chryseolinea	Altererythrobacter	0.751145
Chryseolinea	Chthoniobacter	0.613927
Chryseolinea	Rhizocola	0.640174
Chryseolinea	Ohtaekwangia	0.733906
Chryseolinea	Aurantisolimonas	0.625083
Chryseolinea	Flavobacterium	0.60905
Chryseolinea	JTB255_marine_benthic_group	0.702902
Chryseolinea	Terrimonas	0.682086
Chryseolinea	IMCC26207	0.644105
Chryseolinea	Parafilimonas	0.705453
Chryseolinea	unidentified_Vicinamibacterales	0.650707
Chryseolinea	Sandaracinus	0.827515
Chryseolinea	Ferruginibacter	0.725992
Chryseolinea	Luteitalea	0.615193
Chryseolinea	Ellin517	0.625292
Chryseolinea	Pseudorhodoplanes	0.634475
Chryseolinea	Hassallia	0.734678
Chryseolinea	Iamia	0.681216
Chryseolinea	Arenimonas	0.731561
Chryseolinea	CL500-29_marine_group	0.63117
Chryseolinea	Marmoricola	0.642999
Kribbella	Gemmatimonas	0.693344
Kribbella	Kineosporia	0.620555
Kribbella	Pseudonocardia	0.690266
Kribbella	Nocardioides	0.766654
Kribbella	Kribbella	1
Kribbella	unidentified_KD4-96	0.60628
Kribbella	Cellulomonas	0.673467
Kribbella	Dongia	0.656148
Kribbella	Acidicapsa	-0.671863
Kribbella	Steroidobacter	0.709969
Kribbella	Clostridium_sensu_stricto_13	-0.616792
Kribbella	Candidatus_Alysiosphaera	0.796613
Kribbella	Aurantisolimonas	0.6201
Kribbella	Bauldia	0.705758
Kribbella	Mycobacterium	0.69142
Kribbella	Dactylosporangium	0.653195
Kribbella	Haliangium	0.73273
Kribbella	Hamadaea	0.611914
Kribbella	Aetherobacter	0.766636
Kribbella	Granulicella	-0.615237
Kribbella	Microvirga	0.678436
Kribbella	unidentified_Acidimicrobiia	0.677864
Kribbella	Hirschia	0.648262
Kribbella	Terrimonas	0.704886
Kribbella	Solirubrobacter	0.841832
Kribbella	IMCC26207	0.655021
Kribbella	Blastocatella	0.686915
Kribbella	Amaricoccus	0.63655
Kribbella	Phaselicystis	0.695108
Kribbella	Nakamurella	0.663267
Kribbella	unidentified_Vicinamibacterales	0.609028
Kribbella	Streptomyces	0.753367
Kribbella	1959-1	-0.613741
Kribbella	Luedemannella	0.717233
Kribbella	Actinocorallia	0.732966
Kribbella	Ellin517	0.625367
Kribbella	JGI_0001001-H03	0.618305
Kribbella	Vicinamibacter	0.635446
Kribbella	Iamia	0.691242
Kribbella	CL500-29_marine_group	0.777863
Kribbella	Marmoricola	0.630317
Kribbella	Inquilinus	-0.635734
unidentified_0319-6G20	unidentified_0319-6G20	1
unidentified_0319-6G20	Defluviicoccus	-0.651533
Roseimicrobium	Lysobacter	0.621503
Roseimicrobium	unidentified_Xanthobacteraceae	0.638003
Roseimicrobium	Rhizobacter	0.629661
Roseimicrobium	Roseimicrobium	1
Roseimicrobium	Pseudorhodoplanes	0.754134
Roseimicrobium	Actinoplanes	0.635066
Ilumatobacter	Gemmatimonas	0.618806
Ilumatobacter	Lysobacter	0.610569
Ilumatobacter	Nocardioides	0.651474
Ilumatobacter	Variovorax	0.821169
Ilumatobacter	unidentified_Subgroup_2	-0.633001
Ilumatobacter	Rhizobacter	0.664058
Ilumatobacter	unidentified_Chitinophagaceae	0.63042
Ilumatobacter	Ilumatobacter	1
Ilumatobacter	Cellulomonas	0.657835
Ilumatobacter	Steroidobacter	0.647
Ilumatobacter	Ellin516	-0.623751
Ilumatobacter	Altererythrobacter	0.700507
Ilumatobacter	P3OB-42	0.67222
Ilumatobacter	Paludibaculum	0.758345
Ilumatobacter	Aurantisolimonas	0.652932
Ilumatobacter	Adhaeribacter	0.629488
Ilumatobacter	Massilia	0.790284
Ilumatobacter	Aeromicrobium	0.842038
Ilumatobacter	Asticcacaulis	0.675655
Ilumatobacter	Niastella	0.760987
Ilumatobacter	Flavobacterium	0.68097
Ilumatobacter	Hamadaea	0.779295
Ilumatobacter	JTB255_marine_benthic_group	0.638982
Ilumatobacter	Roseiarcus	-0.613295
Ilumatobacter	Hirschia	0.663428
Ilumatobacter	Candidatus_Koribacter	-0.633281
Ilumatobacter	Terrimonas	0.723102
Ilumatobacter	Nitrosospira	0.667732
Ilumatobacter	Blastocatella	0.619348
Ilumatobacter	Amaricoccus	0.812876
Ilumatobacter	unidentified_Vicinamibacterales	0.717063
Ilumatobacter	Sandaracinus	0.634214
Ilumatobacter	1959-1	-0.706531
Ilumatobacter	Opitutus	0.646935
Ilumatobacter	Ferruginibacter	0.695335
Ilumatobacter	Actinocorallia	0.695773
Ilumatobacter	Luteitalea	0.67792
Ilumatobacter	Acidothermus	-0.672283
Ilumatobacter	Actinoplanes	0.630497
Ilumatobacter	Iamia	0.62379
Ilumatobacter	Taibaiella	0.622493
Ilumatobacter	Arenimonas	0.745628
Ilumatobacter	Sphingomonas	0.617435
Ilumatobacter	CL500-29_marine_group	0.6254
Ellin6067	Ellin6067	1
Ellin6067	Cellulomonas	0.631565
Ellin6067	Rhizocola	0.662245
Ellin6067	Paludibaculum	0.634259
Ellin6067	Luteitalea	0.666054
Legionella	Legionella	1
Legionella	Anaeromyxobacter	-0.623301
Streptosporangium	Pseudonocardia	0.842066
Streptosporangium	Streptosporangium	1
Streptosporangium	Mycobacterium	0.658706
Streptosporangium	Streptomyces	0.724962
Lysinibacillus	Lysinibacillus	1
Lysinibacillus	Bacillus	0.720674
Lysinibacillus	unidentified_JG30-KF-AS9	0.667686
Lysinibacillus	Clostridium_sensu_stricto_13	0.613359
Lysinibacillus	Bacteroides	0.608595
Lysinibacillus	Actinoplanes	-0.653432
Micropepsis	Micropepsis	1
Micropepsis	Verticiella	0.8164
Micropepsis	Arachidicoccus	0.745224
Micropepsis	Nitrosospira	0.644963
Micropepsis	Subtercola	0.681027
Micropepsis	Pedobacter	0.790254
Ralstonia	Ralstonia	1
Nevskia	Nevskia	1
unidentified_KD4-96	Nocardioides	0.627859
unidentified_KD4-96	Kribbella	0.60628
unidentified_KD4-96	unidentified_KD4-96	1
unidentified_KD4-96	Acidicapsa	-0.610709
unidentified_KD4-96	Haliangium	0.602944
unidentified_KD4-96	Solirubrobacter	0.686261
unidentified_KD4-96	Gaiella	0.65796
unidentified_KD4-96	Nakamurella	0.613811
unidentified_KD4-96	unidentified_CWT_CU03-E12	-0.659481
unidentified_KD4-96	Parafilimonas	0.740259
unidentified_KD4-96	Ellin517	0.642761
unidentified_KD4-96	Inquilinus	-0.724112
Bacillus	Lysinibacillus	0.720674
Bacillus	Bacillus	1
Bacillus	Sporosarcina	0.618315
Bacillus	unidentified_JG30-KF-AS9	0.657518
Bacillus	HSB_OF53-F07	0.650202
Bacillus	Angustibacter	-0.698884
Cellulomonas	Nocardioides	0.7822
Cellulomonas	Variovorax	0.668693
Cellulomonas	Chryseolinea	0.667681
Cellulomonas	Kribbella	0.673467
Cellulomonas	Ilumatobacter	0.657835
Cellulomonas	Ellin6067	0.631565
Cellulomonas	Cellulomonas	1
Cellulomonas	Steroidobacter	0.696745
Cellulomonas	Candidatus_Alysiosphaera	0.638925
Cellulomonas	Altererythrobacter	0.713184
Cellulomonas	Chthoniobacter	0.640914
Cellulomonas	Rhizocola	0.627124
Cellulomonas	P3OB-42	0.647658
Cellulomonas	Paludibaculum	0.855306
Cellulomonas	Ohtaekwangia	0.763351
Cellulomonas	Adhaeribacter	0.763931
Cellulomonas	Mycobacterium	0.632836
Cellulomonas	Aeromicrobium	0.676266
Cellulomonas	Haliangium	0.656629
Cellulomonas	Hamadaea	0.686379
Cellulomonas	JTB255_marine_benthic_group	0.727583
Cellulomonas	Hirschia	0.697478
Cellulomonas	Terrimonas	0.673225
Cellulomonas	Solirubrobacter	0.733411
Cellulomonas	IMCC26207	0.812576
Cellulomonas	Blastocatella	0.665909
Cellulomonas	Amaricoccus	0.736262
Cellulomonas	Nakamurella	0.728836
Cellulomonas	unidentified_Vicinamibacterales	0.821172
Cellulomonas	Frankia	-0.639541
Cellulomonas	Sandaracinus	0.74029
Cellulomonas	1959-1	-0.615372
Cellulomonas	Actinocorallia	0.729951
Cellulomonas	Hassallia	0.646624
Cellulomonas	Iamia	0.778069
Cellulomonas	Arenimonas	0.738022
Cellulomonas	CL500-29_marine_group	0.747026
Cellulomonas	Marmoricola	0.707937
unidentified_Alphaproteobacteria	unidentified_SAR324_cladeMarine_group_B	0.618976
unidentified_Alphaproteobacteria	unidentified_Alphaproteobacteria	1
unidentified_Alphaproteobacteria	unidentified_MBNT15	0.678868
unidentified_Alphaproteobacteria	unidentified_CWT_CU03-E12	-0.686429
unidentified_Alphaproteobacteria	Luedemannella	0.637381
unidentified_Alphaproteobacteria	Puia	-0.627692
Dongia	Gemmatimonas	0.765917
Dongia	Acidibacter	-0.659742
Dongia	unidentified_Xanthobacteraceae	0.672824
Dongia	Nocardioides	0.711838
Dongia	Actinospica	-0.614852
Dongia	Variovorax	0.694824
Dongia	unidentified_Subgroup_2	-0.790304
Dongia	Rhizobacter	0.600078
Dongia	unidentified_Chitinophagaceae	0.647411
Dongia	Kribbella	0.656148
Dongia	Dongia	1
Dongia	Acidicapsa	-0.619203
Dongia	Pseudomonas	0.678892
Dongia	Steroidobacter	0.748509
Dongia	Candidatus_Alysiosphaera	0.671797
Dongia	P3OB-42	0.630912
Dongia	Mesorhizobium	0.608579
Dongia	Aurantisolimonas	0.663897
Dongia	Bauldia	0.659607
Dongia	Massilia	0.630853
Dongia	Bryobacter	-0.723601
Dongia	Aeromicrobium	0.689656
Dongia	Niastella	0.665412
Dongia	Flavobacterium	0.677931
Dongia	Acidipila-Silvibacterium	-0.704117
Dongia	unidentified_Acidimicrobiia	0.689698
Dongia	Roseiarcus	-0.740477
Dongia	unidentified_IMCC26256	-0.673662
Dongia	Candidatus_Koribacter	-0.768609
Dongia	Terrimonas	0.750872
Dongia	Solirubrobacter	0.654098
Dongia	Occallatibacter	-0.754761
Dongia	Phaselicystis	0.6114
Dongia	Phenylobacterium	0.803386
Dongia	Nakamurella	0.699115
Dongia	Parafilimonas	0.619523
Dongia	Streptomyces	0.791691
Dongia	Pedosphaera	-0.65833
Dongia	Sandaracinus	0.666989
Dongia	1959-1	-0.654993
Dongia	Opitutus	0.701527
Dongia	Ferruginibacter	0.65678
Dongia	Luedemannella	0.630951
Dongia	Acidothermus	-0.745913
Dongia	JGI_0001001-H03	0.617799
Dongia	Sphingomonas	0.747547
Dongia	CL500-29_marine_group	0.698999
Labrys	unidentified_Xanthobacteraceae	0.605484
Labrys	Allorhizobium-Neorhizobium-Pararhizobium-Rhizobium	0.829034
Labrys	Labrys	1
Labrys	Nordella	0.646334
Labrys	unidentified_Solirubrobacteraceae	0.636608
Labrys	Mesorhizobium	0.787226
Labrys	unidentified_Comamonadaceae	0.605967
Labrys	Bryobacter	-0.602924
Labrys	unidentified_IMCC26256	-0.60711
Labrys	Arthrobacter	0.610349
Labrys	Terracidiphilus	-0.637469
Labrys	Sphingomonas	0.603156
Acidicapsa	Gemmatimonas	-0.612159
Acidicapsa	Nocardioides	-0.673854
Acidicapsa	unidentified_Subgroup_2	0.653839
Acidicapsa	Kribbella	-0.671863
Acidicapsa	unidentified_KD4-96	-0.610709
Acidicapsa	Dongia	-0.619203
Acidicapsa	Acidicapsa	1
Acidicapsa	Candidatus_Alysiosphaera	-0.723494
Acidicapsa	Adhaeribacter	-0.689705
Acidicapsa	MND1	-0.600616
Acidicapsa	Bauldia	-0.695167
Acidicapsa	Dactylosporangium	-0.632025
Acidicapsa	mle1-7	-0.670774
Acidicapsa	unidentified_TK10	-0.663075
Acidicapsa	Granulicella	0.667564
Acidicapsa	unidentified_Acidimicrobiia	-0.701412
Acidicapsa	Roseiarcus	0.678853
Acidicapsa	Terrimonas	-0.611854
Acidicapsa	Solirubrobacter	-0.700019
Acidicapsa	Occallatibacter	0.648326
Acidicapsa	Phaselicystis	-0.623652
Acidicapsa	Gaiella	-0.667949
Acidicapsa	Nakamurella	-0.633442
Acidicapsa	unidentified_Micropepsaceae	0.681801
Acidicapsa	Parafilimonas	-0.664869
Acidicapsa	Rhodoplanes	-0.620743
Acidicapsa	Streptomyces	-0.604079
Acidicapsa	RB41	-0.610737
Acidicapsa	Luedemannella	-0.668274
Acidicapsa	Ellin517	-0.614964
Acidicapsa	JGI_0001001-H03	-0.66539
Acidicapsa	Vicinamibacter	-0.75587
Acidicapsa	Sphingomonas	-0.615089
Acidicapsa	CL500-29_marine_group	-0.719153
Acidicapsa	Inquilinus	0.863496
Rhodopseudomonas	Rhodopseudomonas	1
Pseudomonas	Nocardioides	0.604752
Pseudomonas	Actinospica	-0.662682
Pseudomonas	Variovorax	0.607993
Pseudomonas	unidentified_Subgroup_2	-0.632384
Pseudomonas	Rhizobacter	0.70918
Pseudomonas	Dongia	0.678892
Pseudomonas	Pseudomonas	1
Pseudomonas	Steroidobacter	0.669758
Pseudomonas	Luteolibacter	0.741365
Pseudomonas	unidentified_JG30-KF-AS9	-0.789826
Pseudomonas	Mesorhizobium	0.64326
Pseudomonas	Angustibacter	0.643038
Pseudomonas	Bryobacter	-0.655608
Pseudomonas	Niastella	0.709369
Pseudomonas	Flavobacterium	0.61153
Pseudomonas	unidentified_Acidimicrobiia	0.632404
Pseudomonas	Roseiarcus	-0.747784
Pseudomonas	Candidatus_Koribacter	-0.724295
Pseudomonas	Terrimonas	0.660085
Pseudomonas	Occallatibacter	-0.674131
Pseudomonas	Phenylobacterium	0.685839
Pseudomonas	Nakamurella	0.607683
Pseudomonas	Streptomyces	0.623966
Pseudomonas	Opitutus	0.636927
Pseudomonas	Sphingomonas	0.631927
Pseudomonas	CL500-29_marine_group	0.661585
Pseudomonas	Flavitalea	0.629123
Ktedonobacter	Nocardioides	-0.618828
Ktedonobacter	Ktedonobacter	1
Ktedonobacter	Microvirga	-0.677374
Ktedonobacter	Caenimonas	-0.64306
Sporosarcina	Bacillus	0.618315
Sporosarcina	Sporosarcina	1
Sporosarcina	Stenotrophomonas	0.615281
Sporosarcina	Clostridium_sensu_stricto_1	0.622437
Steroidobacter	SWB02	0.618416
Steroidobacter	Kineosporia	0.782854
Steroidobacter	Pseudonocardia	0.600231
Steroidobacter	Lysobacter	0.675104
Steroidobacter	Nocardioides	0.812861
Steroidobacter	Actinospica	-0.606504
Steroidobacter	Variovorax	0.710739
Steroidobacter	unidentified_Subgroup_2	-0.626708
Steroidobacter	Rhizobacter	0.680347
Steroidobacter	Chryseolinea	0.692016
Steroidobacter	Kribbella	0.709969
Steroidobacter	Ilumatobacter	0.647
Steroidobacter	Cellulomonas	0.696745
Steroidobacter	Dongia	0.748509
Steroidobacter	Pseudomonas	0.669758
Steroidobacter	Steroidobacter	1
Steroidobacter	Candidatus_Alysiosphaera	0.631326
Steroidobacter	Altererythrobacter	0.616117
Steroidobacter	P3OB-42	0.611702
Steroidobacter	Paludibaculum	0.725483
Steroidobacter	Mesorhizobium	0.606772
Steroidobacter	Aurantisolimonas	0.661111
Steroidobacter	Adhaeribacter	0.678957
Steroidobacter	MND1	0.772605
Steroidobacter	Bauldia	0.693241
Steroidobacter	IS-44	0.652299
Steroidobacter	Dactylosporangium	0.607968
Steroidobacter	Aeromicrobium	0.623329
Steroidobacter	Haliangium	0.748509
Steroidobacter	Niastella	0.643922
Steroidobacter	Flavobacterium	0.612897
Steroidobacter	Acidipila-Silvibacterium	-0.614201
Steroidobacter	Hamadaea	0.625156
Steroidobacter	JTB255_marine_benthic_group	0.697573
Steroidobacter	Microvirga	0.665617
Steroidobacter	unidentified_Acidimicrobiia	0.694077
Steroidobacter	Roseiarcus	-0.668655
Steroidobacter	Hirschia	0.649248
Steroidobacter	Candidatus_Koribacter	-0.729511
Steroidobacter	Terrimonas	0.813746
Steroidobacter	Solirubrobacter	0.784106
Steroidobacter	IMCC26207	0.704199
Steroidobacter	Blastocatella	0.649341
Steroidobacter	Amaricoccus	0.690031
Steroidobacter	Phaselicystis	0.683744
Steroidobacter	Nakamurella	0.756398
Steroidobacter	unidentified_Vicinamibacterales	0.781616
Steroidobacter	Rhodoplanes	0.668655
Steroidobacter	Streptomyces	0.671797
Steroidobacter	Sandaracinus	0.785867
Steroidobacter	RB41	0.664614
Steroidobacter	Opitutus	0.734275
Steroidobacter	Ferruginibacter	0.633404
Steroidobacter	Actinocorallia	0.71272
Steroidobacter	Ellin517	0.72266
Steroidobacter	Acidothermus	-0.680646
Steroidobacter	Vicinamibacter	0.654665
Steroidobacter	Hassallia	0.611034
Steroidobacter	Iamia	0.723003
Steroidobacter	Arenimonas	0.733799
Steroidobacter	CL500-29_marine_group	0.824254
Steroidobacter	Marmoricola	0.691617
Luteolibacter	unidentified_Chitinophagaceae	0.676979
Luteolibacter	Pseudomonas	0.741365
Luteolibacter	Luteolibacter	1
Luteolibacter	unidentified_JG30-KF-AS9	-0.637114
Luteolibacter	Rhodovastum	0.657574
Luteolibacter	Bryobacter	-0.60239
Luteolibacter	Arachidicoccus	0.601432
Luteolibacter	Niastella	0.674365
Luteolibacter	Flavobacterium	0.676848
Luteolibacter	TM7a	0.61722
Luteolibacter	Terrimonas	0.646074
Luteolibacter	Phenylobacterium	0.6183
Luteolibacter	Novosphingobium	0.657636
Luteolibacter	Ferruginibacter	0.703194
Luteolibacter	Edaphobaculum	0.677484
Luteolibacter	Pseudorhodoplanes	0.629514
Luteolibacter	Taibaiella	0.621423
Luteolibacter	Pedobacter	0.787393
Luteolibacter	Flavitalea	0.749219
unidentified_JG30-KF-AS9	Actinospica	0.603421
unidentified_JG30-KF-AS9	Rhizobacter	-0.676178
unidentified_JG30-KF-AS9	unidentified_Chitinophagaceae	-0.619863
unidentified_JG30-KF-AS9	Lysinibacillus	0.667686
unidentified_JG30-KF-AS9	Bacillus	0.657518
unidentified_JG30-KF-AS9	Pseudomonas	-0.789826
unidentified_JG30-KF-AS9	Luteolibacter	-0.637114
unidentified_JG30-KF-AS9	unidentified_JG30-KF-AS9	1
unidentified_JG30-KF-AS9	Niastella	-0.695475
unidentified_JG30-KF-AS9	Terrimonas	-0.637145
unidentified_JG30-KF-AS9	Flavitalea	-0.606462
Clostridium_sensu_stricto_13	Gemmatimonas	-0.710684
Clostridium_sensu_stricto_13	Nocardioides	-0.619534
Clostridium_sensu_stricto_13	Kribbella	-0.616792
Clostridium_sensu_stricto_13	Lysinibacillus	0.613359
Clostridium_sensu_stricto_13	Clostridium_sensu_stricto_13	1
Clostridium_sensu_stricto_13	P3OB-42	-0.708769
Clostridium_sensu_stricto_13	Angustibacter	-0.6693
Clostridium_sensu_stricto_13	unidentified_Acidimicrobiia	-0.711087
Clostridium_sensu_stricto_13	Nakamurella	-0.617828
Clostridium_sensu_stricto_13	Streptomyces	-0.689894
Clostridium_sensu_stricto_13	1959-1	0.634316
Clostridium_sensu_stricto_13	Actinocorallia	-0.606775
Clostridium_sensu_stricto_13	Actinoplanes	-0.620422
Clostridium_sensu_stricto_13	CL500-29_marine_group	-0.646957
Clostridium_sensu_stricto_13	Marmoricola	-0.674103
Nordella	SWB02	0.776345
Nordella	Pseudonocardia	0.6382
Nordella	Labrys	0.646334
Nordella	Nordella	1
Nordella	unidentified_Solirubrobacteraceae	0.754368
Nordella	Mesorhizobium	0.762454
Nordella	MND1	0.653203
Nordella	Bauldia	0.816904
Nordella	unidentified_SC-I-84	0.600616
Nordella	IS-44	0.757214
Nordella	unidentified_IMCC26256	-0.615714
Nordella	Actinophytocola	0.731436
Nordella	Kibdelosporangium	0.677484
Nordella	Subgroup_10	0.666346
Nordella	Nakamurella	0.649481
Nordella	Rhodoplanes	0.769527
Nordella	RB41	0.713351
Nordella	Iamia	0.655697
Nordella	Sphingomonas	0.649413
Nordella	CL500-29_marine_group	0.666474
Dokdonella	Dokdonella	1
Ellin516	Gemmatimonas	-0.633199
Ellin516	unidentified_Xanthobacteraceae	-0.730395
Ellin516	Nocardioides	-0.701444
Ellin516	Variovorax	-0.858957
Ellin516	Rhizobacter	-0.715084
Ellin516	unidentified_Chitinophagaceae	-0.650062
Ellin516	Ilumatobacter	-0.623751
Ellin516	Ellin516	1
Ellin516	P3OB-42	-0.702307
Ellin516	unidentified_Solirubrobacteraceae	-0.622404
Ellin516	Mesorhizobium	-0.686671
Ellin516	Aurantisolimonas	-0.680478
Ellin516	MND1	-0.616657
Ellin516	Bauldia	-0.67809
Ellin516	Massilia	-0.783155
Ellin516	Bryobacter	0.659742
Ellin516	Aeromicrobium	-0.618866
Ellin516	Niastella	-0.678526
Ellin516	Roseiarcus	0.637168
Ellin516	Candidatus_Koribacter	0.702058
Ellin516	Terrimonas	-0.612315
Ellin516	Solirubrobacter	-0.678338
Ellin516	Kibdelosporangium	-0.603485
Ellin516	Phenylobacterium	-0.714698
Ellin516	Nakamurella	-0.807234
Ellin516	unidentified_Micropepsaceae	0.607519
Ellin516	Parafilimonas	-0.612953
Ellin516	Rhodoplanes	-0.727203
Ellin516	Frankia	0.612171
Ellin516	Pedosphaera	0.75606
Ellin516	RB41	-0.717968
Ellin516	Terracidiphilus	0.600648
Ellin516	Actinocorallia	-0.62441
Ellin516	Acidothermus	0.768609
Ellin516	Pseudorhodoplanes	-0.604395
Ellin516	Actinoplanes	-0.741894
Ellin516	Iamia	-0.60739
Ellin516	Sphingomonas	-0.737733
Ellin516	CL500-29_marine_group	-0.664357
Candidatus_Alysiosphaera	SWB02	0.623507
Candidatus_Alysiosphaera	Kineosporia	0.663803
Candidatus_Alysiosphaera	Nocardioides	0.707219
Candidatus_Alysiosphaera	unidentified_SAR324_cladeMarine_group_B	0.659404
Candidatus_Alysiosphaera	unidentified_Subgroup_2	-0.676029
Candidatus_Alysiosphaera	Kribbella	0.796613
Candidatus_Alysiosphaera	Cellulomonas	0.638925
Candidatus_Alysiosphaera	Dongia	0.671797
Candidatus_Alysiosphaera	Acidicapsa	-0.723494
Candidatus_Alysiosphaera	Steroidobacter	0.631326
Candidatus_Alysiosphaera	Candidatus_Alysiosphaera	1
Candidatus_Alysiosphaera	OM27_clade	0.647355
Candidatus_Alysiosphaera	Aurantisolimonas	0.790492
Candidatus_Alysiosphaera	Adhaeribacter	0.641213
Candidatus_Alysiosphaera	MND1	0.690133
Candidatus_Alysiosphaera	Bauldia	0.83404
Candidatus_Alysiosphaera	Nitrospira	0.655763
Candidatus_Alysiosphaera	Dactylosporangium	0.827978
Candidatus_Alysiosphaera	Pedomicrobium	0.654224
Candidatus_Alysiosphaera	Haliangium	0.724894
Candidatus_Alysiosphaera	Hamadaea	0.702846
Candidatus_Alysiosphaera	Aetherobacter	0.759391
Candidatus_Alysiosphaera	Granulicella	-0.62512
Candidatus_Alysiosphaera	JTB255_marine_benthic_group	0.637894
Candidatus_Alysiosphaera	unidentified_MBNT15	0.682274
Candidatus_Alysiosphaera	Microvirga	0.714982
Candidatus_Alysiosphaera	unidentified_Acidimicrobiia	0.658629
Candidatus_Alysiosphaera	Terrimonas	0.643191
Candidatus_Alysiosphaera	Solirubrobacter	0.833782
Candidatus_Alysiosphaera	IMCC26207	0.621029
Candidatus_Alysiosphaera	Blastocatella	0.624518
Candidatus_Alysiosphaera	Amaricoccus	0.608606
Candidatus_Alysiosphaera	Phaselicystis	0.839207
Candidatus_Alysiosphaera	Gaiella	0.766301
Candidatus_Alysiosphaera	Phenylobacterium	0.601385
Candidatus_Alysiosphaera	Nakamurella	0.630435
Candidatus_Alysiosphaera	unidentified_CWT_CU03-E12	-0.647055
Candidatus_Alysiosphaera	Parafilimonas	0.600199
Candidatus_Alysiosphaera	unidentified_Vicinamibacterales	0.609905
Candidatus_Alysiosphaera	Frankia	-0.683613
Candidatus_Alysiosphaera	Sandaracinus	0.643032
Candidatus_Alysiosphaera	1959-1	-0.60304
Candidatus_Alysiosphaera	RB41	0.678723
Candidatus_Alysiosphaera	Luedemannella	0.810755
Candidatus_Alysiosphaera	Actinocorallia	0.750148
Candidatus_Alysiosphaera	Puia	-0.658973
Candidatus_Alysiosphaera	Ellin517	0.695194
Candidatus_Alysiosphaera	JGI_0001001-H03	0.727643
Candidatus_Alysiosphaera	Vicinamibacter	0.623059
Candidatus_Alysiosphaera	Iamia	0.603541
Candidatus_Alysiosphaera	Sphingomonas	0.610929
Candidatus_Alysiosphaera	CL500-29_marine_group	0.736528
Candidatus_Alysiosphaera	Inquilinus	-0.778056
Phyllobacterium	SWB02	0.631377
Phyllobacterium	Phyllobacterium	1
Phyllobacterium	Bosea	0.749079
Phyllobacterium	Parablastomonas	0.624631
Rhodococcus	Nocardioides	0.663965
Rhodococcus	Rhodococcus	1
Rhodococcus	Mycobacterium	0.619017
Rhodococcus	Microvirga	0.607451
Rhodococcus	Solirubrobacter	0.735659
Rhodococcus	Kibdelosporangium	0.640805
Rhodococcus	Nakamurella	0.683678
Rhodococcus	Rhodoplanes	0.617977
Altererythrobacter	Kineosporia	0.618776
Altererythrobacter	Lysobacter	0.64543
Altererythrobacter	Chryseolinea	0.751145
Altererythrobacter	Ilumatobacter	0.700507
Altererythrobacter	Cellulomonas	0.713184
Altererythrobacter	Steroidobacter	0.616117
Altererythrobacter	Altererythrobacter	1
Altererythrobacter	Rhizocola	0.749588
Altererythrobacter	Paludibaculum	0.771638
Altererythrobacter	Adhaeribacter	0.714299
Altererythrobacter	Asticcacaulis	0.619935
Altererythrobacter	Flavobacterium	0.629174
Altererythrobacter	JTB255_marine_benthic_group	0.662664
Altererythrobacter	Terrimonas	0.635084
Altererythrobacter	IMCC26207	0.611585
Altererythrobacter	Amaricoccus	0.607413
Altererythrobacter	unidentified_Vicinamibacterales	0.604261
Altererythrobacter	Frankia	-0.630106
Altererythrobacter	Sandaracinus	0.667084
Altererythrobacter	Ferruginibacter	0.666137
Altererythrobacter	Luteitalea	0.693334
Altererythrobacter	Hassallia	0.655031
Altererythrobacter	Arenimonas	0.771364
Crossiella	Crossiella	1
Crossiella	Rudaea	0.686671
Crossiella	Sporichthya	0.709652
Crossiella	Taibaiella	0.642007
Chthoniobacter	Lysobacter	0.621552
Chthoniobacter	Chryseolinea	0.613927
Chthoniobacter	Cellulomonas	0.640914
Chthoniobacter	Chthoniobacter	1
Chthoniobacter	Ohtaekwangia	0.763038
Chthoniobacter	Aeromicrobium	0.635803
Chthoniobacter	Sporichthya	0.62711
Chthoniobacter	Hirschia	0.798981
Chthoniobacter	IMCC26207	0.609808
Chthoniobacter	Blastocatella	0.638423
Chthoniobacter	Amaricoccus	0.661641
Chthoniobacter	Bacteroides	-0.613927
Chthoniobacter	unidentified_Vicinamibacterales	0.60414
Chthoniobacter	Paenibacillus	-0.645893
Chthoniobacter	Sandaracinus	0.665505
Chthoniobacter	Iamia	0.652233
Chthoniobacter	CL500-29_marine_group	0.663395
Chthoniobacter	Marmoricola	0.884881
OM27_clade	Candidatus_Alysiosphaera	0.647355
OM27_clade	OM27_clade	1
OM27_clade	Ohtaekwangia	0.673362
OM27_clade	Aurantisolimonas	0.630409
OM27_clade	Haliangium	0.658627
OM27_clade	Aetherobacter	0.658835
OM27_clade	Microvirga	0.642876
OM27_clade	Hirschia	0.610072
OM27_clade	Blastocatella	0.619565
OM27_clade	unidentified_Vicinamibacterales	0.601336
Rhizocola	Chryseolinea	0.640174
Rhizocola	Ellin6067	0.662245
Rhizocola	Cellulomonas	0.627124
Rhizocola	Altererythrobacter	0.749588
Rhizocola	Rhizocola	1
Rhizocola	Luteitalea	0.853511
Rhizocola	Hassallia	0.76937
Rhizocola	Arenimonas	0.699488
Rhodovastum	Variovorax	0.619249
Rhodovastum	Rhizobacter	0.610137
Rhodovastum	unidentified_Chitinophagaceae	0.767846
Rhodovastum	Luteolibacter	0.657574
Rhodovastum	Rhodovastum	1
Rhodovastum	Verticiella	0.649648
Rhodovastum	Bryobacter	-0.760439
Rhodovastum	Arachidicoccus	0.671024
Rhodovastum	Acidipila-Silvibacterium	-0.625674
Rhodovastum	unidentified_Acidimicrobiia	0.651547
Rhodovastum	Roseiarcus	-0.691686
Rhodovastum	Candidatus_Koribacter	-0.715798
Rhodovastum	Terrimonas	0.659848
Rhodovastum	Phenylobacterium	0.790608
Rhodovastum	Ferruginibacter	0.705588
Rhodovastum	Sphingomonas	0.614052
Rhodovastum	Pedobacter	0.686117
P3OB-42	Gemmatimonas	0.780848
P3OB-42	Kineosporia	0.620516
P3OB-42	Lysobacter	0.622902
P3OB-42	unidentified_Xanthobacteraceae	0.663521
P3OB-42	Nocardioides	0.685149
P3OB-42	Variovorax	0.761422
P3OB-42	unidentified_Subgroup_2	-0.644915
P3OB-42	Rhizobacter	0.69259
P3OB-42	unidentified_Chitinophagaceae	0.66349
P3OB-42	Ilumatobacter	0.67222
P3OB-42	Cellulomonas	0.647658
P3OB-42	Dongia	0.630912
P3OB-42	Steroidobacter	0.611702
P3OB-42	Clostridium_sensu_stricto_13	-0.708769
P3OB-42	Ellin516	-0.702307
P3OB-42	P3OB-42	1
P3OB-42	Paludibaculum	0.710659
P3OB-42	Mesorhizobium	0.647157
P3OB-42	Massilia	0.723603
P3OB-42	Aeromicrobium	0.71502
P3OB-42	unidentified_Acidimicrobiia	0.658582
P3OB-42	Candidatus_Koribacter	-0.696453
P3OB-42	Terrimonas	0.73079
P3OB-42	Blastocatella	0.64874
P3OB-42	Phenylobacterium	0.644323
P3OB-42	Nakamurella	0.731693
P3OB-42	Streptomyces	0.690143
P3OB-42	Pedosphaera	-0.669173
P3OB-42	1959-1	-0.633006
P3OB-42	Opitutus	0.676058
P3OB-42	Ferruginibacter	0.738067
P3OB-42	Actinocorallia	0.675837
P3OB-42	Acidothermus	-0.612453
P3OB-42	Actinoplanes	0.753451
P3OB-42	Sphingomonas	0.753927
P3OB-42	CL500-29_marine_group	0.698039
P3OB-42	Marmoricola	0.659614
unidentified_Solirubrobacteraceae	SWB02	0.65944
unidentified_Solirubrobacteraceae	Pseudonocardia	0.662912
unidentified_Solirubrobacteraceae	Allorhizobium-Neorhizobium-Pararhizobium-Rhizobium	0.682343
unidentified_Solirubrobacteraceae	Rhizobacter	0.628884
unidentified_Solirubrobacteraceae	Labrys	0.636608
unidentified_Solirubrobacteraceae	Nordella	0.754368
unidentified_Solirubrobacteraceae	Ellin516	-0.622404
unidentified_Solirubrobacteraceae	unidentified_Solirubrobacteraceae	1
unidentified_Solirubrobacteraceae	Mesorhizobium	0.624296
unidentified_Solirubrobacteraceae	MND1	0.671762
unidentified_Solirubrobacteraceae	Bauldia	0.856012
unidentified_Solirubrobacteraceae	IS-44	0.619789
unidentified_Solirubrobacteraceae	Dactylosporangium	0.625743
unidentified_Solirubrobacteraceae	unidentified_TK10	0.646946
unidentified_Solirubrobacteraceae	unidentified_Acidimicrobiia	0.690313
unidentified_Solirubrobacteraceae	unidentified_IMCC26256	-0.601065
unidentified_Solirubrobacteraceae	Actinophytocola	0.728019
unidentified_Solirubrobacteraceae	Kibdelosporangium	0.673204
unidentified_Solirubrobacteraceae	Subgroup_10	0.769805
unidentified_Solirubrobacteraceae	unidentified_Micropepsaceae	-0.606777
unidentified_Solirubrobacteraceae	Rhodoplanes	0.779715
unidentified_Solirubrobacteraceae	RB41	0.737873
unidentified_Solirubrobacteraceae	CL500-29_marine_group	0.6317
HSB_OF53-F07	Pseudonocardia	-0.616166
HSB_OF53-F07	Bacillus	0.650202
HSB_OF53-F07	HSB_OF53-F07	1
Sphingobium	unidentified_Xanthobacteraceae	0.612958
Sphingobium	Sphingobium	1
Sphingobium	TM7a	0.775029
Paludibaculum	Gemmatimonas	0.604761
Paludibaculum	Kineosporia	0.669324
Paludibaculum	Nocardioides	0.723998
Paludibaculum	Variovorax	0.660438
Paludibaculum	Ilumatobacter	0.758345
Paludibaculum	Ellin6067	0.634259
Paludibaculum	Cellulomonas	0.855306
Paludibaculum	Steroidobacter	0.725483
Paludibaculum	Altererythrobacter	0.771638
Paludibaculum	P3OB-42	0.710659
Paludibaculum	Paludibaculum	1
Paludibaculum	Adhaeribacter	0.727187
Paludibaculum	Aeromicrobium	0.693352
Paludibaculum	Asticcacaulis	0.604623
Paludibaculum	Haliangium	0.665796
Paludibaculum	Hamadaea	0.686537
Paludibaculum	JTB255_marine_benthic_group	0.696602
Paludibaculum	Candidatus_Koribacter	-0.667038
Paludibaculum	Terrimonas	0.757059
Paludibaculum	Solirubrobacter	0.663837
Paludibaculum	IMCC26207	0.745532
Paludibaculum	Blastocatella	0.689972
Paludibaculum	Amaricoccus	0.694475
Paludibaculum	Nakamurella	0.62662
Paludibaculum	unidentified_Vicinamibacterales	0.731713
Paludibaculum	Frankia	-0.615459
Paludibaculum	Sandaracinus	0.688399
Paludibaculum	1959-1	-0.648683
Paludibaculum	Ferruginibacter	0.67539
Paludibaculum	Actinocorallia	0.729107
Paludibaculum	Ellin517	0.640145
Paludibaculum	Iamia	0.662917
Paludibaculum	Arenimonas	0.713182
Paludibaculum	CL500-29_marine_group	0.678593
1174-901-12	1174-901-12	1
1174-901-12	Collimonas	0.629483
Mesorhizobium	unidentified_Xanthobacteraceae	0.697308
Mesorhizobium	Nocardioides	0.60816
Mesorhizobium	Allorhizobium-Neorhizobium-Pararhizobium-Rhizobium	0.706698
Mesorhizobium	Variovorax	0.802232
Mesorhizobium	Rhizobacter	0.80393
Mesorhizobium	unidentified_Chitinophagaceae	0.70194
Mesorhizobium	Dongia	0.608579
Mesorhizobium	Labrys	0.787226
Mesorhizobium	Pseudomonas	0.64326
Mesorhizobium	Steroidobacter	0.606772
Mesorhizobium	Nordella	0.762454
Mesorhizobium	Ellin516	-0.686671
Mesorhizobium	P3OB-42	0.647157
Mesorhizobium	unidentified_Solirubrobacteraceae	0.624296
Mesorhizobium	Mesorhizobium	1
Mesorhizobium	Aurantisolimonas	0.643384
Mesorhizobium	Bauldia	0.691819
Mesorhizobium	Massilia	0.675563
Mesorhizobium	Bryobacter	-0.686154
Mesorhizobium	Niastella	0.738611
Mesorhizobium	unidentified_IMCC26256	-0.651443
Mesorhizobium	Candidatus_Koribacter	-0.611538
Mesorhizobium	Nitrosospira	0.642404
Mesorhizobium	Candidatus_Solibacter	-0.696154
Mesorhizobium	Phenylobacterium	0.657049
Mesorhizobium	Nakamurella	0.728602
Mesorhizobium	RB41	0.692441
Mesorhizobium	Opitutus	0.663583
Mesorhizobium	Terracidiphilus	-0.633043
Mesorhizobium	Acidothermus	-0.684615
Mesorhizobium	Pseudorhodoplanes	0.706818
Mesorhizobium	Sphingomonas	0.815314
Mesorhizobium	CL500-29_marine_group	0.740042
Ohtaekwangia	Lysobacter	0.676711
Ohtaekwangia	Nocardioides	0.656562
Ohtaekwangia	Variovorax	0.621332
Ohtaekwangia	Chryseolinea	0.733906
Ohtaekwangia	Cellulomonas	0.763351
Ohtaekwangia	Chthoniobacter	0.763038
Ohtaekwangia	OM27_clade	0.673362
Ohtaekwangia	Ohtaekwangia	1
Ohtaekwangia	Aurantisolimonas	0.640356
Ohtaekwangia	FCPS473	-0.626184
Ohtaekwangia	Aeromicrobium	0.688021
Ohtaekwangia	Aetherobacter	0.616676
Ohtaekwangia	Hirschia	0.753203
Ohtaekwangia	Terrimonas	0.606569
Ohtaekwangia	Solirubrobacter	0.630927
Ohtaekwangia	IMCC26207	0.702566
Ohtaekwangia	Amaricoccus	0.724366
Ohtaekwangia	Nakamurella	0.626556
Ohtaekwangia	unidentified_Vicinamibacterales	0.754348
Ohtaekwangia	Sandaracinus	0.692093
Ohtaekwangia	1959-1	-0.604087
Ohtaekwangia	Actinocorallia	0.710329
Ohtaekwangia	Luteitalea	0.645013
Ohtaekwangia	Iamia	0.705511
Ohtaekwangia	CL500-29_marine_group	0.660566
Ohtaekwangia	Marmoricola	0.67763
Rhodopila	Actinospica	0.622162
Rhodopila	Rhodopila	1
Rhodopila	Opitutus	-0.632455
Rhodopila	Acidothermus	0.602808
Aurantisolimonas	Variovorax	0.677919
Aurantisolimonas	unidentified_Subgroup_2	-0.682942
Aurantisolimonas	Rhizobacter	0.610721
Aurantisolimonas	unidentified_Chitinophagaceae	0.623602
Aurantisolimonas	Chryseolinea	0.625083
Aurantisolimonas	Kribbella	0.6201
Aurantisolimonas	Ilumatobacter	0.652932
Aurantisolimonas	Dongia	0.663897
Aurantisolimonas	Steroidobacter	0.661111
Aurantisolimonas	Ellin516	-0.680478
Aurantisolimonas	Candidatus_Alysiosphaera	0.790492
Aurantisolimonas	OM27_clade	0.630409
Aurantisolimonas	Mesorhizobium	0.643384
Aurantisolimonas	Ohtaekwangia	0.640356
Aurantisolimonas	Aurantisolimonas	1
Aurantisolimonas	Bauldia	0.68885
Aurantisolimonas	Bryobacter	-0.67609
Aurantisolimonas	Aeromicrobium	0.618099
Aurantisolimonas	Niastella	0.775838
Aurantisolimonas	Flavobacterium	0.616689
Aurantisolimonas	Hamadaea	0.658712
Aurantisolimonas	Aetherobacter	0.607769
Aurantisolimonas	JTB255_marine_benthic_group	0.758169
Aurantisolimonas	Microvirga	0.685285
Aurantisolimonas	unidentified_Acidimicrobiia	0.639878
Aurantisolimonas	Terrimonas	0.672693
Aurantisolimonas	Solirubrobacter	0.689216
Aurantisolimonas	Blastocatella	0.622934
Aurantisolimonas	Amaricoccus	0.680476
Aurantisolimonas	Phaselicystis	0.782058
Aurantisolimonas	Phenylobacterium	0.643507
Aurantisolimonas	unidentified_Vicinamibacterales	0.774476
Aurantisolimonas	Frankia	-0.662742
Aurantisolimonas	Pedosphaera	-0.65852
Aurantisolimonas	Sandaracinus	0.724972
Aurantisolimonas	1959-1	-0.602396
Aurantisolimonas	RB41	0.736269
Aurantisolimonas	Ferruginibacter	0.63797
Aurantisolimonas	Actinocorallia	0.765094
Aurantisolimonas	Acidothermus	-0.642488
Aurantisolimonas	JGI_0001001-H03	0.666738
Aurantisolimonas	Arenimonas	0.689092
Aurantisolimonas	CL500-29_marine_group	0.695982
FCPS473	Ohtaekwangia	-0.626184
FCPS473	FCPS473	1
FCPS473	Aeromicrobium	-0.66823
FCPS473	Hamadaea	-0.630542
FCPS473	Amaricoccus	-0.632307
FCPS473	1959-1	0.739785
FCPS473	Actinocorallia	-0.610091
Faecalibacterium	Faecalibacterium	1
unidentified_Comamonadaceae	Allorhizobium-Neorhizobium-Pararhizobium-Rhizobium	0.700944
unidentified_Comamonadaceae	Rhizobacter	0.660629
unidentified_Comamonadaceae	Labrys	0.605967
unidentified_Comamonadaceae	unidentified_Comamonadaceae	1
Rudaea	Crossiella	0.686671
Rudaea	Rudaea	1
Adhaeribacter	Kineosporia	0.679057
Adhaeribacter	Nocardioides	0.67429
Adhaeribacter	unidentified_Subgroup_2	-0.663826
Adhaeribacter	Ilumatobacter	0.629488
Adhaeribacter	Cellulomonas	0.763931
Adhaeribacter	Acidicapsa	-0.689705
Adhaeribacter	Steroidobacter	0.678957
Adhaeribacter	Candidatus_Alysiosphaera	0.641213
Adhaeribacter	Altererythrobacter	0.714299
Adhaeribacter	Paludibaculum	0.727187
Adhaeribacter	Adhaeribacter	1
Adhaeribacter	Flavobacterium	0.643825
Adhaeribacter	Acidipila-Silvibacterium	-0.638079
Adhaeribacter	Hamadaea	0.835518
Adhaeribacter	Granulicella	-0.624973
Adhaeribacter	JTB255_marine_benthic_group	0.691792
Adhaeribacter	Candidatus_Koribacter	-0.614676
Adhaeribacter	Terrimonas	0.669472
Adhaeribacter	Solirubrobacter	0.669871
Adhaeribacter	IMCC26207	0.759771
Adhaeribacter	Occallatibacter	-0.629898
Adhaeribacter	Amaricoccus	0.628847
Adhaeribacter	Phaselicystis	0.615611
Adhaeribacter	Nakamurella	0.610317
Adhaeribacter	unidentified_Vicinamibacterales	0.616783
Adhaeribacter	Frankia	-0.607095
Adhaeribacter	Sandaracinus	0.677526
Adhaeribacter	1959-1	-0.612449
Adhaeribacter	Opitutus	0.613208
Adhaeribacter	Actinocorallia	0.637419
Adhaeribacter	Ellin517	0.699399
Adhaeribacter	Vicinamibacter	0.632317
Adhaeribacter	Hassallia	0.693435
Adhaeribacter	Iamia	0.630709
Adhaeribacter	Arenimonas	0.656845
Adhaeribacter	Sphingomonas	0.614017
Adhaeribacter	CL500-29_marine_group	0.712684
Adhaeribacter	Inquilinus	-0.601933
Verticiella	Chitinophaga	0.729602
Verticiella	unidentified_Chitinophagaceae	0.682295
Verticiella	Micropepsis	0.8164
Verticiella	Rhodovastum	0.649648
Verticiella	Verticiella	1
Verticiella	Aeromicrobium	0.62884
Verticiella	Arachidicoccus	0.866678
Verticiella	Asticcacaulis	0.720925
Verticiella	Ferruginibacter	0.637076
Verticiella	Edaphobaculum	0.645884
Verticiella	Subtercola	0.682886
Verticiella	Taibaiella	0.736661
Verticiella	Pedobacter	0.697501
MND1	SWB02	0.724681
MND1	Kineosporia	0.65351
MND1	Nocardioides	0.704388
MND1	unidentified_SAR324_cladeMarine_group_B	0.639802
MND1	Variovorax	0.63486
MND1	Acidicapsa	-0.600616
MND1	Steroidobacter	0.772605
MND1	Nordella	0.653203
MND1	Ellin516	-0.616657
MND1	Candidatus_Alysiosphaera	0.690133
MND1	unidentified_Solirubrobacteraceae	0.671762
MND1	MND1	1
MND1	Bauldia	0.81463
MND1	unidentified_SC-I-84	0.652818
MND1	Nitrospira	0.819546
MND1	IS-44	0.743605
MND1	Dactylosporangium	0.801077
MND1	Pedomicrobium	0.797615
MND1	mle1-7	0.718245
MND1	Haliangium	0.740527
MND1	Acidipila-Silvibacterium	-0.615888
MND1	Microvirga	0.655701
MND1	unidentified_Acidimicrobiia	0.658695
MND1	Roseiarcus	-0.658588
MND1	unidentified_IMCC26256	-0.674695
MND1	Candidatus_Koribacter	-0.695385
MND1	Terrimonas	0.63207
MND1	Solirubrobacter	0.725139
MND1	Phaselicystis	0.759338
MND1	Gaiella	0.820769
MND1	Nakamurella	0.71206
MND1	Rhodoplanes	0.733603
MND1	RB41	0.764762
MND1	Ramlibacter	0.718181
MND1	Actinocorallia	0.639469
MND1	Acidothermus	-0.611538
MND1	Iamia	0.672311
MND1	CL500-29_marine_group	0.726573
MND1	Inquilinus	-0.682063
Pajaroellobacter	Pajaroellobacter	1
Pseudolabrys	Pseudolabrys	1
Pseudolabrys	Hyphomicrobium	0.656659
Bauldia	SWB02	0.766514
Bauldia	Kineosporia	0.621329
Bauldia	Pseudonocardia	0.706449
Bauldia	Nocardioides	0.690811
Bauldia	Variovorax	0.647218
Bauldia	Rhizobacter	0.643918
Bauldia	Kribbella	0.705758
Bauldia	Dongia	0.659607
Bauldia	Acidicapsa	-0.695167
Bauldia	Steroidobacter	0.693241
Bauldia	Nordella	0.816904
Bauldia	Ellin516	-0.67809
Bauldia	Candidatus_Alysiosphaera	0.83404
Bauldia	unidentified_Solirubrobacteraceae	0.856012
Bauldia	Mesorhizobium	0.691819
Bauldia	Aurantisolimonas	0.68885
Bauldia	MND1	0.81463
Bauldia	Bauldia	1
Bauldia	Nitrospira	0.663201
Bauldia	IS-44	0.685406
Bauldia	Dactylosporangium	0.786058
Bauldia	Pedomicrobium	0.71866
Bauldia	Haliangium	0.71005
Bauldia	Aetherobacter	0.602536
Bauldia	unidentified_TK10	0.696188
Bauldia	Microvirga	0.656727
Bauldia	unidentified_Acidimicrobiia	0.740829
Bauldia	unidentified_IMCC26256	-0.728488
Bauldia	Actinophytocola	0.753339
Bauldia	Solirubrobacter	0.77397
Bauldia	Kibdelosporangium	0.71352
Bauldia	Subgroup_10	0.745234
Bauldia	Phaselicystis	0.745616
Bauldia	Gaiella	0.734168
Bauldia	Nakamurella	0.754525
Bauldia	unidentified_Micropepsaceae	-0.701692
Bauldia	Rhodoplanes	0.831729
Bauldia	Streptomyces	0.641771
Bauldia	RB41	0.832884
Bauldia	Terracidiphilus	-0.602505
Bauldia	Luedemannella	0.621794
Bauldia	Actinocorallia	0.711379
Bauldia	JGI_0001001-H03	0.735183
Bauldia	Vicinamibacter	0.628449
Bauldia	Iamia	0.672188
Bauldia	Sphingomonas	0.720971
Bauldia	CL500-29_marine_group	0.817989
Bauldia	Inquilinus	-0.744558
Stenotrophomonas	Sporosarcina	0.615281
Stenotrophomonas	Stenotrophomonas	1
Stenotrophomonas	Parablastomonas	0.666266
Angustibacter	Gemmatimonas	0.610705
Angustibacter	Pseudonocardia	0.603774
Angustibacter	Bacillus	-0.698884
Angustibacter	Pseudomonas	0.643038
Angustibacter	Clostridium_sensu_stricto_13	-0.6693
Angustibacter	Angustibacter	1
Angustibacter	Streptomyces	0.723528
unidentified_SC-I-84	SWB02	0.794485
unidentified_SC-I-84	Nordella	0.600616
unidentified_SC-I-84	MND1	0.652818
unidentified_SC-I-84	unidentified_SC-I-84	1
unidentified_SC-I-84	IS-44	0.675452
unidentified_SC-I-84	Dactylosporangium	0.613431
unidentified_SC-I-84	Pedomicrobium	0.642678
unidentified_SC-I-84	mle1-7	0.633301
unidentified_SC-I-84	Rhodomicrobium	0.720116
unidentified_SC-I-84	unidentified_IMCC26256	-0.600598
Massilia	Gemmatimonas	0.663196
Massilia	unidentified_Xanthobacteraceae	0.703216
Massilia	Nocardioides	0.647462
Massilia	Variovorax	0.903933
Massilia	Rhizobacter	0.681057
Massilia	Ilumatobacter	0.790284
Massilia	Dongia	0.630853
Massilia	Ellin516	-0.783155
Massilia	P3OB-42	0.723603
Massilia	Mesorhizobium	0.675563
Massilia	Massilia	1
Massilia	Bryobacter	-0.631118
Massilia	Aeromicrobium	0.6789
Massilia	Niastella	0.693879
Massilia	Flavobacterium	0.616753
Massilia	Hamadaea	0.625842
Massilia	Roseiarcus	-0.606887
Massilia	Candidatus_Koribacter	-0.659331
Massilia	Nitrosospira	0.685616
Massilia	Phenylobacterium	0.69966
Massilia	Nakamurella	0.685744
Massilia	Pedosphaera	-0.611139
Massilia	RB41	0.603408
Massilia	Opitutus	0.669511
Massilia	Terracidiphilus	-0.623975
Massilia	Acidothermus	-0.729284
Massilia	Actinoplanes	0.710104
Massilia	Devosia	0.704318
Massilia	Sphingomonas	0.80283
Nitrospira	Burkholderia-Caballeronia-Paraburkholderia	-0.60985
Nitrospira	unidentified_SAR324_cladeMarine_group_B	0.648921
Nitrospira	FFCH5858	0.616263
Nitrospira	Candidatus_Alysiosphaera	0.655763
Nitrospira	MND1	0.819546
Nitrospira	Bauldia	0.663201
Nitrospira	Nitrospira	1
Nitrospira	Dactylosporangium	0.691301
Nitrospira	Pedomicrobium	0.777714
Nitrospira	Hamadaea	0.63561
Nitrospira	unidentified_MBNT15	0.609752
Nitrospira	Phaselicystis	0.678929
Nitrospira	Gaiella	0.773374
Nitrospira	RB41	0.678468
Nitrospira	Ramlibacter	0.760157
Nitrospira	Sphingomonas	0.602194
Bryobacter	Acidibacter	0.609231
Bryobacter	unidentified_Xanthobacteraceae	-0.673664
Bryobacter	Allorhizobium-Neorhizobium-Pararhizobium-Rhizobium	-0.637414
Bryobacter	Variovorax	-0.660639
Bryobacter	unidentified_Subgroup_2	0.622043
Bryobacter	unidentified_Chitinophagaceae	-0.710506
Bryobacter	Dongia	-0.723601
Bryobacter	Labrys	-0.602924
Bryobacter	Pseudomonas	-0.655608
Bryobacter	Luteolibacter	-0.60239
Bryobacter	Ellin516	0.659742
Bryobacter	Rhodovastum	-0.760439
Bryobacter	Mesorhizobium	-0.686154
Bryobacter	Aurantisolimonas	-0.67609
Bryobacter	Massilia	-0.631118
Bryobacter	Bryobacter	1
Bryobacter	Niastella	-0.716758
Bryobacter	Flavobacterium	-0.675562
Bryobacter	Acidipila-Silvibacterium	0.71783
Bryobacter	Roseiarcus	0.627428
Bryobacter	unidentified_IMCC26256	0.635554
Bryobacter	Candidatus_Koribacter	0.762308
Bryobacter	Occallatibacter	0.659231
Bryobacter	Candidatus_Solibacter	0.78
Bryobacter	Phenylobacterium	-0.853241
Bryobacter	Arthrobacter	-0.643545
Bryobacter	Pedosphaera	0.719369
Bryobacter	Terracidiphilus	0.626541
Bryobacter	Acidothermus	0.735385
Bryobacter	Sphingomonas	-0.711428
Bryobacter	Flavitalea	-0.633689
Mycobacterium	Pseudonocardia	0.691538
Mycobacterium	Nocardioides	0.65358
Mycobacterium	Kribbella	0.69142
Mycobacterium	Streptosporangium	0.658706
Mycobacterium	Cellulomonas	0.632836
Mycobacterium	Rhodococcus	0.619017
Mycobacterium	Mycobacterium	1
Mycobacterium	Aeromicrobium	0.634813
Mycobacterium	Haliangium	0.610502
Mycobacterium	Hirschia	0.68961
Mycobacterium	Terrimonas	0.606216
Mycobacterium	Solirubrobacter	0.656665
Mycobacterium	IMCC26207	0.733097
Mycobacterium	Blastocatella	0.607589
Mycobacterium	Nakamurella	0.657434
Mycobacterium	Streptomyces	0.653077
Mycobacterium	Iamia	0.718876
Mycobacterium	CL500-29_marine_group	0.631518
Mycobacterium	Marmoricola	0.645053
Cohnella	Cohnella	1
IS-44	SWB02	0.741802
IS-44	Steroidobacter	0.652299
IS-44	Nordella	0.757214
IS-44	unidentified_Solirubrobacteraceae	0.619789
IS-44	MND1	0.743605
IS-44	Bauldia	0.685406
IS-44	unidentified_SC-I-84	0.675452
IS-44	IS-44	1
IS-44	Microvirga	0.635714
IS-44	Kibdelosporangium	0.612558
IS-44	Subgroup_10	0.691553
IS-44	Rhodoplanes	0.73105
IS-44	RB41	0.660254
IS-44	Iamia	0.628945
Dactylosporangium	SWB02	0.666476
Dactylosporangium	Kineosporia	0.611215
Dactylosporangium	Nocardioides	0.612245
Dactylosporangium	unidentified_SAR324_cladeMarine_group_B	0.780673
Dactylosporangium	Kribbella	0.653195
Dactylosporangium	Acidicapsa	-0.632025
Dactylosporangium	Steroidobacter	0.607968
Dactylosporangium	Candidatus_Alysiosphaera	0.827978
Dactylosporangium	unidentified_Solirubrobacteraceae	0.625743
Dactylosporangium	MND1	0.801077
Dactylosporangium	Bauldia	0.786058
Dactylosporangium	unidentified_SC-I-84	0.613431
Dactylosporangium	Nitrospira	0.691301
Dactylosporangium	Dactylosporangium	1
Dactylosporangium	Pedomicrobium	0.790608
Dactylosporangium	mle1-7	0.67578
Dactylosporangium	Haliangium	0.604195
Dactylosporangium	unidentified_TK10	0.618241
Dactylosporangium	Granulicella	-0.601
Dactylosporangium	unidentified_MBNT15	0.793217
Dactylosporangium	Microvirga	0.627159
Dactylosporangium	Rhodomicrobium	0.678668
Dactylosporangium	unidentified_Desulfobacterota	0.602735
Dactylosporangium	unidentified_Acidimicrobiia	0.614556
Dactylosporangium	Hyphomicrobium	0.654734
Dactylosporangium	unidentified_IMCC26256	-0.637543
Dactylosporangium	Solirubrobacter	0.696941
Dactylosporangium	Phaselicystis	0.770031
Dactylosporangium	Gaiella	0.905348
Dactylosporangium	unidentified_CWT_CU03-E12	-0.60434
Dactylosporangium	RB41	0.618626
Dactylosporangium	Luedemannella	0.706824
Dactylosporangium	Inquilinus	-0.669234
unidentified_Caulobacteraceae	unidentified_Caulobacteraceae	1
Aeromicrobium	Gemmatimonas	0.752049
Aeromicrobium	Pseudonocardia	0.628734
Aeromicrobium	unidentified_Xanthobacteraceae	0.658569
Aeromicrobium	Nocardioides	0.691792
Aeromicrobium	Chitinophaga	0.670683
Aeromicrobium	Variovorax	0.751904
Aeromicrobium	unidentified_Subgroup_2	-0.62234
Aeromicrobium	Rhizobacter	0.620571
Aeromicrobium	unidentified_Chitinophagaceae	0.627606
Aeromicrobium	Ilumatobacter	0.842038
Aeromicrobium	Cellulomonas	0.676266
Aeromicrobium	Dongia	0.689656
Aeromicrobium	Steroidobacter	0.623329
Aeromicrobium	Ellin516	-0.618866
Aeromicrobium	Chthoniobacter	0.635803
Aeromicrobium	P3OB-42	0.71502
Aeromicrobium	Paludibaculum	0.693352
Aeromicrobium	Ohtaekwangia	0.688021
Aeromicrobium	Aurantisolimonas	0.618099
Aeromicrobium	FCPS473	-0.66823
Aeromicrobium	Verticiella	0.62884
Aeromicrobium	Massilia	0.6789
Aeromicrobium	Mycobacterium	0.634813
Aeromicrobium	Aeromicrobium	1
Aeromicrobium	Niastella	0.700082
Aeromicrobium	Hamadaea	0.658565
Aeromicrobium	Microvirga	0.619618
Aeromicrobium	Hirschia	0.717101
Aeromicrobium	Candidatus_Koribacter	-0.626997
Aeromicrobium	Terrimonas	0.781093
Aeromicrobium	Nitrosospira	0.60276
Aeromicrobium	Blastocatella	0.679842
Aeromicrobium	Amaricoccus	0.844946
Aeromicrobium	Nakamurella	0.673153
Aeromicrobium	unidentified_Vicinamibacterales	0.632318
Aeromicrobium	Streptomyces	0.727733
Aeromicrobium	Sandaracinus	0.636546
Aeromicrobium	1959-1	-0.754945
Aeromicrobium	Ferruginibacter	0.725237
Aeromicrobium	Actinocorallia	0.65909
Aeromicrobium	Acidothermus	-0.609629
Aeromicrobium	JGI_0001001-H03	0.606579
Aeromicrobium	Actinoplanes	0.680411
Aeromicrobium	Iamia	0.729891
Aeromicrobium	Taibaiella	0.713445
Aeromicrobium	Arenimonas	0.627191
Aeromicrobium	Sphingomonas	0.659816
Aeromicrobium	CL500-29_marine_group	0.679929
Aeromicrobium	Pedobacter	0.603437
Aeromicrobium	Marmoricola	0.638627
Edaphobacter	Edaphobacter	1
Edaphobacter	Arachidicoccus	-0.613003
Edaphobacter	Bradyrhizobium	0.690517
Pedomicrobium	Burkholderia-Caballeronia-Paraburkholderia	-0.633321
Pedomicrobium	unidentified_SAR324_cladeMarine_group_B	0.730712
Pedomicrobium	Candidatus_Alysiosphaera	0.654224
Pedomicrobium	MND1	0.797615
Pedomicrobium	Bauldia	0.71866
Pedomicrobium	unidentified_SC-I-84	0.642678
Pedomicrobium	Nitrospira	0.777714
Pedomicrobium	Dactylosporangium	0.790608
Pedomicrobium	Pedomicrobium	1
Pedomicrobium	mle1-7	0.637274
Pedomicrobium	Granulicella	-0.604463
Pedomicrobium	unidentified_MBNT15	0.802853
Pedomicrobium	Rhodomicrobium	0.64613
Pedomicrobium	unidentified_Desulfobacterota	0.782977
Pedomicrobium	unidentified_IMCC26256	-0.777884
Pedomicrobium	Phaselicystis	0.806433
Pedomicrobium	Gaiella	0.819931
Pedomicrobium	RB41	0.647489
Pedomicrobium	Luedemannella	0.653432
Pedomicrobium	Inquilinus	-0.609164
mle1-7	Acidicapsa	-0.670774
mle1-7	MND1	0.718245
mle1-7	unidentified_SC-I-84	0.633301
mle1-7	Dactylosporangium	0.67578
mle1-7	Pedomicrobium	0.637274
mle1-7	mle1-7	1
mle1-7	Granulicella	-0.751347
mle1-7	Inquilinus	-0.644453
Methylovirgula	Methylovirgula	1
Methylovirgula	Methylocapsa	0.631012
Methylovirgula	unidentified_67-14	-0.600898
Lacunisphaera	Lacunisphaera	1
Arachidicoccus	Chitinophaga	0.614043
Arachidicoccus	Rhizobacter	0.617418
Arachidicoccus	unidentified_Chitinophagaceae	0.773849
Arachidicoccus	Micropepsis	0.745224
Arachidicoccus	Luteolibacter	0.601432
Arachidicoccus	Rhodovastum	0.671024
Arachidicoccus	Verticiella	0.866678
Arachidicoccus	Edaphobacter	-0.613003
Arachidicoccus	Arachidicoccus	1
Arachidicoccus	Asticcacaulis	0.621764
Arachidicoccus	Ferruginibacter	0.710992
Arachidicoccus	Edaphobaculum	0.744022
Arachidicoccus	Pedobacter	0.687247
Ureibacillus	Ureibacillus	1
Ureibacillus	unidentified_67-14	0.622255
Ureibacillus	unidentified_Micropepsaceae	0.700073
Ureibacillus	Terracidiphilus	0.685835
Asticcacaulis	Chitinophaga	0.702905
Asticcacaulis	unidentified_Chitinophagaceae	0.610477
Asticcacaulis	Ilumatobacter	0.675655
Asticcacaulis	Altererythrobacter	0.619935
Asticcacaulis	Paludibaculum	0.604623
Asticcacaulis	Verticiella	0.720925
Asticcacaulis	Arachidicoccus	0.621764
Asticcacaulis	Asticcacaulis	1
Asticcacaulis	Taibaiella	0.63556
Haliangium	SWB02	0.666734
Haliangium	Kineosporia	0.704267
Haliangium	Pseudonocardia	0.707059
Haliangium	Nocardioides	0.789221
Haliangium	Variovorax	0.61651
Haliangium	Kribbella	0.73273
Haliangium	unidentified_KD4-96	0.602944
Haliangium	Cellulomonas	0.656629
Haliangium	Steroidobacter	0.748509
Haliangium	Candidatus_Alysiosphaera	0.724894
Haliangium	OM27_clade	0.658627
Haliangium	Paludibaculum	0.665796
Haliangium	MND1	0.740527
Haliangium	Bauldia	0.71005
Haliangium	Mycobacterium	0.610502
Haliangium	Dactylosporangium	0.604195
Haliangium	Haliangium	1
Haliangium	Hamadaea	0.620623
Haliangium	Aetherobacter	0.696306
Haliangium	Microvirga	0.662926
Haliangium	unidentified_Acidimicrobiia	0.618683
Haliangium	Nonomuraea	0.623069
Haliangium	Hirschia	0.693292
Haliangium	Candidatus_Koribacter	-0.638584
Haliangium	Terrimonas	0.691049
Haliangium	Solirubrobacter	0.816468
Haliangium	IMCC26207	0.666728
Haliangium	Blastocatella	0.80986
Haliangium	Amaricoccus	0.676422
Haliangium	Subgroup_10	0.631518
Haliangium	Phaselicystis	0.623147
Haliangium	Nakamurella	0.704502
Haliangium	unidentified_Vicinamibacterales	0.600362
Haliangium	Rhodoplanes	0.65833
Haliangium	Streptomyces	0.658973
Haliangium	Sandaracinus	0.620558
Haliangium	Actinocorallia	0.732241
Haliangium	Ellin517	0.669907
Haliangium	JGI_0001001-H03	0.65577
Haliangium	Iamia	0.74846
Haliangium	CL500-29_marine_group	0.749038
Haliangium	Marmoricola	0.613852
Haliangium	Inquilinus	-0.632339
Niastella	unidentified_Xanthobacteraceae	0.713283
Niastella	Actinospica	-0.734867
Niastella	Variovorax	0.768528
Niastella	unidentified_Subgroup_2	-0.658855
Niastella	Rhizobacter	0.703759
Niastella	unidentified_Chitinophagaceae	0.720181
Niastella	Ilumatobacter	0.760987
Niastella	Dongia	0.665412
Niastella	Pseudomonas	0.709369
Niastella	Steroidobacter	0.643922
Niastella	Luteolibacter	0.674365
Niastella	unidentified_JG30-KF-AS9	-0.695475
Niastella	Ellin516	-0.678526
Niastella	Mesorhizobium	0.738611
Niastella	Aurantisolimonas	0.775838
Niastella	Massilia	0.693879
Niastella	Bryobacter	-0.716758
Niastella	Aeromicrobium	0.700082
Niastella	Niastella	1
Niastella	Flavobacterium	0.741882
Niastella	Hamadaea	0.622175
Niastella	Bosea	0.669342
Niastella	JTB255_marine_benthic_group	0.616309
Niastella	TM7a	0.614825
Niastella	Candidatus_Koribacter	-0.649744
Niastella	Terrimonas	0.681111
Niastella	Nitrosospira	0.746269
Niastella	Amaricoccus	0.653576
Niastella	Candidatus_Solibacter	-0.661399
Niastella	Phenylobacterium	0.615627
Niastella	Nakamurella	0.600328
Niastella	unidentified_Vicinamibacterales	0.628121
Niastella	Opitutus	0.629346
Niastella	Ferruginibacter	0.614151
Niastella	Luteitalea	0.634641
Niastella	Acidothermus	-0.72987
Niastella	Pseudorhodoplanes	0.623357
Niastella	Devosia	0.646843
Niastella	Arenimonas	0.655995
Niastella	Sphingomonas	0.671855
Niastella	CL500-29_marine_group	0.634814
Niastella	Pedobacter	0.619522
Niastella	Flavitalea	0.69513
Flavobacterium	Variovorax	0.616704
Flavobacterium	unidentified_Subgroup_2	-0.753157
Flavobacterium	unidentified_Chitinophagaceae	0.769339
Flavobacterium	Chryseolinea	0.60905
Flavobacterium	Ilumatobacter	0.68097
Flavobacterium	Dongia	0.677931
Flavobacterium	Pseudomonas	0.61153
Flavobacterium	Steroidobacter	0.612897
Flavobacterium	Luteolibacter	0.676848
Flavobacterium	Altererythrobacter	0.629174
Flavobacterium	Aurantisolimonas	0.616689
Flavobacterium	Adhaeribacter	0.643825
Flavobacterium	Massilia	0.616753
Flavobacterium	Bryobacter	-0.675562
Flavobacterium	Niastella	0.741882
Flavobacterium	Flavobacterium	1
Flavobacterium	Acidipila-Silvibacterium	-0.679274
Flavobacterium	Hamadaea	0.602514
Flavobacterium	JTB255_marine_benthic_group	0.680789
Flavobacterium	Roseiarcus	-0.655318
Flavobacterium	Candidatus_Koribacter	-0.723912
Flavobacterium	Terrimonas	0.703383
Flavobacterium	Occallatibacter	-0.678248
Flavobacterium	Sandaracinus	0.711822
Flavobacterium	Opitutus	0.717618
Flavobacterium	Ferruginibacter	0.738786
Flavobacterium	Acidothermus	-0.719883
Flavobacterium	Hassallia	0.600884
Flavobacterium	Flavitalea	0.6717
Acidipila-Silvibacterium	Burkholderia-Caballeronia-Paraburkholderia	0.648971
Acidipila-Silvibacterium	Actinospica	0.60985
Acidipila-Silvibacterium	unidentified_Subgroup_2	0.759138
Acidipila-Silvibacterium	unidentified_Chitinophagaceae	-0.640068
Acidipila-Silvibacterium	Dongia	-0.704117
Acidipila-Silvibacterium	Steroidobacter	-0.614201
Acidipila-Silvibacterium	Rhodovastum	-0.625674
Acidipila-Silvibacterium	Adhaeribacter	-0.638079
Acidipila-Silvibacterium	MND1	-0.615888
Acidipila-Silvibacterium	Bryobacter	0.71783
Acidipila-Silvibacterium	Flavobacterium	-0.679274
Acidipila-Silvibacterium	Acidipila-Silvibacterium	1
Acidipila-Silvibacterium	unidentified_Acidimicrobiia	-0.626016
Acidipila-Silvibacterium	Roseiarcus	0.679107
Acidipila-Silvibacterium	Candidatus_Koribacter	0.815926
Acidipila-Silvibacterium	Terrimonas	-0.730802
Acidipila-Silvibacterium	Occallatibacter	0.741296
Acidipila-Silvibacterium	Phenylobacterium	-0.662178
Acidipila-Silvibacterium	unidentified_Acetobacteraceae	0.629858
Acidipila-Silvibacterium	Bradyrhizobium	0.603578
Acidipila-Silvibacterium	Ferruginibacter	-0.623267
Acidipila-Silvibacterium	Acidothermus	0.610887
Hamadaea	Kineosporia	0.664144
Hamadaea	Nocardioides	0.6828
Hamadaea	Variovorax	0.658842
Hamadaea	unidentified_Subgroup_2	-0.658483
Hamadaea	Kribbella	0.611914
Hamadaea	Ilumatobacter	0.779295
Hamadaea	Cellulomonas	0.686379
Hamadaea	Steroidobacter	0.625156
Hamadaea	Candidatus_Alysiosphaera	0.702846
Hamadaea	Paludibaculum	0.686537
Hamadaea	Aurantisolimonas	0.658712
Hamadaea	FCPS473	-0.630542
Hamadaea	Adhaeribacter	0.835518
Hamadaea	Massilia	0.625842
Hamadaea	Nitrospira	0.63561
Hamadaea	Aeromicrobium	0.658565
Hamadaea	Haliangium	0.620623
Hamadaea	Niastella	0.622175
Hamadaea	Flavobacterium	0.602514
Hamadaea	Hamadaea	1
Hamadaea	JTB255_marine_benthic_group	0.652843
Hamadaea	Microvirga	0.630157
Hamadaea	Hirschia	0.610159
Hamadaea	Candidatus_Koribacter	-0.60657
Hamadaea	Terrimonas	0.635589
Hamadaea	Solirubrobacter	0.700059
Hamadaea	IMCC26207	0.697077
Hamadaea	Blastocatella	0.652766
Hamadaea	Amaricoccus	0.745287
Hamadaea	Phaselicystis	0.644005
Hamadaea	unidentified_Vicinamibacterales	0.660275
Hamadaea	Sandaracinus	0.66168
Hamadaea	1959-1	-0.741545
Hamadaea	Ramlibacter	0.615046
Hamadaea	Actinocorallia	0.742122
Hamadaea	Ellin517	0.625621
Hamadaea	JGI_0001001-H03	0.675955
Hamadaea	Iamia	0.604364
Hamadaea	Sphingomonas	0.626318
Hamadaea	CL500-29_marine_group	0.685225
Aetherobacter	Nocardioides	0.655284
Aetherobacter	Kribbella	0.766636
Aetherobacter	Candidatus_Alysiosphaera	0.759391
Aetherobacter	OM27_clade	0.658835
Aetherobacter	Ohtaekwangia	0.616676
Aetherobacter	Aurantisolimonas	0.607769
Aetherobacter	Bauldia	0.602536
Aetherobacter	Haliangium	0.696306
Aetherobacter	Aetherobacter	1
Aetherobacter	Microvirga	0.869267
Aetherobacter	Hirschia	0.638513
Aetherobacter	Solirubrobacter	0.748745
Aetherobacter	Amaricoccus	0.612083
Aetherobacter	Phaselicystis	0.654353
Aetherobacter	Actinocorallia	0.724431
Aetherobacter	Puia	-0.642954
Aetherobacter	CL500-29_marine_group	0.635042
Actinomadura	Actinomadura	1
Parvibaculum	Parvibaculum	1
Parvibaculum	Nitrosospira	0.732559
Parvibaculum	Candidatus_Solibacter	-0.669436
Parvibaculum	Arthrobacter	0.628412
unidentified_TK10	Acidibacter	-0.611271
unidentified_TK10	Acidicapsa	-0.663075
unidentified_TK10	unidentified_Solirubrobacteraceae	0.646946
unidentified_TK10	Bauldia	0.696188
unidentified_TK10	Dactylosporangium	0.618241
unidentified_TK10	unidentified_TK10	1
unidentified_TK10	unidentified_Acidimicrobiia	0.682751
unidentified_TK10	Candidatus_Udaeobacter	0.65833
unidentified_TK10	Actinophytocola	0.635279
unidentified_TK10	Subgroup_10	0.648066
[truncated: 1,972 more rows]

## Sheet: Nodes_P-site
Bacterial Genera	Phyla
unidentified_Steroidobacteraceae	Proteobacteria
Terrimonas	Bacteroidota
Bradyrhizobium	Proteobacteria
Opitutus	Verrucomicrobiota
unidentified_Acetobacteraceae	Proteobacteria
Ellin516	Verrucomicrobiota
Megamonas	Firmicutes
Minicystis	Myxococcota
Roseimicrobium	Verrucomicrobiota
Dongia	Proteobacteria
Phyllobacterium	Proteobacteria
Rhizobacter	Proteobacteria
Luedemannella	Actinobacteriota
Acidicapsa	Acidobacteriota
Candidatus_Xiphinematobacter	Verrucomicrobiota
Bacteroides	Bacteroidota
Rhodanobacter	Proteobacteria
Monoglobus	Firmicutes
Acidocella	Proteobacteria
Acidibacter	Proteobacteria
unidentified_Sphingomonadaceae	Proteobacteria
Nocardioides	Actinobacteriota
unidentified_Alphaproteobacteria	Proteobacteria
unidentified_IMCC26256	Actinobacteriota
Luteibacter	Proteobacteria
Chthoniobacter	Verrucomicrobiota
Edaphobaculum	Bacteroidota
Collimonas	Proteobacteria
Acidisphaera	Proteobacteria
Caulobacter	Proteobacteria
mle1-7	Proteobacteria
Aquisphaera	Planctomycetota
Rudaea	Proteobacteria
1959-1	Chloroflexi
unidentified_Micropepsaceae	Proteobacteria
FCPS473	Chloroflexi
SWB02	Proteobacteria
Hyphomicrobium	Proteobacteria
Sporosarcina	Firmicutes
Angustibacter	Actinobacteriota
Allorhizobium-Neorhizobium-Pararhizobium-Rhizobium	Proteobacteria
Kribbella	Actinobacteriota
Subgroup_10	Acidobacteriota
unidentified_Gemmatimonadaceae	Gemmatimonadota
Aetherobacter	Myxococcota
Dactylosporangium	Actinobacteriota
Lacunisphaera	Verrucomicrobiota
Parabacteroides	Bacteroidota
unidentified_Saprospiraceae	Bacteroidota
Paenibacillus	Firmicutes
Rhodomicrobium	Proteobacteria
Pseudolabrys	Proteobacteria
Phenylobacterium	Proteobacteria
Haliangium	Myxococcota
Legionella	Proteobacteria
Fusicatenibacter	Firmicutes
Bauldia	Proteobacteria
MND1	Proteobacteria
Ahniella	Proteobacteria
Agathobacter	Firmicutes
Butyricicoccus	Firmicutes
Nitrospira	Nitrospirota
Plot4-2H12	Proteobacteria
unidentified_TK10	Chloroflexi
Candidatus_Koribacter	Acidobacteriota
Streptomyces	Actinobacteriota
ADurbBin063-1	Verrucomicrobiota
Burkholderia-Caballeronia-Paraburkholderia	Proteobacteria
Ferruginibacter	Bacteroidota
Faecalibacterium	Firmicutes
unidentified_CWT_CU03-E12	Bacteroidota
Roseburia	Firmicutes
Solirubrobacter	Actinobacteriota
Ruminococcus	Firmicutes
Crossiella	Actinobacteriota
unidentified_Methylacidiphilaceae	Verrucomicrobiota
unidentified_Caulobacteraceae	Proteobacteria
Acidipila-Silvibacterium	Acidobacteriota
Bdellovibrio	Bdellovibrionota
Subdoligranulum	Firmicutes
Ellin6067	Proteobacteria
Pedomicrobium	Proteobacteria
CL500-29_marine_group	Actinobacteriota
Collinsella	Actinobacteriota
Actinomadura	Actinobacteriota
Pseudomonas	Proteobacteria
Methylocapsa	Proteobacteria
Actinoallomurus	Actinobacteriota
Nocardia	Actinobacteriota
unidentified_Subgroup_2	Acidobacteriota
Taibaiella	Bacteroidota
unidentified_Gaiellales	Actinobacteriota
Asticcacaulis	Proteobacteria
Rhodoplanes	Proteobacteria
Reyranella	Proteobacteria
Georgfuchsia	Proteobacteria
Lachnospira	Firmicutes
Sphingomonas	Proteobacteria
Methylocella	Proteobacteria
Variovorax	Proteobacteria
Acidisoma	Proteobacteria
Escherichia-Shigella	Proteobacteria
Edaphobacter	Acidobacteriota
Cytophaga	Bacteroidota
Amycolatopsis	Actinobacteriota
Marmoricola	Actinobacteriota
Inquilinus	Proteobacteria
Cerasicoccus	Verrucomicrobiota
Candidatus_Udaeobacter	Verrucomicrobiota
Roseiarcus	Proteobacteria
Hirschia	Proteobacteria
AAP99	Proteobacteria
Labrys	Proteobacteria
Thermosporothrix	Chloroflexi
Bacillus	Firmicutes
Puia	Bacteroidota
Acidicaldus	Proteobacteria
Blautia	Firmicutes
Mucilaginibacter	Bacteroidota
unidentified_Pedosphaeraceae	Verrucomicrobiota
Mycobacterium	Actinobacteriota
Tundrisphaera	Planctomycetota
unidentified_Micromonosporaceae	Actinobacteriota
Anaeromyxobacter	Myxococcota
Coxiella	Proteobacteria
Rhodopila	Proteobacteria
Catenulispora	Actinobacteriota
Ralstonia	Proteobacteria
Lactobacillus	Firmicutes
unidentified_Chitinophagaceae	Bacteroidota
Nevskia	Proteobacteria
Streptosporangium	Actinobacteriota
unidentified_67-14	Actinobacteriota
Rhodovastum	Proteobacteria
Gemmata	Planctomycetota
P3OB-42	Myxococcota
unidentified_0319-6G20	Bdellovibrionota
Bryobacter	Acidobacteriota
Lachnoclostridium	Firmicutes
Lachnospiraceae_ND3007_group	Firmicutes
Methylobacterium-Methylorubrum	Proteobacteria
Iamia	Actinobacteriota
Cellulomonas	Actinobacteriota
Clostridium_sensu_stricto_1	Firmicutes
Phaselicystis	Myxococcota
unidentified_Acidimicrobiia	Actinobacteriota
Bifidobacterium	Actinobacteriota
Conexibacter	Actinobacteriota
unidentified_Xanthobacteraceae	Proteobacteria
Ktedonobacter	Chloroflexi
Lachnospiraceae_NK4A136_group	Firmicutes
Anaerostipes	Firmicutes
HSB_OF53-F07	Chloroflexi
Gaiella	Actinobacteriota
Dinghuibacter	Bacteroidota
Steroidobacter	Proteobacteria
unidentified_Fibrobacteraceae	Fibrobacterota
[Eubacterium]_hallii_group	Firmicutes
Acidiphilium	Proteobacteria
Sporichthya	Actinobacteriota
Dokdonella	Proteobacteria
Acidothermus	Actinobacteriota
Mesorhizobium	Proteobacteria
Others	Others
[Eubacterium]_eligens_group	Firmicutes
Candidatus_Solibacter	Acidobacteriota
IS-44	Proteobacteria
Pandoraea	Proteobacteria
Actinospica	Actinobacteriota
unidentified_SAR324_cladeMarine_group_B	SAR324_cladeMarine_group_B
Granulicella	Acidobacteriota
Pseudonocardia	Actinobacteriota
unidentified_Oxalobacteraceae	Proteobacteria
Gemmatimonas	Gemmatimonadota
Candidatus_Nostocoida	Planctomycetota
Terracidiphilus	Acidobacteriota
JG30a-KF-32	Chloroflexi
unidentified_Comamonadaceae	Proteobacteria
Pedosphaera	Verrucomicrobiota
Tyzzerella	Firmicutes
unidentified_Candidatus_Jorgensenbacteria	Patescibacteria
Frankia	Actinobacteriota
Duganella	Proteobacteria
Pajaroellobacter	Myxococcota
Actinoplanes	Actinobacteriota
Jatrophihabitans	Actinobacteriota
Aquicella	Proteobacteria
Nakamurella	Actinobacteriota
Dyella	Proteobacteria
Romboutsia	Firmicutes
Occallatibacter	Acidobacteriota
Devosia	Proteobacteria

## Sheet: P-site_16S_Network
Group1	Group2	Spearman Index
unidentified_Steroidobacteraceae	unidentified_Steroidobacteraceae	1
unidentified_Steroidobacteraceae	Subgroup_10	0.639082
unidentified_Steroidobacteraceae	Inquilinus	-0.726898
unidentified_Steroidobacteraceae	Conexibacter	0.650688
unidentified_Steroidobacteraceae	HSB_OF53-F07	0.661841
unidentified_Steroidobacteraceae	Steroidobacter	-0.61461
Terrimonas	Terrimonas	1
Terrimonas	Bacteroides	-0.629224
Terrimonas	unidentified_Sphingomonadaceae	0.657093
Terrimonas	SWB02	0.783742
Terrimonas	unidentified_Saprospiraceae	0.696759
Terrimonas	Ahniella	0.726207
Terrimonas	Nitrospira	0.786089
Terrimonas	Ellin6067	0.739653
Terrimonas	CL500-29_marine_group	0.74643
Terrimonas	Hirschia	0.647029
Terrimonas	AAP99	0.638267
Bradyrhizobium	Bradyrhizobium	1
Bradyrhizobium	unidentified_Caulobacteraceae	-0.670784
Opitutus	Opitutus	1
Opitutus	Rhodanobacter	0.654797
Opitutus	Chthoniobacter	0.614284
Opitutus	Collimonas	0.667034
Opitutus	Angustibacter	0.656057
Opitutus	Haliangium	0.646849
Opitutus	Cytophaga	0.698403
Opitutus	unidentified_Acidimicrobiia	0.60505
Opitutus	unidentified_Fibrobacteraceae	0.632507
unidentified_Acetobacteraceae	unidentified_Acetobacteraceae	1
Ellin516	Ellin516	1
Ellin516	Lacunisphaera	0.72719
Ellin516	Pseudolabrys	0.617596
Ellin516	Reyranella	0.697075
Ellin516	Frankia	0.64588
Megamonas	Megamonas	1
Megamonas	Fusicatenibacter	0.707395
Megamonas	Agathobacter	0.813395
Megamonas	Butyricicoccus	0.697521
Megamonas	Faecalibacterium	0.653359
Megamonas	Roseburia	0.676208
Megamonas	Collinsella	0.679013
Megamonas	Lachnospira	0.780947
Megamonas	Blautia	0.704262
Megamonas	Lachnoclostridium	0.811448
Megamonas	[Eubacterium]_hallii_group	0.764075
Minicystis	Minicystis	1
Minicystis	Catenulispora	-0.647546
Roseimicrobium	Roseimicrobium	1
Roseimicrobium	Hyphomicrobium	0.627106
Roseimicrobium	Pseudolabrys	0.600151
Roseimicrobium	unidentified_TK10	0.62634
Roseimicrobium	unidentified_Acidimicrobiia	0.629216
Dongia	Dongia	1
Dongia	Nocardioides	0.621173
Dongia	Luteibacter	0.77192
Dongia	Hyphomicrobium	0.639991
Dongia	Kribbella	0.672387
Dongia	Solirubrobacter	0.624106
Dongia	Sphingomonas	0.778905
Dongia	Bryobacter	-0.626906
Dongia	Steroidobacter	0.685762
Dongia	Dokdonella	0.623169
Dongia	IS-44	0.900402
Dongia	Duganella	0.667484
Dongia	Pajaroellobacter	-0.625911
Phyllobacterium	Phyllobacterium	1
Phyllobacterium	SWB02	0.647283
Phyllobacterium	Kribbella	0.609183
Phyllobacterium	Aetherobacter	0.78855
Phyllobacterium	Sphingomonas	0.620121
Phyllobacterium	Dokdonella	0.608666
Rhizobacter	Rhizobacter	1
Rhizobacter	Solirubrobacter	0.634685
Rhizobacter	unidentified_SAR324_cladeMarine_group_B	0.619874
Luedemannella	Luedemannella	1
Luedemannella	Nocardioides	0.658976
Luedemannella	Angustibacter	0.701668
Luedemannella	MND1	0.665072
Luedemannella	Solirubrobacter	0.637979
Luedemannella	CL500-29_marine_group	0.60283
Luedemannella	Rhodoplanes	0.635615
Luedemannella	Hirschia	0.689012
Acidicapsa	Acidicapsa	1
Acidicapsa	Burkholderia-Caballeronia-Paraburkholderia	0.684818
Acidicapsa	Inquilinus	0.637938
Acidicapsa	Dinghuibacter	0.656467
Acidicapsa	Granulicella	0.669617
Candidatus_Xiphinematobacter	Candidatus_Xiphinematobacter	1
Candidatus_Xiphinematobacter	Edaphobaculum	-0.622522
Candidatus_Xiphinematobacter	Haliangium	-0.637046
Candidatus_Xiphinematobacter	Asticcacaulis	-0.685288
Bacteroides	Terrimonas	-0.629224
Bacteroides	Bacteroides	1
Bacteroides	Monoglobus	0.782259
Bacteroides	Parabacteroides	0.780801
Bacteroides	Fusicatenibacter	0.748194
Bacteroides	Agathobacter	0.670664
Bacteroides	Butyricicoccus	0.7943
Bacteroides	Faecalibacterium	0.810028
Bacteroides	Roseburia	0.819077
Bacteroides	Collinsella	0.663597
Bacteroides	Lachnospira	0.817
Bacteroides	Blautia	0.760052
Bacteroides	Lachnoclostridium	0.638491
Bacteroides	Bifidobacterium	0.683938
Bacteroides	Lachnospiraceae_NK4A136_group	0.65052
Bacteroides	Anaerostipes	0.733145
Bacteroides	[Eubacterium]_hallii_group	0.821361
Bacteroides	Candidatus_Nostocoida	0.60688
Rhodanobacter	Opitutus	0.654797
Rhodanobacter	Rhodanobacter	1
Rhodanobacter	Collimonas	0.616828
Rhodanobacter	unidentified_Acidimicrobiia	0.653542
Rhodanobacter	unidentified_Comamonadaceae	0.676743
Monoglobus	Bacteroides	0.782259
Monoglobus	Monoglobus	1
Monoglobus	unidentified_IMCC26256	0.720196
Monoglobus	Parabacteroides	0.862464
Monoglobus	Fusicatenibacter	0.714931
Monoglobus	Agathobacter	0.66686
Monoglobus	Butyricicoccus	0.838772
Monoglobus	Faecalibacterium	0.89524
Monoglobus	Roseburia	0.841092
Monoglobus	Ruminococcus	0.62938
Monoglobus	Subdoligranulum	0.842146
Monoglobus	Collinsella	0.6727
Monoglobus	Lachnospira	0.749523
Monoglobus	Blautia	0.805036
Monoglobus	Lachnospiraceae_ND3007_group	0.787198
Monoglobus	Bifidobacterium	0.8903
Monoglobus	Lachnospiraceae_NK4A136_group	0.860076
Monoglobus	Anaerostipes	0.902865
Monoglobus	[Eubacterium]_hallii_group	0.864099
Monoglobus	[Eubacterium]_eligens_group	0.610616
Acidocella	Acidocella	1
Acidocella	unidentified_TK10	-0.643833
Acidocella	Acidipila-Silvibacterium	0.627428
Acidocella	Candidatus_Udaeobacter	-0.638584
Acidocella	Others	-0.70552
Acidibacter	Acidibacter	1
Acidibacter	unidentified_Alphaproteobacteria	-0.672308
unidentified_Sphingomonadaceae	Terrimonas	0.657093
unidentified_Sphingomonadaceae	unidentified_Sphingomonadaceae	1
unidentified_Sphingomonadaceae	SWB02	0.639195
unidentified_Sphingomonadaceae	unidentified_Saprospiraceae	0.88435
unidentified_Sphingomonadaceae	Ahniella	0.805984
unidentified_Sphingomonadaceae	unidentified_SAR324_cladeMarine_group_B	0.619369
Nocardioides	Dongia	0.621173
Nocardioides	Luedemannella	0.658976
Nocardioides	Nocardioides	1
Nocardioides	Angustibacter	0.805328
Nocardioides	Kribbella	0.681567
Nocardioides	Aetherobacter	0.712614
Nocardioides	Pseudolabrys	0.613057
Nocardioides	Phenylobacterium	0.70872
Nocardioides	Plot4-2H12	0.630184
Nocardioides	Candidatus_Koribacter	-0.669624
Nocardioides	Streptomyces	0.747972
Nocardioides	Solirubrobacter	0.817057
Nocardioides	CL500-29_marine_group	0.698844
Nocardioides	Pseudomonas	0.705068
Nocardioides	Actinoallomurus	0.615181
Nocardioides	Sphingomonas	0.860188
Nocardioides	Variovorax	0.873097
Nocardioides	Cytophaga	0.6448
Nocardioides	Hirschia	0.701682
Nocardioides	Streptosporangium	0.613688
Nocardioides	Phaselicystis	0.608931
Nocardioides	Acidiphilium	0.612211
Nocardioides	Dokdonella	0.783868
Nocardioides	Mesorhizobium	0.794056
Nocardioides	Pseudonocardia	0.759327
Nocardioides	Gemmatimonas	0.671815
Nocardioides	Actinoplanes	0.623572
Nocardioides	Nakamurella	0.732006
unidentified_Alphaproteobacteria	Acidibacter	-0.672308
unidentified_Alphaproteobacteria	unidentified_Alphaproteobacteria	1
unidentified_Alphaproteobacteria	Hyphomicrobium	0.632597
unidentified_Alphaproteobacteria	Allorhizobium-Neorhizobium-Pararhizobium-Rhizobium	0.669652
unidentified_Alphaproteobacteria	unidentified_Gemmatimonadaceae	0.724366
unidentified_Alphaproteobacteria	Phenylobacterium	0.628561
unidentified_Alphaproteobacteria	Bauldia	0.671079
unidentified_Alphaproteobacteria	unidentified_TK10	0.762216
unidentified_Alphaproteobacteria	Candidatus_Koribacter	-0.601538
unidentified_Alphaproteobacteria	ADurbBin063-1	0.695803
unidentified_Alphaproteobacteria	unidentified_Caulobacteraceae	-0.658441
unidentified_Alphaproteobacteria	Actinoallomurus	0.667405
unidentified_Alphaproteobacteria	unidentified_Subgroup_2	0.609113
unidentified_Alphaproteobacteria	Reyranella	0.764615
unidentified_Alphaproteobacteria	Methylocella	-0.618498
unidentified_Alphaproteobacteria	Candidatus_Udaeobacter	0.760769
unidentified_Alphaproteobacteria	unidentified_Pedosphaeraceae	-0.759908
unidentified_Alphaproteobacteria	Gemmata	-0.601934
unidentified_Alphaproteobacteria	Dokdonella	0.635734
unidentified_Alphaproteobacteria	Mesorhizobium	0.622377
unidentified_Alphaproteobacteria	Jatrophihabitans	0.726049
unidentified_Alphaproteobacteria	Occallatibacter	-0.796307
unidentified_IMCC26256	Monoglobus	0.720196
unidentified_IMCC26256	unidentified_IMCC26256	1
unidentified_IMCC26256	Bifidobacterium	0.697087
unidentified_IMCC26256	Conexibacter	0.700654
unidentified_IMCC26256	Anaerostipes	0.677213
unidentified_IMCC26256	Acidothermus	0.72374
Luteibacter	Dongia	0.77192
Luteibacter	Luteibacter	1
Luteibacter	Taibaiella	0.747643
Luteibacter	Variovorax	0.702502
Luteibacter	Cytophaga	0.709962
Luteibacter	Inquilinus	0.615643
Luteibacter	Clostridium_sensu_stricto_1	-0.661173
Luteibacter	Acidiphilium	0.631215
Luteibacter	IS-44	0.73024
Luteibacter	Duganella	0.643034
Chthoniobacter	Opitutus	0.614284
Chthoniobacter	Chthoniobacter	1
Chthoniobacter	Steroidobacter	0.622917
Chthoniobacter	unidentified_Fibrobacteraceae	0.646096
Edaphobaculum	Candidatus_Xiphinematobacter	-0.622522
Edaphobaculum	Edaphobaculum	1
Edaphobaculum	Bdellovibrio	0.637765
Edaphobaculum	Taibaiella	0.600645
Edaphobaculum	Cytophaga	0.706015
Edaphobaculum	unidentified_Chitinophagaceae	0.60648
Edaphobaculum	Conexibacter	-0.604043
Edaphobaculum	Candidatus_Nostocoida	-0.682205
Edaphobaculum	Dyella	0.619341
Collimonas	Opitutus	0.667034
Collimonas	Rhodanobacter	0.616828
Collimonas	Collimonas	1
Collimonas	unidentified_Fibrobacteraceae	0.655189
Collimonas	unidentified_Comamonadaceae	0.614913
Acidisphaera	Acidisphaera	1
Acidisphaera	Actinoallomurus	0.63086
Acidisphaera	Taibaiella	0.600525
Acidisphaera	Acidisoma	0.688852
Acidisphaera	Cytophaga	0.638701
Acidisphaera	Dyella	0.674182
Caulobacter	Caulobacter	1
Caulobacter	unidentified_Methylacidiphilaceae	0.631449
Caulobacter	Pseudomonas	0.63307
Caulobacter	Cellulomonas	0.744509
Caulobacter	Jatrophihabitans	0.636273
Caulobacter	Devosia	0.62107
mle1-7	mle1-7	1
mle1-7	MND1	0.752974
mle1-7	Butyricicoccus	-0.638591
mle1-7	Roseburia	-0.634095
mle1-7	Actinomadura	-0.665278
mle1-7	Gaiella	0.717308
Aquisphaera	Aquisphaera	1
Aquisphaera	CL500-29_marine_group	-0.637102
Rudaea	Rudaea	1
1959-1	1959-1	1
1959-1	Rhodomicrobium	0.631132
1959-1	Bdellovibrio	-0.61417
1959-1	Methylocapsa	0.763993
1959-1	Thermosporothrix	0.657039
1959-1	Bacillus	0.606889
1959-1	HSB_OF53-F07	0.629473
1959-1	unidentified_Candidatus_Jorgensenbacteria	-0.667318
unidentified_Micropepsaceae	unidentified_Micropepsaceae	1
unidentified_Micropepsaceae	Dinghuibacter	0.615858
FCPS473	FCPS473	1
FCPS473	HSB_OF53-F07	0.617443
SWB02	Terrimonas	0.783742
SWB02	Phyllobacterium	0.647283
SWB02	unidentified_Sphingomonadaceae	0.639195
SWB02	SWB02	1
SWB02	unidentified_Saprospiraceae	0.711149
SWB02	MND1	0.625931
SWB02	Ahniella	0.73011
SWB02	Ellin6067	0.708662
SWB02	CL500-29_marine_group	0.698324
SWB02	Hirschia	0.617893
SWB02	AAP99	0.647785
SWB02	Gaiella	0.618183
Hyphomicrobium	Roseimicrobium	0.627106
Hyphomicrobium	Dongia	0.639991
Hyphomicrobium	unidentified_Alphaproteobacteria	0.632597
Hyphomicrobium	Hyphomicrobium	1
Hyphomicrobium	Allorhizobium-Neorhizobium-Pararhizobium-Rhizobium	0.61158
Hyphomicrobium	Kribbella	0.65921
Hyphomicrobium	unidentified_Gemmatimonadaceae	0.659192
Hyphomicrobium	Pseudolabrys	0.658756
Hyphomicrobium	Bauldia	0.655943
Hyphomicrobium	unidentified_TK10	0.62165
Hyphomicrobium	Streptomyces	0.679421
Hyphomicrobium	Reyranella	0.61601
Hyphomicrobium	Streptosporangium	0.622384
Hyphomicrobium	Bryobacter	-0.607139
Hyphomicrobium	unidentified_Acidimicrobiia	0.64114
Hyphomicrobium	Dokdonella	0.762697
Hyphomicrobium	Mesorhizobium	0.60255
Hyphomicrobium	Occallatibacter	-0.701391
Sporosarcina	Sporosarcina	1
Angustibacter	Opitutus	0.656057
Angustibacter	Luedemannella	0.701668
Angustibacter	Nocardioides	0.805328
Angustibacter	Angustibacter	1
Angustibacter	Allorhizobium-Neorhizobium-Pararhizobium-Rhizobium	0.675591
Angustibacter	Lacunisphaera	0.62423
Angustibacter	Pseudolabrys	0.857189
Angustibacter	Phenylobacterium	0.637504
Angustibacter	MND1	0.731281
Angustibacter	Plot4-2H12	0.615788
Angustibacter	Streptomyces	0.778706
Angustibacter	Solirubrobacter	0.773599
Angustibacter	Ellin6067	0.640595
Angustibacter	Actinoallomurus	0.626801
Angustibacter	Reyranella	0.638708
Angustibacter	Sphingomonas	0.646783
Angustibacter	Variovorax	0.806474
Angustibacter	Cytophaga	0.642094
Angustibacter	Hirschia	0.690992
Angustibacter	Phaselicystis	0.68516
Angustibacter	unidentified_Acidimicrobiia	0.808363
Angustibacter	Gaiella	0.635836
Angustibacter	Dokdonella	0.788707
Angustibacter	Mesorhizobium	0.797977
Angustibacter	Pseudonocardia	0.66647
Angustibacter	Gemmatimonas	0.749348
Angustibacter	unidentified_Comamonadaceae	0.621941
Angustibacter	Nakamurella	0.788718
Allorhizobium-Neorhizobium-Pararhizobium-Rhizobium	unidentified_Alphaproteobacteria	0.669652
Allorhizobium-Neorhizobium-Pararhizobium-Rhizobium	Hyphomicrobium	0.61158
Allorhizobium-Neorhizobium-Pararhizobium-Rhizobium	Angustibacter	0.675591
Allorhizobium-Neorhizobium-Pararhizobium-Rhizobium	Allorhizobium-Neorhizobium-Pararhizobium-Rhizobium	1
Allorhizobium-Neorhizobium-Pararhizobium-Rhizobium	Pseudolabrys	0.677216
Allorhizobium-Neorhizobium-Pararhizobium-Rhizobium	Phenylobacterium	0.626562
Allorhizobium-Neorhizobium-Pararhizobium-Rhizobium	Bauldia	0.761921
Allorhizobium-Neorhizobium-Pararhizobium-Rhizobium	MND1	0.694519
Allorhizobium-Neorhizobium-Pararhizobium-Rhizobium	Candidatus_Koribacter	-0.701411
Allorhizobium-Neorhizobium-Pararhizobium-Rhizobium	Streptomyces	0.825195
Allorhizobium-Neorhizobium-Pararhizobium-Rhizobium	Solirubrobacter	0.637074
Allorhizobium-Neorhizobium-Pararhizobium-Rhizobium	Actinoallomurus	0.821424
Allorhizobium-Neorhizobium-Pararhizobium-Rhizobium	Taibaiella	0.719319
Allorhizobium-Neorhizobium-Pararhizobium-Rhizobium	Rhodoplanes	0.614907
Allorhizobium-Neorhizobium-Pararhizobium-Rhizobium	Reyranella	0.689018
Allorhizobium-Neorhizobium-Pararhizobium-Rhizobium	Variovorax	0.685734
Allorhizobium-Neorhizobium-Pararhizobium-Rhizobium	Cytophaga	0.609976
Allorhizobium-Neorhizobium-Pararhizobium-Rhizobium	Hirschia	0.679241
Allorhizobium-Neorhizobium-Pararhizobium-Rhizobium	Rhodopila	0.608757
Allorhizobium-Neorhizobium-Pararhizobium-Rhizobium	unidentified_Xanthobacteraceae	0.608229
Allorhizobium-Neorhizobium-Pararhizobium-Rhizobium	Gaiella	0.725979
Allorhizobium-Neorhizobium-Pararhizobium-Rhizobium	Dokdonella	0.702998
Allorhizobium-Neorhizobium-Pararhizobium-Rhizobium	Mesorhizobium	0.823166
Allorhizobium-Neorhizobium-Pararhizobium-Rhizobium	Pseudonocardia	0.678778
Allorhizobium-Neorhizobium-Pararhizobium-Rhizobium	Gemmatimonas	0.72247
Allorhizobium-Neorhizobium-Pararhizobium-Rhizobium	Nakamurella	0.66816
Allorhizobium-Neorhizobium-Pararhizobium-Rhizobium	Occallatibacter	-0.61884
Allorhizobium-Neorhizobium-Pararhizobium-Rhizobium	Devosia	0.69497
Kribbella	Dongia	0.672387
Kribbella	Phyllobacterium	0.609183
Kribbella	Nocardioides	0.681567
Kribbella	Hyphomicrobium	0.65921
Kribbella	Kribbella	1
Kribbella	Aetherobacter	0.794308
Kribbella	Streptomyces	0.684295
Kribbella	Solirubrobacter	0.682626
Kribbella	CL500-29_marine_group	0.617658
Kribbella	Sphingomonas	0.792113
Kribbella	Nevskia	-0.631136
Kribbella	Gaiella	0.644718
Kribbella	Dokdonella	0.711261
Kribbella	Mesorhizobium	0.678518
Kribbella	Gemmatimonas	0.613076
Subgroup_10	unidentified_Steroidobacteraceae	0.639082
Subgroup_10	Subgroup_10	1
Subgroup_10	unidentified_67-14	0.741054
unidentified_Gemmatimonadaceae	unidentified_Alphaproteobacteria	0.724366
unidentified_Gemmatimonadaceae	Hyphomicrobium	0.659192
unidentified_Gemmatimonadaceae	unidentified_Gemmatimonadaceae	1
unidentified_Gemmatimonadaceae	Pseudolabrys	0.64425
unidentified_Gemmatimonadaceae	unidentified_TK10	0.72638
unidentified_Gemmatimonadaceae	Streptomyces	0.615875
unidentified_Gemmatimonadaceae	unidentified_CWT_CU03-E12	-0.692486
unidentified_Gemmatimonadaceae	Reyranella	0.620279
unidentified_Gemmatimonadaceae	Candidatus_Udaeobacter	0.717812
unidentified_Gemmatimonadaceae	Phaselicystis	0.67775
unidentified_Gemmatimonadaceae	Dokdonella	0.707063
unidentified_Gemmatimonadaceae	Gemmatimonas	0.620077
Aetherobacter	Phyllobacterium	0.78855
Aetherobacter	Nocardioides	0.712614
Aetherobacter	Kribbella	0.794308
Aetherobacter	Aetherobacter	1
Aetherobacter	Phenylobacterium	0.616109
Aetherobacter	MND1	0.646803
Aetherobacter	Plot4-2H12	0.638615
Aetherobacter	Streptomyces	0.688796
Aetherobacter	Solirubrobacter	0.616086
Aetherobacter	Actinoallomurus	0.652258
Aetherobacter	Rhodoplanes	0.651222
Aetherobacter	Sphingomonas	0.680773
Aetherobacter	Variovorax	0.680702
Aetherobacter	Hirschia	0.640511
Aetherobacter	Streptosporangium	0.644302
Aetherobacter	Phaselicystis	0.673976
Aetherobacter	Gaiella	0.62137
Aetherobacter	Dokdonella	0.667205
Aetherobacter	Mesorhizobium	0.643804
Aetherobacter	Pseudonocardia	0.673078
Aetherobacter	Gemmatimonas	0.662083
Aetherobacter	Nakamurella	0.695521
Dactylosporangium	Dactylosporangium	1
Lacunisphaera	Ellin516	0.72719
Lacunisphaera	Angustibacter	0.62423
Lacunisphaera	Lacunisphaera	1
Lacunisphaera	Bdellovibrio	0.639532
Lacunisphaera	Cytophaga	0.620137
Lacunisphaera	Hirschia	0.622742
Parabacteroides	Bacteroides	0.780801
Parabacteroides	Monoglobus	0.862464
Parabacteroides	Parabacteroides	1
Parabacteroides	Fusicatenibacter	0.745316
Parabacteroides	Butyricicoccus	0.771418
Parabacteroides	Faecalibacterium	0.823342
Parabacteroides	Roseburia	0.783876
Parabacteroides	Ruminococcus	0.63495
Parabacteroides	Lachnospira	0.664753
Parabacteroides	Blautia	0.706756
Parabacteroides	Bifidobacterium	0.638073
Parabacteroides	Lachnospiraceae_NK4A136_group	0.671792
Parabacteroides	Anaerostipes	0.662152
Parabacteroides	[Eubacterium]_hallii_group	0.76075
unidentified_Saprospiraceae	Terrimonas	0.696759
unidentified_Saprospiraceae	unidentified_Sphingomonadaceae	0.88435
unidentified_Saprospiraceae	SWB02	0.711149
unidentified_Saprospiraceae	unidentified_Saprospiraceae	1
unidentified_Saprospiraceae	Ahniella	0.892904
Paenibacillus	Paenibacillus	1
Rhodomicrobium	1959-1	0.631132
Rhodomicrobium	Rhodomicrobium	1
Rhodomicrobium	Methylocapsa	0.705122
Pseudolabrys	Ellin516	0.617596
Pseudolabrys	Roseimicrobium	0.600151
Pseudolabrys	Nocardioides	0.613057
Pseudolabrys	Hyphomicrobium	0.658756
Pseudolabrys	Angustibacter	0.857189
Pseudolabrys	Allorhizobium-Neorhizobium-Pararhizobium-Rhizobium	0.677216
Pseudolabrys	unidentified_Gemmatimonadaceae	0.64425
Pseudolabrys	Pseudolabrys	1
Pseudolabrys	Bauldia	0.629608
Pseudolabrys	MND1	0.682548
Pseudolabrys	unidentified_TK10	0.723091
Pseudolabrys	Candidatus_Koribacter	-0.640021
Pseudolabrys	Streptomyces	0.806374
Pseudolabrys	Solirubrobacter	0.687877
Pseudolabrys	Ellin6067	0.615952
Pseudolabrys	Actinoallomurus	0.646747
Pseudolabrys	Reyranella	0.721834
Pseudolabrys	Variovorax	0.692288
Pseudolabrys	Phaselicystis	0.823642
Pseudolabrys	unidentified_Acidimicrobiia	0.703523
Pseudolabrys	Gaiella	0.732724
Pseudolabrys	Dokdonella	0.845726
Pseudolabrys	Mesorhizobium	0.737115
Pseudolabrys	Pseudonocardia	0.602617
Pseudolabrys	Gemmatimonas	0.708049
Pseudolabrys	Nakamurella	0.721876
Pseudolabrys	Occallatibacter	-0.671858
Phenylobacterium	Nocardioides	0.70872
Phenylobacterium	unidentified_Alphaproteobacteria	0.628561
Phenylobacterium	Angustibacter	0.637504
Phenylobacterium	Allorhizobium-Neorhizobium-Pararhizobium-Rhizobium	0.626562
Phenylobacterium	Aetherobacter	0.616109
Phenylobacterium	Phenylobacterium	1
Phenylobacterium	Candidatus_Koribacter	-0.709777
Phenylobacterium	Streptomyces	0.643271
Phenylobacterium	Actinoallomurus	0.609891
Phenylobacterium	Reyranella	0.661663
Phenylobacterium	Sphingomonas	0.608667
Phenylobacterium	Variovorax	0.664934
Phenylobacterium	Cellulomonas	0.609374
Phenylobacterium	Dokdonella	0.624085
Phenylobacterium	Mesorhizobium	0.745616
Phenylobacterium	Pseudonocardia	0.678056
Phenylobacterium	Gemmatimonas	0.664611
Phenylobacterium	Jatrophihabitans	0.70774
Phenylobacterium	Nakamurella	0.671564
Haliangium	Opitutus	0.646849
Haliangium	Candidatus_Xiphinematobacter	-0.637046
Haliangium	Haliangium	1
Haliangium	Ellin6067	0.626107
Haliangium	unidentified_Gaiellales	0.691686
Haliangium	Asticcacaulis	0.740245
Haliangium	Variovorax	0.634719
Haliangium	Roseiarcus	-0.623966
Haliangium	Phaselicystis	0.684802
Haliangium	unidentified_Acidimicrobiia	0.612886
Haliangium	Pseudonocardia	0.619215
Haliangium	unidentified_Comamonadaceae	0.668849
Haliangium	Actinoplanes	0.645093
Legionella	Legionella	1
Legionella	Coxiella	0.701376
Legionella	Jatrophihabitans	-0.687103
Legionella	Aquicella	0.625049
Fusicatenibacter	Megamonas	0.707395
Fusicatenibacter	Bacteroides	0.748194
Fusicatenibacter	Monoglobus	0.714931
Fusicatenibacter	Parabacteroides	0.745316
Fusicatenibacter	Fusicatenibacter	1
Fusicatenibacter	Agathobacter	0.876777
Fusicatenibacter	Butyricicoccus	0.882903
Fusicatenibacter	Faecalibacterium	0.868597
Fusicatenibacter	Roseburia	0.874491
Fusicatenibacter	Ruminococcus	0.647398
Fusicatenibacter	Subdoligranulum	0.654235
Fusicatenibacter	Collinsella	0.658493
Fusicatenibacter	Actinomadura	0.62393
Fusicatenibacter	Lachnospira	0.881379
Fusicatenibacter	Blautia	0.871646
Fusicatenibacter	Lachnoclostridium	0.694073
Fusicatenibacter	Lachnospiraceae_ND3007_group	0.660682
Fusicatenibacter	Anaerostipes	0.702371
Fusicatenibacter	[Eubacterium]_hallii_group	0.889411
Bauldia	unidentified_Alphaproteobacteria	0.671079
Bauldia	Hyphomicrobium	0.655943
Bauldia	Allorhizobium-Neorhizobium-Pararhizobium-Rhizobium	0.761921
Bauldia	Pseudolabrys	0.629608
Bauldia	Bauldia	1
Bauldia	unidentified_TK10	0.642941
Bauldia	Candidatus_Koribacter	-0.608043
Bauldia	Streptomyces	0.612746
Bauldia	Actinoallomurus	0.703894
Bauldia	Rhodopila	0.714123
Bauldia	Dokdonella	0.600906
Bauldia	Mesorhizobium	0.677081
Bauldia	Gemmatimonas	0.626235
Bauldia	Jatrophihabitans	0.644312
Bauldia	Occallatibacter	-0.697642
Bauldia	Devosia	0.723787
MND1	Luedemannella	0.665072
MND1	mle1-7	0.752974
MND1	SWB02	0.625931
MND1	Angustibacter	0.731281
MND1	Allorhizobium-Neorhizobium-Pararhizobium-Rhizobium	0.694519
MND1	Aetherobacter	0.646803
MND1	Pseudolabrys	0.682548
MND1	MND1	1
MND1	Plot4-2H12	0.621098
MND1	Streptomyces	0.711823
MND1	Solirubrobacter	0.69366
MND1	Ellin6067	0.65813
MND1	Actinoallomurus	0.665616
MND1	Taibaiella	0.648683
MND1	Variovorax	0.722096
MND1	Cytophaga	0.694359
MND1	Hirschia	0.771841
MND1	Catenulispora	-0.606565
MND1	Phaselicystis	0.626899
MND1	Gaiella	0.865177
MND1	Dokdonella	0.645321
MND1	Mesorhizobium	0.652021
MND1	Nakamurella	0.625168
Ahniella	Terrimonas	0.726207
Ahniella	unidentified_Sphingomonadaceae	0.805984
Ahniella	SWB02	0.73011
Ahniella	unidentified_Saprospiraceae	0.892904
Ahniella	Ahniella	1
Ahniella	Ferruginibacter	0.627023
Ahniella	CL500-29_marine_group	0.605662
Agathobacter	Megamonas	0.813395
Agathobacter	Bacteroides	0.670664
Agathobacter	Monoglobus	0.66686
Agathobacter	Fusicatenibacter	0.876777
Agathobacter	Agathobacter	1
Agathobacter	Butyricicoccus	0.914839
Agathobacter	Faecalibacterium	0.832818
Agathobacter	Roseburia	0.897854
Agathobacter	Subdoligranulum	0.758486
Agathobacter	Collinsella	0.808392
Agathobacter	Lachnospira	0.925775
Agathobacter	Blautia	0.904622
Agathobacter	Lachnoclostridium	0.699993
Agathobacter	Lachnospiraceae_ND3007_group	0.830612
Agathobacter	Bifidobacterium	0.720278
Agathobacter	Anaerostipes	0.712944
Agathobacter	[Eubacterium]_hallii_group	0.921185
Butyricicoccus	Megamonas	0.697521
Butyricicoccus	Bacteroides	0.7943
Butyricicoccus	Monoglobus	0.838772
Butyricicoccus	mle1-7	-0.638591
Butyricicoccus	Parabacteroides	0.771418
Butyricicoccus	Fusicatenibacter	0.882903
Butyricicoccus	Agathobacter	0.914839
Butyricicoccus	Butyricicoccus	1
Butyricicoccus	Faecalibacterium	0.913158
Butyricicoccus	Roseburia	0.978535
Butyricicoccus	Subdoligranulum	0.757607
Butyricicoccus	Collinsella	0.802119
Butyricicoccus	Lachnospira	0.894222
Butyricicoccus	Blautia	0.902124
Butyricicoccus	Lachnospiraceae_ND3007_group	0.809252
Butyricicoccus	Bifidobacterium	0.838353
Butyricicoccus	Lachnospiraceae_NK4A136_group	0.623021
Butyricicoccus	Anaerostipes	0.812391
Butyricicoccus	[Eubacterium]_hallii_group	0.944467
Nitrospira	Terrimonas	0.786089
Nitrospira	Nitrospira	1
Nitrospira	Ellin6067	0.828406
Nitrospira	CL500-29_marine_group	0.746979
Nitrospira	P3OB-42	0.717589
Nitrospira	unidentified_SAR324_cladeMarine_group_B	0.679935
Plot4-2H12	Nocardioides	0.630184
Plot4-2H12	Angustibacter	0.615788
Plot4-2H12	Aetherobacter	0.638615
Plot4-2H12	MND1	0.621098
Plot4-2H12	Plot4-2H12	1
Plot4-2H12	Candidatus_Koribacter	-0.625669
Plot4-2H12	Streptomyces	0.667128
Plot4-2H12	Solirubrobacter	0.640615
Plot4-2H12	CL500-29_marine_group	0.602969
Plot4-2H12	Variovorax	0.67031
Plot4-2H12	Hirschia	0.629066
Plot4-2H12	Iamia	0.644197
Plot4-2H12	Phaselicystis	0.747129
Plot4-2H12	Nakamurella	0.604342
unidentified_TK10	Roseimicrobium	0.62634
unidentified_TK10	Acidocella	-0.643833
unidentified_TK10	unidentified_Alphaproteobacteria	0.762216
unidentified_TK10	Hyphomicrobium	0.62165
unidentified_TK10	unidentified_Gemmatimonadaceae	0.72638
unidentified_TK10	Pseudolabrys	0.723091
unidentified_TK10	Bauldia	0.642941
unidentified_TK10	unidentified_TK10	1
unidentified_TK10	ADurbBin063-1	0.676811
unidentified_TK10	Crossiella	0.643134
unidentified_TK10	Acidipila-Silvibacterium	-0.781839
unidentified_TK10	Reyranella	0.658715
unidentified_TK10	Candidatus_Udaeobacter	0.801077
unidentified_TK10	unidentified_Pedosphaeraceae	-0.61759
unidentified_TK10	Phaselicystis	0.62493
unidentified_TK10	Dokdonella	0.631741
unidentified_TK10	Granulicella	-0.644218
unidentified_TK10	Gemmatimonas	0.607515
unidentified_TK10	Occallatibacter	-0.763517
Candidatus_Koribacter	Nocardioides	-0.669624
Candidatus_Koribacter	unidentified_Alphaproteobacteria	-0.601538
Candidatus_Koribacter	Allorhizobium-Neorhizobium-Pararhizobium-Rhizobium	-0.701411
Candidatus_Koribacter	Pseudolabrys	-0.640021
Candidatus_Koribacter	Phenylobacterium	-0.709777
Candidatus_Koribacter	Bauldia	-0.608043
Candidatus_Koribacter	Plot4-2H12	-0.625669
Candidatus_Koribacter	Candidatus_Koribacter	1
Candidatus_Koribacter	Streptomyces	-0.713681
Candidatus_Koribacter	Actinoallomurus	-0.694227
Candidatus_Koribacter	Taibaiella	-0.653479
Candidatus_Koribacter	Asticcacaulis	-0.606307
Candidatus_Koribacter	Rhodoplanes	-0.728511
Candidatus_Koribacter	Reyranella	-0.603846
Candidatus_Koribacter	Variovorax	-0.699635
Candidatus_Koribacter	Edaphobacter	-0.602924
Candidatus_Koribacter	Cytophaga	-0.675118
Candidatus_Koribacter	Roseiarcus	0.65
Candidatus_Koribacter	Rhodopila	-0.656885
Candidatus_Koribacter	Streptosporangium	-0.667193
Candidatus_Koribacter	Phaselicystis	-0.667312
Candidatus_Koribacter	Acidiphilium	-0.728525
Candidatus_Koribacter	Dokdonella	-0.662688
Candidatus_Koribacter	Mesorhizobium	-0.754093
Candidatus_Koribacter	Pseudonocardia	-0.757187
Candidatus_Koribacter	Jatrophihabitans	-0.706041
Candidatus_Koribacter	Nakamurella	-0.676453
Candidatus_Koribacter	Occallatibacter	0.617811
Candidatus_Koribacter	Devosia	-0.659739
Streptomyces	Nocardioides	0.747972
Streptomyces	Hyphomicrobium	0.679421
Streptomyces	Angustibacter	0.778706
Streptomyces	Allorhizobium-Neorhizobium-Pararhizobium-Rhizobium	0.825195
Streptomyces	Kribbella	0.684295
Streptomyces	unidentified_Gemmatimonadaceae	0.615875
Streptomyces	Aetherobacter	0.688796
Streptomyces	Pseudolabrys	0.806374
Streptomyces	Phenylobacterium	0.643271
Streptomyces	Bauldia	0.612746
Streptomyces	MND1	0.711823
Streptomyces	Plot4-2H12	0.667128
Streptomyces	Candidatus_Koribacter	-0.713681
Streptomyces	Streptomyces	1
Streptomyces	Solirubrobacter	0.847285
Streptomyces	Ellin6067	0.600193
Streptomyces	CL500-29_marine_group	0.654319
Streptomyces	Actinoallomurus	0.771446
Streptomyces	Taibaiella	0.703135
Streptomyces	Rhodoplanes	0.601745
Streptomyces	Reyranella	0.710213
Streptomyces	Sphingomonas	0.774296
Streptomyces	Variovorax	0.869675
Streptomyces	Cytophaga	0.654112
Streptomyces	Hirschia	0.713756
Streptomyces	Phaselicystis	0.80174
Streptomyces	unidentified_Acidimicrobiia	0.616999
Streptomyces	Gaiella	0.770669
Streptomyces	Dokdonella	0.885996
Streptomyces	Mesorhizobium	0.836774
Streptomyces	Pseudonocardia	0.722126
Streptomyces	Gemmatimonas	0.798533
Streptomyces	Nakamurella	0.774083
Streptomyces	Devosia	0.668577
ADurbBin063-1	unidentified_Alphaproteobacteria	0.695803
ADurbBin063-1	unidentified_TK10	0.676811
ADurbBin063-1	ADurbBin063-1	1
ADurbBin063-1	Acidipila-Silvibacterium	-0.604544
ADurbBin063-1	Pedomicrobium	0.639585
ADurbBin063-1	Candidatus_Udaeobacter	0.705815
ADurbBin063-1	HSB_OF53-F07	0.60312
ADurbBin063-1	Granulicella	-0.63162
ADurbBin063-1	Occallatibacter	-0.619681
Burkholderia-Caballeronia-Paraburkholderia	Acidicapsa	0.684818
Burkholderia-Caballeronia-Paraburkholderia	Burkholderia-Caballeronia-Paraburkholderia	1
Burkholderia-Caballeronia-Paraburkholderia	unidentified_Methylacidiphilaceae	0.632918
Burkholderia-Caballeronia-Paraburkholderia	Pedomicrobium	-0.647432
Burkholderia-Caballeronia-Paraburkholderia	Asticcacaulis	0.61448
Burkholderia-Caballeronia-Paraburkholderia	Inquilinus	0.817465
Burkholderia-Caballeronia-Paraburkholderia	Labrys	0.605273
Burkholderia-Caballeronia-Paraburkholderia	HSB_OF53-F07	-0.63409
Burkholderia-Caballeronia-Paraburkholderia	Others	-0.679746
Burkholderia-Caballeronia-Paraburkholderia	Dyella	0.687584
Ferruginibacter	Ahniella	0.627023
Ferruginibacter	Ferruginibacter	1
Faecalibacterium	Megamonas	0.653359
Faecalibacterium	Bacteroides	0.810028
Faecalibacterium	Monoglobus	0.89524
Faecalibacterium	Parabacteroides	0.823342
Faecalibacterium	Fusicatenibacter	0.868597
Faecalibacterium	Agathobacter	0.832818
Faecalibacterium	Butyricicoccus	0.913158
Faecalibacterium	Faecalibacterium	1
Faecalibacterium	Roseburia	0.906896
Faecalibacterium	Ruminococcus	0.646163
Faecalibacterium	Subdoligranulum	0.864153
Faecalibacterium	Collinsella	0.702828
Faecalibacterium	Lachnospira	0.878371
Faecalibacterium	Blautia	0.896693
Faecalibacterium	Lachnospiraceae_ND3007_group	0.755703
Faecalibacterium	Bifidobacterium	0.812
Faecalibacterium	Lachnospiraceae_NK4A136_group	0.785499
Faecalibacterium	Anaerostipes	0.861082
Faecalibacterium	[Eubacterium]_hallii_group	0.956838
unidentified_CWT_CU03-E12	unidentified_Gemmatimonadaceae	-0.692486
unidentified_CWT_CU03-E12	unidentified_CWT_CU03-E12	1
unidentified_CWT_CU03-E12	Puia	0.733862
unidentified_CWT_CU03-E12	Others	-0.641358
unidentified_CWT_CU03-E12	Granulicella	0.639168
Roseburia	Megamonas	0.676208
Roseburia	Bacteroides	0.819077
Roseburia	Monoglobus	0.841092
Roseburia	mle1-7	-0.634095
Roseburia	Parabacteroides	0.783876
Roseburia	Fusicatenibacter	0.874491
Roseburia	Agathobacter	0.897854
Roseburia	Butyricicoccus	0.978535
Roseburia	Faecalibacterium	0.906896
Roseburia	Roseburia	1
Roseburia	Subdoligranulum	0.731864
Roseburia	Collinsella	0.720446
Roseburia	Lachnospira	0.859094
Roseburia	Blautia	0.863309
Roseburia	Lachnoclostridium	0.638124
Roseburia	Lachnospiraceae_ND3007_group	0.789183
Roseburia	Bifidobacterium	0.792226
Roseburia	Lachnospiraceae_NK4A136_group	0.649736
Roseburia	Anaerostipes	0.763217
Roseburia	[Eubacterium]_hallii_group	0.930779
Solirubrobacter	Dongia	0.624106
Solirubrobacter	Rhizobacter	0.634685
Solirubrobacter	Luedemannella	0.637979
Solirubrobacter	Nocardioides	0.817057
Solirubrobacter	Angustibacter	0.773599
Solirubrobacter	Allorhizobium-Neorhizobium-Pararhizobium-Rhizobium	0.637074
Solirubrobacter	Kribbella	0.682626
Solirubrobacter	Aetherobacter	0.616086
Solirubrobacter	Pseudolabrys	0.687877
Solirubrobacter	MND1	0.69366
Solirubrobacter	Plot4-2H12	0.640615
Solirubrobacter	Streptomyces	0.847285
Solirubrobacter	Solirubrobacter	1
Solirubrobacter	Ellin6067	0.651025
Solirubrobacter	CL500-29_marine_group	0.879502
Solirubrobacter	Actinoallomurus	0.631606
Solirubrobacter	Sphingomonas	0.855593
Solirubrobacter	Variovorax	0.826258
Solirubrobacter	Hirschia	0.800803
Solirubrobacter	Cellulomonas	0.600915
Solirubrobacter	Phaselicystis	0.641447
Solirubrobacter	Gaiella	0.726128
Solirubrobacter	Dokdonella	0.811669
Solirubrobacter	Mesorhizobium	0.778402
Solirubrobacter	Gemmatimonas	0.680581
Solirubrobacter	Nakamurella	0.801278
Ruminococcus	Monoglobus	0.62938
Ruminococcus	Parabacteroides	0.63495
Ruminococcus	Fusicatenibacter	0.647398
Ruminococcus	Faecalibacterium	0.646163
Ruminococcus	Ruminococcus	1
Ruminococcus	Subdoligranulum	0.606839
Crossiella	unidentified_TK10	0.643134
Crossiella	Crossiella	1
Crossiella	P3OB-42	0.632689
unidentified_Methylacidiphilaceae	Caulobacter	0.631449
unidentified_Methylacidiphilaceae	Burkholderia-Caballeronia-Paraburkholderia	0.632918
unidentified_Methylacidiphilaceae	unidentified_Methylacidiphilaceae	1
unidentified_Methylacidiphilaceae	Thermosporothrix	-0.605934
unidentified_Methylacidiphilaceae	unidentified_Fibrobacteraceae	0.61406
unidentified_Caulobacteraceae	Bradyrhizobium	-0.670784
unidentified_Caulobacteraceae	unidentified_Alphaproteobacteria	-0.658441
unidentified_Caulobacteraceae	unidentified_Caulobacteraceae	1
unidentified_Caulobacteraceae	unidentified_Subgroup_2	-0.683284
unidentified_Caulobacteraceae	unidentified_Pedosphaeraceae	0.648661
unidentified_Caulobacteraceae	Occallatibacter	0.684609
Acidipila-Silvibacterium	Acidocella	0.627428
Acidipila-Silvibacterium	unidentified_TK10	-0.781839
Acidipila-Silvibacterium	ADurbBin063-1	-0.604544
Acidipila-Silvibacterium	Acidipila-Silvibacterium	1
Acidipila-Silvibacterium	Candidatus_Udaeobacter	-0.678462
Acidipila-Silvibacterium	HSB_OF53-F07	-0.615118
Acidipila-Silvibacterium	Granulicella	0.813233
Acidipila-Silvibacterium	Occallatibacter	0.616657
Bdellovibrio	Edaphobaculum	0.637765
Bdellovibrio	1959-1	-0.61417
Bdellovibrio	Lacunisphaera	0.639532
Bdellovibrio	Bdellovibrio	1
Bdellovibrio	Cytophaga	0.702433
Bdellovibrio	Thermosporothrix	-0.665639
Bdellovibrio	Dyella	0.654209
Subdoligranulum	Monoglobus	0.842146
Subdoligranulum	Fusicatenibacter	0.654235
Subdoligranulum	Agathobacter	0.758486
Subdoligranulum	Butyricicoccus	0.757607
Subdoligranulum	Faecalibacterium	0.864153
Subdoligranulum	Roseburia	0.731864
Subdoligranulum	Ruminococcus	0.606839
Subdoligranulum	Subdoligranulum	1
Subdoligranulum	Collinsella	0.67882
Subdoligranulum	Lachnospira	0.77289
Subdoligranulum	Blautia	0.825419
Subdoligranulum	Lachnospiraceae_ND3007_group	0.809028
Subdoligranulum	Bifidobacterium	0.843036
Subdoligranulum	Lachnospiraceae_NK4A136_group	0.834299
Subdoligranulum	Anaerostipes	0.869237
Subdoligranulum	[Eubacterium]_hallii_group	0.874223
Ellin6067	Terrimonas	0.739653
Ellin6067	SWB02	0.708662
Ellin6067	Angustibacter	0.640595
Ellin6067	Pseudolabrys	0.615952
Ellin6067	Haliangium	0.626107
Ellin6067	MND1	0.65813
Ellin6067	Nitrospira	0.828406
Ellin6067	Streptomyces	0.600193
Ellin6067	Solirubrobacter	0.651025
Ellin6067	Ellin6067	1
Ellin6067	CL500-29_marine_group	0.710505
Ellin6067	Variovorax	0.685093
Ellin6067	Hirschia	0.613059
Ellin6067	AAP99	0.690945
Ellin6067	Phaselicystis	0.635329
Ellin6067	Gaiella	0.618195
Ellin6067	Dokdonella	0.659857
Ellin6067	unidentified_SAR324_cladeMarine_group_B	0.615428
Ellin6067	Candidatus_Nostocoida	-0.604455
Ellin6067	Frankia	0.630806
Pedomicrobium	ADurbBin063-1	0.639585
Pedomicrobium	Burkholderia-Caballeronia-Paraburkholderia	-0.647432
Pedomicrobium	Pedomicrobium	1
Pedomicrobium	HSB_OF53-F07	0.621273
Pedomicrobium	Others	0.695385
CL500-29_marine_group	Terrimonas	0.74643
CL500-29_marine_group	Luedemannella	0.60283
CL500-29_marine_group	Nocardioides	0.698844
CL500-29_marine_group	Aquisphaera	-0.637102
CL500-29_marine_group	SWB02	0.698324
CL500-29_marine_group	Kribbella	0.617658
CL500-29_marine_group	Ahniella	0.605662
CL500-29_marine_group	Nitrospira	0.746979
CL500-29_marine_group	Plot4-2H12	0.602969
CL500-29_marine_group	Streptomyces	0.654319
CL500-29_marine_group	Solirubrobacter	0.879502
CL500-29_marine_group	Ellin6067	0.710505
CL500-29_marine_group	CL500-29_marine_group	1
CL500-29_marine_group	Sphingomonas	0.757107
CL500-29_marine_group	Variovorax	0.670494
CL500-29_marine_group	Hirschia	0.7946
CL500-29_marine_group	Dokdonella	0.61192
CL500-29_marine_group	unidentified_SAR324_cladeMarine_group_B	0.610131
Collinsella	Megamonas	0.679013
Collinsella	Bacteroides	0.663597
Collinsella	Monoglobus	0.6727
Collinsella	Fusicatenibacter	0.658493
Collinsella	Agathobacter	0.808392
Collinsella	Butyricicoccus	0.802119
Collinsella	Faecalibacterium	0.702828
Collinsella	Roseburia	0.720446
Collinsella	Subdoligranulum	0.67882
Collinsella	Collinsella	1
Collinsella	Lachnospira	0.877204
Collinsella	Blautia	0.863464
Collinsella	Lachnospiraceae_ND3007_group	0.781609
Collinsella	Bifidobacterium	0.835648
Collinsella	Anaerostipes	0.839119
Collinsella	[Eubacterium]_hallii_group	0.807289
Collinsella	Candidatus_Nostocoida	0.657843
Actinomadura	mle1-7	-0.665278
Actinomadura	Fusicatenibacter	0.62393
Actinomadura	Actinomadura	1
Actinomadura	Actinoallomurus	-0.608328
Pseudomonas	Nocardioides	0.705068
Pseudomonas	Caulobacter	0.63307
Pseudomonas	Pseudomonas	1
Pseudomonas	Sphingomonas	0.632867
Pseudomonas	Variovorax	0.637755
Pseudomonas	Acidiphilium	0.679857
Methylocapsa	1959-1	0.763993
Methylocapsa	Rhodomicrobium	0.705122
Methylocapsa	Methylocapsa	1
Methylocapsa	Thermosporothrix	0.725838
Actinoallomurus	Nocardioides	0.615181
Actinoallomurus	unidentified_Alphaproteobacteria	0.667405
Actinoallomurus	Acidisphaera	0.63086
Actinoallomurus	Angustibacter	0.626801
Actinoallomurus	Allorhizobium-Neorhizobium-Pararhizobium-Rhizobium	0.821424
Actinoallomurus	Aetherobacter	0.652258
Actinoallomurus	Pseudolabrys	0.646747
Actinoallomurus	Phenylobacterium	0.609891
Actinoallomurus	Bauldia	0.703894
Actinoallomurus	MND1	0.665616
Actinoallomurus	Candidatus_Koribacter	-0.694227
Actinoallomurus	Streptomyces	0.771446
Actinoallomurus	Solirubrobacter	0.631606
Actinoallomurus	Actinomadura	-0.608328
Actinoallomurus	Actinoallomurus	1
Actinoallomurus	Taibaiella	0.600641
Actinoallomurus	Reyranella	0.712372
Actinoallomurus	Variovorax	0.758171
Actinoallomurus	Hirschia	0.670399
Actinoallomurus	Phaselicystis	0.621077
Actinoallomurus	Gaiella	0.719572
Actinoallomurus	Dokdonella	0.658304
Actinoallomurus	Mesorhizobium	0.726762
Actinoallomurus	Gemmatimonas	0.645916
Actinoallomurus	Nakamurella	0.654148
Actinoallomurus	Occallatibacter	-0.614273
Actinoallomurus	Devosia	0.751193
Nocardia	Nocardia	1
Nocardia	Actinospica	0.605927
unidentified_Subgroup_2	unidentified_Alphaproteobacteria	0.609113
unidentified_Subgroup_2	unidentified_Caulobacteraceae	-0.683284
unidentified_Subgroup_2	unidentified_Subgroup_2	1
unidentified_Subgroup_2	Sporichthya	-0.734024
Taibaiella	Luteibacter	0.747643
Taibaiella	Edaphobaculum	0.600645
Taibaiella	Acidisphaera	0.600525
Taibaiella	Allorhizobium-Neorhizobium-Pararhizobium-Rhizobium	0.719319
Taibaiella	MND1	0.648683
Taibaiella	Candidatus_Koribacter	-0.653479
Taibaiella	Streptomyces	0.703135
Taibaiella	Actinoallomurus	0.600641
Taibaiella	Taibaiella	1
Taibaiella	Variovorax	0.71334
Taibaiella	Cytophaga	0.778281
Taibaiella	unidentified_67-14	-0.602622
Taibaiella	Clostridium_sensu_stricto_1	-0.61733
Taibaiella	Gaiella	0.6045
Taibaiella	Dokdonella	0.621686
Taibaiella	Mesorhizobium	0.608318
Taibaiella	Nakamurella	0.64948
unidentified_Gaiellales	Haliangium	0.691686
unidentified_Gaiellales	unidentified_Gaiellales	1
unidentified_Gaiellales	Asticcacaulis	0.686666
unidentified_Gaiellales	Amycolatopsis	0.69663
unidentified_Gaiellales	Phaselicystis	0.618489
unidentified_Gaiellales	unidentified_Acidimicrobiia	0.632044
unidentified_Gaiellales	unidentified_Comamonadaceae	0.671803
unidentified_Gaiellales	Jatrophihabitans	0.61309
Asticcacaulis	Candidatus_Xiphinematobacter	-0.685288
Asticcacaulis	Haliangium	0.740245
Asticcacaulis	Candidatus_Koribacter	-0.606307
Asticcacaulis	Burkholderia-Caballeronia-Paraburkholderia	0.61448
Asticcacaulis	unidentified_Gaiellales	0.686666
Asticcacaulis	Asticcacaulis	1
Asticcacaulis	Phaselicystis	0.661658
Asticcacaulis	Pseudonocardia	0.640378
Asticcacaulis	unidentified_Comamonadaceae	0.638159
Asticcacaulis	Actinoplanes	0.70953
Rhodoplanes	Luedemannella	0.635615
Rhodoplanes	Allorhizobium-Neorhizobium-Pararhizobium-Rhizobium	0.614907
Rhodoplanes	Aetherobacter	0.651222
Rhodoplanes	Candidatus_Koribacter	-0.728511
Rhodoplanes	Streptomyces	0.601745
Rhodoplanes	Rhodoplanes	1
Rhodoplanes	Methylocella	-0.63737
Rhodoplanes	Roseiarcus	-0.624548
Rhodoplanes	Catenulispora	-0.611912
Rhodoplanes	Mesorhizobium	0.724076
Rhodoplanes	Pseudonocardia	0.767056
Rhodoplanes	Jatrophihabitans	0.635228
Reyranella	Ellin516	0.697075
Reyranella	unidentified_Alphaproteobacteria	0.764615
Reyranella	Hyphomicrobium	0.61601
Reyranella	Angustibacter	0.638708
Reyranella	Allorhizobium-Neorhizobium-Pararhizobium-Rhizobium	0.689018
Reyranella	unidentified_Gemmatimonadaceae	0.620279
Reyranella	Pseudolabrys	0.721834
Reyranella	Phenylobacterium	0.661663
Reyranella	unidentified_TK10	0.658715
Reyranella	Candidatus_Koribacter	-0.603846
Reyranella	Streptomyces	0.710213
Reyranella	Actinoallomurus	0.712372
Reyranella	Reyranella	1
Reyranella	Variovorax	0.71118
Reyranella	unidentified_Pedosphaeraceae	-0.652559
Reyranella	Streptosporangium	0.686532
Reyranella	Phaselicystis	0.678113
Reyranella	Gaiella	0.6176
Reyranella	Dokdonella	0.758953
Reyranella	Mesorhizobium	0.607742
Reyranella	Pseudonocardia	0.641854
Reyranella	Occallatibacter	-0.690902
Georgfuchsia	Georgfuchsia	1
Lachnospira	Megamonas	0.780947
Lachnospira	Bacteroides	0.817
Lachnospira	Monoglobus	0.749523
Lachnospira	Parabacteroides	0.664753
Lachnospira	Fusicatenibacter	0.881379
Lachnospira	Agathobacter	0.925775
Lachnospira	Butyricicoccus	0.894222
Lachnospira	Faecalibacterium	0.878371
Lachnospira	Roseburia	0.859094
Lachnospira	Subdoligranulum	0.77289
Lachnospira	Collinsella	0.877204
Lachnospira	Lachnospira	1
Lachnospira	Blautia	0.952873
Lachnospira	Lachnoclostridium	0.675928
Lachnospira	Lachnospiraceae_ND3007_group	0.796817
Lachnospira	Bifidobacterium	0.763709
Lachnospira	Lachnospiraceae_NK4A136_group	0.604287
Lachnospira	Anaerostipes	0.809852
Lachnospira	[Eubacterium]_hallii_group	0.953702
Lachnospira	Candidatus_Nostocoida	0.606502
Sphingomonas	Dongia	0.778905
Sphingomonas	Phyllobacterium	0.620121
Sphingomonas	Nocardioides	0.860188
Sphingomonas	Angustibacter	0.646783
Sphingomonas	Kribbella	0.792113
Sphingomonas	Aetherobacter	0.680773
Sphingomonas	Phenylobacterium	0.608667
Sphingomonas	Streptomyces	0.774296
Sphingomonas	Solirubrobacter	0.855593
Sphingomonas	CL500-29_marine_group	0.757107
Sphingomonas	Pseudomonas	0.632867
Sphingomonas	Sphingomonas	1
Sphingomonas	Variovorax	0.753534
Sphingomonas	Hirschia	0.672931
Sphingomonas	Gaiella	0.645111
Sphingomonas	Dokdonella	0.842558
Sphingomonas	Mesorhizobium	0.798998
Sphingomonas	IS-44	0.619493
Sphingomonas	Pseudonocardia	0.697928
Sphingomonas	Gemmatimonas	0.741103
Sphingomonas	Nakamurella	0.67339
Methylocella	unidentified_Alphaproteobacteria	-0.618498
Methylocella	Rhodoplanes	-0.63737
Methylocella	Methylocella	1
Methylocella	Pseudonocardia	-0.668599
Methylocella	Jatrophihabitans	-0.672514
Variovorax	Nocardioides	0.873097
Variovorax	Luteibacter	0.702502
Variovorax	Angustibacter	0.806474
Variovorax	Allorhizobium-Neorhizobium-Pararhizobium-Rhizobium	0.685734
Variovorax	Aetherobacter	0.680702
Variovorax	Pseudolabrys	0.692288
Variovorax	Phenylobacterium	0.664934
Variovorax	Haliangium	0.634719
Variovorax	MND1	0.722096
Variovorax	Plot4-2H12	0.67031
Variovorax	Candidatus_Koribacter	-0.699635
Variovorax	Streptomyces	0.869675
Variovorax	Solirubrobacter	0.826258
Variovorax	Ellin6067	0.685093
Variovorax	CL500-29_marine_group	0.670494
Variovorax	Pseudomonas	0.637755
Variovorax	Actinoallomurus	0.758171
Variovorax	Taibaiella	0.71334
Variovorax	Reyranella	0.71118
Variovorax	Sphingomonas	0.753534
Variovorax	Variovorax	1
Variovorax	Cytophaga	0.805001
Variovorax	Hirschia	0.694413
Variovorax	Streptosporangium	0.650744
Variovorax	Cellulomonas	0.602407
Variovorax	Phaselicystis	0.722696
Variovorax	unidentified_Acidimicrobiia	0.668149
Variovorax	Gaiella	0.673275
Variovorax	Acidiphilium	0.644619
Variovorax	Dokdonella	0.833944
Variovorax	Mesorhizobium	0.719846
Variovorax	Pseudonocardia	0.700697
Variovorax	Gemmatimonas	0.630758
Variovorax	Nakamurella	0.760097
Acidisoma	Acidisphaera	0.688852
Acidisoma	Acidisoma	1
Acidisoma	Rhodovastum	0.606627
Acidisoma	Dyella	0.66365
Escherichia-Shigella	Escherichia-Shigella	1
Escherichia-Shigella	Tyzzerella	0.688872
Edaphobacter	Candidatus_Koribacter	-0.602924
Edaphobacter	Edaphobacter	1
Edaphobacter	Cellulomonas	0.602291
Edaphobacter	Acidiphilium	0.71316
Edaphobacter	Nakamurella	0.640792
Cytophaga	Opitutus	0.698403
Cytophaga	Nocardioides	0.6448
Cytophaga	Luteibacter	0.709962
Cytophaga	Edaphobaculum	0.706015
Cytophaga	Acidisphaera	0.638701
Cytophaga	Angustibacter	0.642094
Cytophaga	Allorhizobium-Neorhizobium-Pararhizobium-Rhizobium	0.609976
Cytophaga	Lacunisphaera	0.620137
Cytophaga	MND1	0.694359
Cytophaga	Candidatus_Koribacter	-0.675118
Cytophaga	Streptomyces	0.654112
Cytophaga	Bdellovibrio	0.702433
Cytophaga	Taibaiella	0.778281
Cytophaga	Variovorax	0.805001
Cytophaga	Cytophaga	1
Cytophaga	Inquilinus	0.605539
Cytophaga	Hirschia	0.627582
Cytophaga	Thermosporothrix	-0.622758
Cytophaga	Clostridium_sensu_stricto_1	-0.688793
Cytophaga	unidentified_Xanthobacteraceae	0.666829
Cytophaga	Gaiella	0.628053
Cytophaga	Acidiphilium	0.609631
Cytophaga	Dokdonella	0.63888
Cytophaga	Pseudonocardia	0.636402
Amycolatopsis	unidentified_Gaiellales	0.69663
Amycolatopsis	Amycolatopsis	1
Marmoricola	Marmoricola	1
Marmoricola	Gemmatimonas	0.655218
Inquilinus	unidentified_Steroidobacteraceae	-0.726898
Inquilinus	Acidicapsa	0.637938
Inquilinus	Luteibacter	0.615643
Inquilinus	Burkholderia-Caballeronia-Paraburkholderia	0.817465
Inquilinus	Cytophaga	0.605539
Inquilinus	Inquilinus	1
Inquilinus	Labrys	0.736194
Inquilinus	Conexibacter	-0.651538
Inquilinus	HSB_OF53-F07	-0.628967
Inquilinus	Steroidobacter	0.61536
Cerasicoccus	Cerasicoccus	1
Candidatus_Udaeobacter	Acidocella	-0.638584
Candidatus_Udaeobacter	unidentified_Alphaproteobacteria	0.760769
Candidatus_Udaeobacter	unidentified_Gemmatimonadaceae	0.717812
Candidatus_Udaeobacter	unidentified_TK10	0.801077
Candidatus_Udaeobacter	ADurbBin063-1	0.705815
Candidatus_Udaeobacter	Acidipila-Silvibacterium	-0.678462
Candidatus_Udaeobacter	Candidatus_Udaeobacter	1
Candidatus_Udaeobacter	HSB_OF53-F07	0.614734
Candidatus_Udaeobacter	Pandoraea	-0.622826
Candidatus_Udaeobacter	Occallatibacter	-0.640123
Roseiarcus	Haliangium	-0.623966
Roseiarcus	Candidatus_Koribacter	0.65
Roseiarcus	Rhodoplanes	-0.624548
Roseiarcus	Roseiarcus	1
Roseiarcus	Acidicaldus	0.695284
Roseiarcus	P3OB-42	-0.609957
Roseiarcus	Phaselicystis	-0.675798
Roseiarcus	Dokdonella	-0.61109
Roseiarcus	Pseudonocardia	-0.7082
Roseiarcus	Actinoplanes	-0.634513
Hirschia	Terrimonas	0.647029
Hirschia	Luedemannella	0.689012
Hirschia	Nocardioides	0.701682
Hirschia	SWB02	0.617893
Hirschia	Angustibacter	0.690992
Hirschia	Allorhizobium-Neorhizobium-Pararhizobium-Rhizobium	0.679241
Hirschia	Aetherobacter	0.640511
Hirschia	Lacunisphaera	0.622742
Hirschia	MND1	0.771841
Hirschia	Plot4-2H12	0.629066
Hirschia	Streptomyces	0.713756
Hirschia	Solirubrobacter	0.800803
Hirschia	Ellin6067	0.613059
Hirschia	CL500-29_marine_group	0.7946
Hirschia	Actinoallomurus	0.670399
Hirschia	Sphingomonas	0.672931
Hirschia	Variovorax	0.694413
Hirschia	Cytophaga	0.627582
Hirschia	Hirschia	1
Hirschia	Gaiella	0.715696
Hirschia	Dokdonella	0.65422
Hirschia	Mesorhizobium	0.719399
Hirschia	Pseudonocardia	0.619411
Hirschia	Gemmatimonas	0.619696
Hirschia	Nakamurella	0.627207
AAP99	Terrimonas	0.638267
AAP99	SWB02	0.647785
AAP99	Ellin6067	0.690945
AAP99	AAP99	1
AAP99	Clostridium_sensu_stricto_1	-0.656384
Labrys	Burkholderia-Caballeronia-Paraburkholderia	0.605273
Labrys	Inquilinus	0.736194
Labrys	Labrys	1
Labrys	Cellulomonas	0.604483
Labrys	Candidatus_Solibacter	-0.678599
Thermosporothrix	1959-1	0.657039
Thermosporothrix	unidentified_Methylacidiphilaceae	-0.605934
Thermosporothrix	Bdellovibrio	-0.665639
Thermosporothrix	Methylocapsa	0.725838
Thermosporothrix	Cytophaga	-0.622758
Thermosporothrix	Thermosporothrix	1
Thermosporothrix	HSB_OF53-F07	0.698633
Thermosporothrix	unidentified_Fibrobacteraceae	-0.601681
Bacillus	1959-1	0.606889
Bacillus	Bacillus	1
Bacillus	unidentified_Pedosphaeraceae	-0.637221
Bacillus	Pandoraea	-0.609126
Puia	unidentified_CWT_CU03-E12	0.733862
Puia	Puia	1
Puia	Mucilaginibacter	0.720769
Acidicaldus	Roseiarcus	0.695284
Acidicaldus	Acidicaldus	1
Acidicaldus	Actinoplanes	-0.641459
Blautia	Megamonas	0.704262
Blautia	Bacteroides	0.760052
Blautia	Monoglobus	0.805036
Blautia	Parabacteroides	0.706756
Blautia	Fusicatenibacter	0.871646
Blautia	Agathobacter	0.904622
Blautia	Butyricicoccus	0.902124
Blautia	Faecalibacterium	0.896693
Blautia	Roseburia	0.863309
Blautia	Subdoligranulum	0.825419
Blautia	Collinsella	0.863464
Blautia	Lachnospira	0.952873
Blautia	Blautia	1
Blautia	Lachnospiraceae_ND3007_group	0.817173
Blautia	Bifidobacterium	0.79106
Blautia	Lachnospiraceae_NK4A136_group	0.68553
Blautia	Anaerostipes	0.859132
Blautia	[Eubacterium]_hallii_group	0.951987
Mucilaginibacter	Puia	0.720769
Mucilaginibacter	Mucilaginibacter	1
unidentified_Pedosphaeraceae	unidentified_Alphaproteobacteria	-0.759908
unidentified_Pedosphaeraceae	unidentified_TK10	-0.61759
unidentified_Pedosphaeraceae	unidentified_Caulobacteraceae	0.648661
unidentified_Pedosphaeraceae	Reyranella	-0.652559
unidentified_Pedosphaeraceae	Bacillus	-0.637221
unidentified_Pedosphaeraceae	unidentified_Pedosphaeraceae	1
unidentified_Pedosphaeraceae	Occallatibacter	0.689629
Mycobacterium	Mycobacterium	1
Tundrisphaera	Tundrisphaera	1
unidentified_Micromonosporaceae	unidentified_Micromonosporaceae	1
Anaeromyxobacter	Anaeromyxobacter	1
Anaeromyxobacter	unidentified_Fibrobacteraceae	0.617487
Coxiella	Legionella	0.701376
Coxiella	Coxiella	1
Coxiella	Jatrophihabitans	-0.676782
Rhodopila	Allorhizobium-Neorhizobium-Pararhizobium-Rhizobium	0.608757
Rhodopila	Bauldia	0.714123
Rhodopila	Candidatus_Koribacter	-0.656885
Rhodopila	Rhodopila	1
Rhodopila	unidentified_Xanthobacteraceae	0.684243
Catenulispora	Minicystis	-0.647546
Catenulispora	MND1	-0.606565
Catenulispora	Rhodoplanes	-0.611912
Catenulispora	Catenulispora	1
Ralstonia	Ralstonia	1
Lactobacillus	Lactobacillus	1
unidentified_Chitinophagaceae	Edaphobaculum	0.60648
unidentified_Chitinophagaceae	unidentified_Chitinophagaceae	1
Nevskia	Kribbella	-0.631136
Nevskia	Nevskia	1
Streptosporangium	Nocardioides	0.613688
Streptosporangium	Hyphomicrobium	0.622384
Streptosporangium	Aetherobacter	0.644302
Streptosporangium	Candidatus_Koribacter	-0.667193
Streptosporangium	Reyranella	0.686532
Streptosporangium	Variovorax	0.650744
Streptosporangium	Streptosporangium	1
Streptosporangium	Cellulomonas	0.669703
Streptosporangium	Phaselicystis	0.655937
Streptosporangium	Dokdonella	0.708235
Streptosporangium	Jatrophihabitans	0.601672
Streptosporangium	Nakamurella	0.638906
Streptosporangium	Occallatibacter	-0.620512
unidentified_67-14	Subgroup_10	0.741054
unidentified_67-14	Taibaiella	-0.602622
unidentified_67-14	unidentified_67-14	1
Rhodovastum	Acidisoma	0.606627
Rhodovastum	Rhodovastum	1
Rhodovastum	Acidiphilium	0.630978
Rhodovastum	Others	-0.715579
Rhodovastum	Dyella	0.639044
Gemmata	unidentified_Alphaproteobacteria	-0.601934
Gemmata	Gemmata	1
Gemmata	unidentified_Xanthobacteraceae	-0.617763
P3OB-42	Nitrospira	0.717589
P3OB-42	Crossiella	0.632689
P3OB-42	Roseiarcus	-0.609957
P3OB-42	P3OB-42	1
P3OB-42	unidentified_SAR324_cladeMarine_group_B	0.637175
unidentified_0319-6G20	unidentified_0319-6G20	1
Bryobacter	Dongia	-0.626906
Bryobacter	Hyphomicrobium	-0.607139
Bryobacter	Bryobacter	1
Bryobacter	Cellulomonas	-0.721558
Bryobacter	Pajaroellobacter	0.705022
Bryobacter	Jatrophihabitans	-0.692959
Lachnoclostridium	Megamonas	0.811448
Lachnoclostridium	Bacteroides	0.638491
Lachnoclostridium	Fusicatenibacter	0.694073
Lachnoclostridium	Agathobacter	0.699993
Lachnoclostridium	Roseburia	0.638124
Lachnoclostridium	Lachnospira	0.675928
Lachnoclostridium	Lachnoclostridium	1
Lachnoclostridium	[Eubacterium]_hallii_group	0.610975
Lachnoclostridium	Tyzzerella	0.738828
Lachnospiraceae_ND3007_group	Monoglobus	0.787198
Lachnospiraceae_ND3007_group	Fusicatenibacter	0.660682
Lachnospiraceae_ND3007_group	Agathobacter	0.830612
Lachnospiraceae_ND3007_group	Butyricicoccus	0.809252
Lachnospiraceae_ND3007_group	Faecalibacterium	0.755703
Lachnospiraceae_ND3007_group	Roseburia	0.789183
Lachnospiraceae_ND3007_group	Subdoligranulum	0.809028
Lachnospiraceae_ND3007_group	Collinsella	0.781609
Lachnospiraceae_ND3007_group	Lachnospira	0.796817
Lachnospiraceae_ND3007_group	Blautia	0.817173
Lachnospiraceae_ND3007_group	Lachnospiraceae_ND3007_group	1
Lachnospiraceae_ND3007_group	Bifidobacterium	0.834123
Lachnospiraceae_ND3007_group	Anaerostipes	0.750716
Lachnospiraceae_ND3007_group	[Eubacterium]_hallii_group	0.811272
Methylobacterium-Methylorubrum	Methylobacterium-Methylorubrum	1
Methylobacterium-Methylorubrum	Tyzzerella	0.609176
Iamia	Plot4-2H12	0.644197
Iamia	Iamia	1
Cellulomonas	Caulobacter	0.744509
Cellulomonas	Phenylobacterium	0.609374
Cellulomonas	Solirubrobacter	0.600915
Cellulomonas	Variovorax	0.602407
Cellulomonas	Edaphobacter	0.602291
Cellulomonas	Labrys	0.604483
Cellulomonas	Streptosporangium	0.669703
Cellulomonas	Bryobacter	-0.721558
Cellulomonas	Cellulomonas	1
Cellulomonas	Candidatus_Nostocoida	-0.616013
Cellulomonas	Pajaroellobacter	-0.630431
Cellulomonas	Jatrophihabitans	0.608725
Cellulomonas	Nakamurella	0.718935
Cellulomonas	Devosia	0.609904
Clostridium_sensu_stricto_1	Luteibacter	-0.661173
Clostridium_sensu_stricto_1	Taibaiella	-0.61733
Clostridium_sensu_stricto_1	Cytophaga	-0.688793
Clostridium_sensu_stricto_1	AAP99	-0.656384
Clostridium_sensu_stricto_1	Clostridium_sensu_stricto_1	1
Clostridium_sensu_stricto_1	unidentified_Xanthobacteraceae	-0.616808
Clostridium_sensu_stricto_1	Romboutsia	0.683912
Phaselicystis	Nocardioides	0.608931
Phaselicystis	Angustibacter	0.68516
Phaselicystis	unidentified_Gemmatimonadaceae	0.67775
Phaselicystis	Aetherobacter	0.673976
Phaselicystis	Pseudolabrys	0.823642
Phaselicystis	Haliangium	0.684802
Phaselicystis	MND1	0.626899
Phaselicystis	Plot4-2H12	0.747129
Phaselicystis	unidentified_TK10	0.62493
Phaselicystis	Candidatus_Koribacter	-0.667312
Phaselicystis	Streptomyces	0.80174
Phaselicystis	Solirubrobacter	0.641447
Phaselicystis	Ellin6067	0.635329
Phaselicystis	Actinoallomurus	0.621077
Phaselicystis	unidentified_Gaiellales	0.618489
Phaselicystis	Asticcacaulis	0.661658
Phaselicystis	Reyranella	0.678113
Phaselicystis	Variovorax	0.722696
Phaselicystis	Roseiarcus	-0.675798
Phaselicystis	Streptosporangium	0.655937
Phaselicystis	Phaselicystis	1
Phaselicystis	Gaiella	0.673021
Phaselicystis	Dokdonella	0.798418
Phaselicystis	Pseudonocardia	0.678917
Phaselicystis	Gemmatimonas	0.667955
Phaselicystis	Nakamurella	0.627687
Phaselicystis	Occallatibacter	-0.608799
unidentified_Acidimicrobiia	Opitutus	0.60505
unidentified_Acidimicrobiia	Roseimicrobium	0.629216
unidentified_Acidimicrobiia	Rhodanobacter	0.653542
unidentified_Acidimicrobiia	Hyphomicrobium	0.64114
unidentified_Acidimicrobiia	Angustibacter	0.808363
unidentified_Acidimicrobiia	Pseudolabrys	0.703523
unidentified_Acidimicrobiia	Haliangium	0.612886
unidentified_Acidimicrobiia	Streptomyces	0.616999
unidentified_Acidimicrobiia	unidentified_Gaiellales	0.632044
unidentified_Acidimicrobiia	Variovorax	0.668149
unidentified_Acidimicrobiia	unidentified_Acidimicrobiia	1
unidentified_Acidimicrobiia	Dokdonella	0.658307
unidentified_Acidimicrobiia	Mesorhizobium	0.607718
unidentified_Acidimicrobiia	Frankia	0.656834
unidentified_Acidimicrobiia	Actinoplanes	0.616438
unidentified_Acidimicrobiia	Nakamurella	0.632377
Bifidobacterium	Bacteroides	0.683938
Bifidobacterium	Monoglobus	0.8903
Bifidobacterium	unidentified_IMCC26256	0.697087
Bifidobacterium	Parabacteroides	0.638073
Bifidobacterium	Agathobacter	0.720278
Bifidobacterium	Butyricicoccus	0.838353
Bifidobacterium	Faecalibacterium	0.812
Bifidobacterium	Roseburia	0.792226
Bifidobacterium	Subdoligranulum	0.843036
Bifidobacterium	Collinsella	0.835648
Bifidobacterium	Lachnospira	0.763709
Bifidobacterium	Blautia	0.79106
Bifidobacterium	Lachnospiraceae_ND3007_group	0.834123
Bifidobacterium	Bifidobacterium	1
Bifidobacterium	Lachnospiraceae_NK4A136_group	0.74425
Bifidobacterium	Anaerostipes	0.917998
Bifidobacterium	[Eubacterium]_hallii_group	0.836181
Bifidobacterium	[Eubacterium]_eligens_group	0.635954
Conexibacter	unidentified_Steroidobacteraceae	0.650688
Conexibacter	unidentified_IMCC26256	0.700654
Conexibacter	Edaphobaculum	-0.604043
Conexibacter	Inquilinus	-0.651538
Conexibacter	Conexibacter	1
Conexibacter	HSB_OF53-F07	0.779765
Conexibacter	Acidothermus	0.654615
Conexibacter	Granulicella	-0.672052
Conexibacter	JG30a-KF-32	0.647072
unidentified_Xanthobacteraceae	Allorhizobium-Neorhizobium-Pararhizobium-Rhizobium	0.608229
unidentified_Xanthobacteraceae	Cytophaga	0.666829
unidentified_Xanthobacteraceae	Rhodopila	0.684243
unidentified_Xanthobacteraceae	Gemmata	-0.617763
unidentified_Xanthobacteraceae	Clostridium_sensu_stricto_1	-0.616808
unidentified_Xanthobacteraceae	unidentified_Xanthobacteraceae	1
unidentified_Xanthobacteraceae	Pseudonocardia	0.662853
Ktedonobacter	Ktedonobacter	1
Lachnospiraceae_NK4A136_group	Bacteroides	0.65052
Lachnospiraceae_NK4A136_group	Monoglobus	0.860076
Lachnospiraceae_NK4A136_group	Parabacteroides	0.671792
Lachnospiraceae_NK4A136_group	Butyricicoccus	0.623021
Lachnospiraceae_NK4A136_group	Faecalibacterium	0.785499
Lachnospiraceae_NK4A136_group	Roseburia	0.649736
Lachnospiraceae_NK4A136_group	Subdoligranulum	0.834299
Lachnospiraceae_NK4A136_group	Lachnospira	0.604287
Lachnospiraceae_NK4A136_group	Blautia	0.68553
Lachnospiraceae_NK4A136_group	Bifidobacterium	0.74425
Lachnospiraceae_NK4A136_group	Lachnospiraceae_NK4A136_group	1
Lachnospiraceae_NK4A136_group	Anaerostipes	0.829561
Lachnospiraceae_NK4A136_group	[Eubacterium]_hallii_group	0.764431
Lachnospiraceae_NK4A136_group	[Eubacterium]_eligens_group	0.645139
Anaerostipes	Bacteroides	0.733145
Anaerostipes	Monoglobus	0.902865
Anaerostipes	unidentified_IMCC26256	0.677213
Anaerostipes	Parabacteroides	0.662152
Anaerostipes	Fusicatenibacter	0.702371
Anaerostipes	Agathobacter	0.712944
Anaerostipes	Butyricicoccus	0.812391
Anaerostipes	Faecalibacterium	0.861082
Anaerostipes	Roseburia	0.763217
Anaerostipes	Subdoligranulum	0.869237
Anaerostipes	Collinsella	0.839119
Anaerostipes	Lachnospira	0.809852
Anaerostipes	Blautia	0.859132
Anaerostipes	Lachnospiraceae_ND3007_group	0.750716
Anaerostipes	Bifidobacterium	0.917998
Anaerostipes	Lachnospiraceae_NK4A136_group	0.829561
Anaerostipes	Anaerostipes	1
Anaerostipes	[Eubacterium]_hallii_group	0.86241
Anaerostipes	Candidatus_Nostocoida	0.613026
HSB_OF53-F07	unidentified_Steroidobacteraceae	0.661841
HSB_OF53-F07	1959-1	0.629473
HSB_OF53-F07	FCPS473	0.617443
HSB_OF53-F07	ADurbBin063-1	0.60312
HSB_OF53-F07	Burkholderia-Caballeronia-Paraburkholderia	-0.63409
HSB_OF53-F07	Acidipila-Silvibacterium	-0.615118
HSB_OF53-F07	Pedomicrobium	0.621273
HSB_OF53-F07	Inquilinus	-0.628967
HSB_OF53-F07	Candidatus_Udaeobacter	0.614734
HSB_OF53-F07	Thermosporothrix	0.698633
HSB_OF53-F07	Conexibacter	0.779765
HSB_OF53-F07	HSB_OF53-F07	1
HSB_OF53-F07	JG30a-KF-32	0.666761
HSB_OF53-F07	Dyella	-0.615207
Gaiella	mle1-7	0.717308
Gaiella	SWB02	0.618183
Gaiella	Angustibacter	0.635836
Gaiella	Allorhizobium-Neorhizobium-Pararhizobium-Rhizobium	0.725979
Gaiella	Kribbella	0.644718
Gaiella	Aetherobacter	0.62137
Gaiella	Pseudolabrys	0.732724
Gaiella	MND1	0.865177
Gaiella	Streptomyces	0.770669
Gaiella	Solirubrobacter	0.726128
Gaiella	Ellin6067	0.618195
Gaiella	Actinoallomurus	0.719572
Gaiella	Taibaiella	0.6045
Gaiella	Reyranella	0.6176
Gaiella	Sphingomonas	0.645111
Gaiella	Variovorax	0.673275
Gaiella	Cytophaga	0.628053
Gaiella	Hirschia	0.715696
Gaiella	Phaselicystis	0.673021
Gaiella	Gaiella	1
Gaiella	Dokdonella	0.763835
Gaiella	Mesorhizobium	0.715667
Gaiella	Nakamurella	0.622815
Dinghuibacter	Acidicapsa	0.656467
Dinghuibacter	unidentified_Micropepsaceae	0.615858
Dinghuibacter	Dinghuibacter	1
Steroidobacter	unidentified_Steroidobacteraceae	-0.61461
Steroidobacter	Dongia	0.685762
Steroidobacter	Chthoniobacter	0.622917
Steroidobacter	Inquilinus	0.61536
Steroidobacter	Steroidobacter	1
Steroidobacter	IS-44	0.690581
unidentified_Fibrobacteraceae	Opitutus	0.632507
unidentified_Fibrobacteraceae	Chthoniobacter	0.646096
unidentified_Fibrobacteraceae	Collimonas	0.655189
unidentified_Fibrobacteraceae	unidentified_Methylacidiphilaceae	0.61406
unidentified_Fibrobacteraceae	Thermosporothrix	-0.601681
unidentified_Fibrobacteraceae	Anaeromyxobacter	0.617487
unidentified_Fibrobacteraceae	unidentified_Fibrobacteraceae	1
[Eubacterium]_hallii_group	Megamonas	0.764075
[Eubacterium]_hallii_group	Bacteroides	0.821361
[Eubacterium]_hallii_group	Monoglobus	0.864099
[Eubacterium]_hallii_group	Parabacteroides	0.76075
[Eubacterium]_hallii_group	Fusicatenibacter	0.889411
[Eubacterium]_hallii_group	Agathobacter	0.921185
[Eubacterium]_hallii_group	Butyricicoccus	0.944467
[Eubacterium]_hallii_group	Faecalibacterium	0.956838
[Eubacterium]_hallii_group	Roseburia	0.930779
[Eubacterium]_hallii_group	Subdoligranulum	0.874223
[Eubacterium]_hallii_group	Collinsella	0.807289
[Eubacterium]_hallii_group	Lachnospira	0.953702
[Eubacterium]_hallii_group	Blautia	0.951987
[Eubacterium]_hallii_group	Lachnoclostridium	0.610975
[Eubacterium]_hallii_group	Lachnospiraceae_ND3007_group	0.811272
[Eubacterium]_hallii_group	Bifidobacterium	0.836181
[Eubacterium]_hallii_group	Lachnospiraceae_NK4A136_group	0.764431
[Eubacterium]_hallii_group	Anaerostipes	0.86241
[Eubacterium]_hallii_group	[Eubacterium]_hallii_group	1
Acidiphilium	Nocardioides	0.612211
Acidiphilium	Luteibacter	0.631215
Acidiphilium	Candidatus_Koribacter	-0.728525
Acidiphilium	Pseudomonas	0.679857
Acidiphilium	Variovorax	0.644619
Acidiphilium	Edaphobacter	0.71316
Acidiphilium	Cytophaga	0.609631
Acidiphilium	Rhodovastum	0.630978
Acidiphilium	Acidiphilium	1
Acidiphilium	Duganella	0.67793
Sporichthya	unidentified_Subgroup_2	-0.734024
Sporichthya	Sporichthya	1
Dokdonella	Dongia	0.623169
Dokdonella	Phyllobacterium	0.608666
Dokdonella	Nocardioides	0.783868
Dokdonella	unidentified_Alphaproteobacteria	0.635734
Dokdonella	Hyphomicrobium	0.762697
Dokdonella	Angustibacter	0.788707
Dokdonella	Allorhizobium-Neorhizobium-Pararhizobium-Rhizobium	0.702998
Dokdonella	Kribbella	0.711261
Dokdonella	unidentified_Gemmatimonadaceae	0.707063
Dokdonella	Aetherobacter	0.667205
Dokdonella	Pseudolabrys	0.845726
Dokdonella	Phenylobacterium	0.624085
Dokdonella	Bauldia	0.600906
Dokdonella	MND1	0.645321
Dokdonella	unidentified_TK10	0.631741
Dokdonella	Candidatus_Koribacter	-0.662688
Dokdonella	Streptomyces	0.885996
Dokdonella	Solirubrobacter	0.811669
Dokdonella	Ellin6067	0.659857
Dokdonella	CL500-29_marine_group	0.61192
Dokdonella	Actinoallomurus	0.658304
Dokdonella	Taibaiella	0.621686
Dokdonella	Reyranella	0.758953
Dokdonella	Sphingomonas	0.842558
Dokdonella	Variovorax	0.833944
Dokdonella	Cytophaga	0.63888
Dokdonella	Roseiarcus	-0.61109
Dokdonella	Hirschia	0.65422
Dokdonella	Streptosporangium	0.708235
Dokdonella	Phaselicystis	0.798418
Dokdonella	unidentified_Acidimicrobiia	0.658307
Dokdonella	Gaiella	0.763835
Dokdonella	Dokdonella	1
Dokdonella	Mesorhizobium	0.802005
Dokdonella	Pseudonocardia	0.748408
Dokdonella	Gemmatimonas	0.768608
Dokdonella	Nakamurella	0.712991
Acidothermus	unidentified_IMCC26256	0.72374
Acidothermus	Conexibacter	0.654615
Acidothermus	Acidothermus	1
Mesorhizobium	Nocardioides	0.794056
Mesorhizobium	unidentified_Alphaproteobacteria	0.622377
Mesorhizobium	Hyphomicrobium	0.60255
Mesorhizobium	Angustibacter	0.797977
Mesorhizobium	Allorhizobium-Neorhizobium-Pararhizobium-Rhizobium	0.823166
Mesorhizobium	Kribbella	0.678518
Mesorhizobium	Aetherobacter	0.643804
Mesorhizobium	Pseudolabrys	0.737115
Mesorhizobium	Phenylobacterium	0.745616
Mesorhizobium	Bauldia	0.677081
Mesorhizobium	MND1	0.652021
Mesorhizobium	Candidatus_Koribacter	-0.754093
Mesorhizobium	Streptomyces	0.836774
Mesorhizobium	Solirubrobacter	0.778402
Mesorhizobium	Actinoallomurus	0.726762
Mesorhizobium	Taibaiella	0.608318
Mesorhizobium	Rhodoplanes	0.724076
Mesorhizobium	Reyranella	0.607742
Mesorhizobium	Sphingomonas	0.798998
Mesorhizobium	Variovorax	0.719846
Mesorhizobium	Hirschia	0.719399
Mesorhizobium	unidentified_Acidimicrobiia	0.607718
Mesorhizobium	Gaiella	0.715667
Mesorhizobium	Dokdonella	0.802005
Mesorhizobium	Mesorhizobium	1
Mesorhizobium	Pseudonocardia	0.783701
Mesorhizobium	Gemmatimonas	0.780135
Mesorhizobium	Jatrophihabitans	0.617222
Mesorhizobium	Nakamurella	0.770928
Mesorhizobium	Occallatibacter	-0.606896
Mesorhizobium	Devosia	0.721916
Others	Acidocella	-0.70552
Others	Burkholderia-Caballeronia-Paraburkholderia	-0.679746
Others	unidentified_CWT_CU03-E12	-0.641358
Others	Pedomicrobium	0.695385
Others	Rhodovastum	-0.715579
Others	Others	1
Others	Granulicella	-0.620504
Others	Dyella	-0.702464
[Eubacterium]_eligens_group	Monoglobus	0.610616
[Eubacterium]_eligens_group	Bifidobacterium	0.635954
[Eubacterium]_eligens_group	Lachnospiraceae_NK4A136_group	0.645139
[Eubacterium]_eligens_group	[Eubacterium]_eligens_group	1
Candidatus_Solibacter	Labrys	-0.678599
Candidatus_Solibacter	Candidatus_Solibacter	1
IS-44	Dongia	0.900402
IS-44	Luteibacter	0.73024
IS-44	Sphingomonas	0.619493
IS-44	Steroidobacter	0.690581
IS-44	IS-44	1
Pandoraea	Candidatus_Udaeobacter	-0.622826
Pandoraea	Bacillus	-0.609126
Pandoraea	Pandoraea	1
Actinospica	Nocardia	0.605927
Actinospica	Actinospica	1
unidentified_SAR324_cladeMarine_group_B	Rhizobacter	0.619874
unidentified_SAR324_cladeMarine_group_B	unidentified_Sphingomonadaceae	0.619369
unidentified_SAR324_cladeMarine_group_B	Nitrospira	0.679935
unidentified_SAR324_cladeMarine_group_B	Ellin6067	0.615428
unidentified_SAR324_cladeMarine_group_B	CL500-29_marine_group	0.610131
unidentified_SAR324_cladeMarine_group_B	P3OB-42	0.637175
unidentified_SAR324_cladeMarine_group_B	unidentified_SAR324_cladeMarine_group_B	1
Granulicella	Acidicapsa	0.669617
Granulicella	unidentified_TK10	-0.644218
Granulicella	ADurbBin063-1	-0.63162
Granulicella	unidentified_CWT_CU03-E12	0.639168
Granulicella	Acidipila-Silvibacterium	0.813233
Granulicella	Conexibacter	-0.672052
Granulicella	Others	-0.620504
Granulicella	Granulicella	1
Pseudonocardia	Nocardioides	0.759327
Pseudonocardia	Angustibacter	0.66647
Pseudonocardia	Allorhizobium-Neorhizobium-Pararhizobium-Rhizobium	0.678778
Pseudonocardia	Aetherobacter	0.673078
Pseudonocardia	Pseudolabrys	0.602617
Pseudonocardia	Phenylobacterium	0.678056
Pseudonocardia	Haliangium	0.619215
Pseudonocardia	Candidatus_Koribacter	-0.757187
Pseudonocardia	Streptomyces	0.722126
Pseudonocardia	Asticcacaulis	0.640378
Pseudonocardia	Rhodoplanes	0.767056
Pseudonocardia	Reyranella	0.641854
Pseudonocardia	Sphingomonas	0.697928
Pseudonocardia	Methylocella	-0.668599
Pseudonocardia	Variovorax	0.700697
Pseudonocardia	Cytophaga	0.636402
Pseudonocardia	Roseiarcus	-0.7082
Pseudonocardia	Hirschia	0.619411
Pseudonocardia	Phaselicystis	0.678917
Pseudonocardia	unidentified_Xanthobacteraceae	0.662853
Pseudonocardia	Dokdonella	0.748408
Pseudonocardia	Mesorhizobium	0.783701
Pseudonocardia	Pseudonocardia	1
Pseudonocardia	Gemmatimonas	0.644003
Pseudonocardia	Actinoplanes	0.62145
Pseudonocardia	Jatrophihabitans	0.692651
Pseudonocardia	Nakamurella	0.632333
unidentified_Oxalobacteraceae	unidentified_Oxalobacteraceae	1
Gemmatimonas	Nocardioides	0.671815
Gemmatimonas	Angustibacter	0.749348
Gemmatimonas	Allorhizobium-Neorhizobium-Pararhizobium-Rhizobium	0.72247
Gemmatimonas	Kribbella	0.613076
Gemmatimonas	unidentified_Gemmatimonadaceae	0.620077
Gemmatimonas	Aetherobacter	0.662083
Gemmatimonas	Pseudolabrys	0.708049
Gemmatimonas	Phenylobacterium	0.664611
Gemmatimonas	Bauldia	0.626235
Gemmatimonas	unidentified_TK10	0.607515
Gemmatimonas	Streptomyces	0.798533
Gemmatimonas	Solirubrobacter	0.680581
Gemmatimonas	Actinoallomurus	0.645916
Gemmatimonas	Sphingomonas	0.741103
Gemmatimonas	Variovorax	0.630758
Gemmatimonas	Marmoricola	0.655218
Gemmatimonas	Hirschia	0.619696
Gemmatimonas	Phaselicystis	0.667955
Gemmatimonas	Dokdonella	0.768608
Gemmatimonas	Mesorhizobium	0.780135
Gemmatimonas	Pseudonocardia	0.644003
Gemmatimonas	Gemmatimonas	1
Gemmatimonas	Terracidiphilus	-0.620077
Gemmatimonas	Nakamurella	0.613304
Gemmatimonas	Devosia	0.622345
Candidatus_Nostocoida	Bacteroides	0.60688
Candidatus_Nostocoida	Edaphobaculum	-0.682205
Candidatus_Nostocoida	Ellin6067	-0.604455
Candidatus_Nostocoida	Collinsella	0.657843
Candidatus_Nostocoida	Lachnospira	0.606502
Candidatus_Nostocoida	Cellulomonas	-0.616013
Candidatus_Nostocoida	Anaerostipes	0.613026
Candidatus_Nostocoida	Candidatus_Nostocoida	1
Candidatus_Nostocoida	Nakamurella	-0.60441
Terracidiphilus	Gemmatimonas	-0.620077
Terracidiphilus	Terracidiphilus	1
JG30a-KF-32	Conexibacter	0.647072
JG30a-KF-32	HSB_OF53-F07	0.666761
JG30a-KF-32	JG30a-KF-32	1
unidentified_Comamonadaceae	Rhodanobacter	0.676743
unidentified_Comamonadaceae	Collimonas	0.614913
unidentified_Comamonadaceae	Angustibacter	0.621941
unidentified_Comamonadaceae	Haliangium	0.668849
unidentified_Comamonadaceae	unidentified_Gaiellales	0.671803
unidentified_Comamonadaceae	Asticcacaulis	0.638159
unidentified_Comamonadaceae	unidentified_Comamonadaceae	1
Pedosphaera	Pedosphaera	1
Tyzzerella	Escherichia-Shigella	0.688872
Tyzzerella	Lachnoclostridium	0.738828
Tyzzerella	Methylobacterium-Methylorubrum	0.609176
Tyzzerella	Tyzzerella	1
unidentified_Candidatus_Jorgensenbacteria	1959-1	-0.667318
unidentified_Candidatus_Jorgensenbacteria	unidentified_Candidatus_Jorgensenbacteria	1
Frankia	Ellin516	0.64588
Frankia	Ellin6067	0.630806
Frankia	unidentified_Acidimicrobiia	0.656834
Frankia	Frankia	1
Duganella	Dongia	0.667484
Duganella	Luteibacter	0.643034
Duganella	Acidiphilium	0.67793
Duganella	Duganella	1
Pajaroellobacter	Dongia	-0.625911
Pajaroellobacter	Bryobacter	0.705022
Pajaroellobacter	Cellulomonas	-0.630431
Pajaroellobacter	Pajaroellobacter	1
Actinoplanes	Nocardioides	0.623572
Actinoplanes	Haliangium	0.645093
Actinoplanes	Asticcacaulis	0.70953
Actinoplanes	Roseiarcus	-0.634513
Actinoplanes	Acidicaldus	-0.641459
Actinoplanes	unidentified_Acidimicrobiia	0.616438
Actinoplanes	Pseudonocardia	0.62145
Actinoplanes	Actinoplanes	1
Jatrophihabitans	unidentified_Alphaproteobacteria	0.726049
Jatrophihabitans	Caulobacter	0.636273
Jatrophihabitans	Phenylobacterium	0.70774
Jatrophihabitans	Legionella	-0.687103
Jatrophihabitans	Bauldia	0.644312
Jatrophihabitans	Candidatus_Koribacter	-0.706041
Jatrophihabitans	unidentified_Gaiellales	0.61309
Jatrophihabitans	Rhodoplanes	0.635228
Jatrophihabitans	Methylocella	-0.672514
Jatrophihabitans	Coxiella	-0.676782
Jatrophihabitans	Streptosporangium	0.601672
Jatrophihabitans	Bryobacter	-0.692959
Jatrophihabitans	Cellulomonas	0.608725
Jatrophihabitans	Mesorhizobium	0.617222
Jatrophihabitans	Pseudonocardia	0.692651
Jatrophihabitans	Jatrophihabitans	1
Jatrophihabitans	Occallatibacter	-0.726188
Jatrophihabitans	Devosia	0.618246
Aquicella	Legionella	0.625049
Aquicella	Aquicella	1
Nakamurella	Nocardioides	0.732006
Nakamurella	Angustibacter	0.788718
Nakamurella	Allorhizobium-Neorhizobium-Pararhizobium-Rhizobium	0.66816
Nakamurella	Aetherobacter	0.695521
Nakamurella	Pseudolabrys	0.721876
Nakamurella	Phenylobacterium	0.671564
Nakamurella	MND1	0.625168
Nakamurella	Plot4-2H12	0.604342
Nakamurella	Candidatus_Koribacter	-0.676453
Nakamurella	Streptomyces	0.774083
Nakamurella	Solirubrobacter	0.801278
Nakamurella	Actinoallomurus	0.654148
Nakamurella	Taibaiella	0.64948
Nakamurella	Sphingomonas	0.67339
Nakamurella	Variovorax	0.760097
Nakamurella	Edaphobacter	0.640792
Nakamurella	Hirschia	0.627207
Nakamurella	Streptosporangium	0.638906
Nakamurella	Cellulomonas	0.718935
Nakamurella	Phaselicystis	0.627687
Nakamurella	unidentified_Acidimicrobiia	0.632377
Nakamurella	Gaiella	0.622815
Nakamurella	Dokdonella	0.712991
Nakamurella	Mesorhizobium	0.770928
Nakamurella	Pseudonocardia	0.632333
Nakamurella	Gemmatimonas	0.613304
Nakamurella	Candidatus_Nostocoida	-0.60441
Nakamurella	Nakamurella	1
Dyella	Edaphobaculum	0.619341
Dyella	Acidisphaera	0.674182
Dyella	Burkholderia-Caballeronia-Paraburkholderia	0.687584
Dyella	Bdellovibrio	0.654209
Dyella	Acidisoma	0.66365
Dyella	Rhodovastum	0.639044
Dyella	HSB_OF53-F07	-0.615207
Dyella	Others	-0.702464
Dyella	Dyella	1
Romboutsia	Clostridium_sensu_stricto_1	0.683912
Romboutsia	Romboutsia	1
Occallatibacter	unidentified_Alphaproteobacteria	-0.796307
Occallatibacter	Hyphomicrobium	-0.701391
Occallatibacter	Allorhizobium-Neorhizobium-Pararhizobium-Rhizobium	-0.61884
Occallatibacter	Pseudolabrys	-0.671858
Occallatibacter	Bauldia	-0.697642
Occallatibacter	unidentified_TK10	-0.763517
Occallatibacter	Candidatus_Koribacter	0.617811
Occallatibacter	ADurbBin063-1	-0.619681
Occallatibacter	unidentified_Caulobacteraceae	0.684609
Occallatibacter	Acidipila-Silvibacterium	0.616657
Occallatibacter	Actinoallomurus	-0.614273
Occallatibacter	Reyranella	-0.690902
Occallatibacter	Candidatus_Udaeobacter	-0.640123
Occallatibacter	unidentified_Pedosphaeraceae	0.689629
Occallatibacter	Streptosporangium	-0.620512
Occallatibacter	Phaselicystis	-0.608799
Occallatibacter	Mesorhizobium	-0.606896
Occallatibacter	Jatrophihabitans	-0.726188
Occallatibacter	Occallatibacter	1
Devosia	Caulobacter	0.62107
Devosia	Allorhizobium-Neorhizobium-Pararhizobium-Rhizobium	0.69497
Devosia	Bauldia	0.723787
Devosia	Candidatus_Koribacter	-0.659739
Devosia	Streptomyces	0.668577
Devosia	Actinoallomurus	0.751193
Devosia	Cellulomonas	0.609904
Devosia	Mesorhizobium	0.721916
Devosia	Gemmatimonas	0.622345
Devosia	Jatrophihabitans	0.618246
Devosia	Devosia	1
