# Supplementary material for: Exploring the Rhizospheric Microbial Communities under Long-Term Precipitation Regime in Norway Spruce Seed Orchard
Source: Int J Mol Sci. 2024 Sep 6;25(17):9658. doi: 10.3390/ijms25179658 (PMC11395193; doi:10.3390/ijms25179658)
Supplement: Supplementary file 1 [file ijms-25-09658-s001.zip › Excel S9_Fungal Co-occurance Network.xlsx]

## Sheet: Nodes_L-site
Fungal Genera	Phyla
Gloniaceae_gen_Incertae_sedis	Ascomycota
Agaricomycetes_gen_Incertae_sedis	Basidiomycota
Pseudolachnella	Ascomycota
Myxocephala	Ascomycota
Ilyonectria	Ascomycota
Polyozellus	Basidiomycota
Orbiliales_gen_Incertae_sedis	Ascomycota
Lachnum	Ascomycota
Gibellulopsis	Ascomycota
Furcasterigmium	Ascomycota
Slooffia	Basidiomycota
Trichoderma	Ascomycota
Fomitopsidaceae_gen_Incertae_sedis	Basidiomycota
Synchytriaceae_gen_Incertae_sedis	Chytridiomycota
Gymnostellatospora	Ascomycota
Mytilinidion	Ascomycota
Mortierellaceae_gen_Incertae_sedis	Mortierellomycota
Sordariales_gen_Incertae_sedis	Ascomycota
Cortinarius	Basidiomycota
Rasamsonia	Ascomycota
Spizellomycetales_gen_Incertae_sedis	Chytridiomycota
Pseudolaccaria	Basidiomycota
Glomeraceae_gen_Incertae_sedis	Glomeromycota
Lecythophora	Ascomycota
Linnemannia	Mortierellomycota
Hygrophorus	Basidiomycota
Hyaloscypha	Ascomycota
Halenospora	Ascomycota
Clonostachys	Ascomycota
Hypocreaceae_gen_Incertae_sedis	Ascomycota
Metarhizium	Ascomycota
Beauveria	Ascomycota
Saccharomycetales_gen_Incertae_sedis	Ascomycota
Cenococcum	Ascomycota
Mycena	Basidiomycota
Phialea	Ascomycota
Hypomyces	Ascomycota
Periconia	Ascomycota
Trimmatostroma	Ascomycota
Thermothielavioides	Ascomycota
Hyphodiscus	Ascomycota
Capronia	Ascomycota
Achroiostachys	Ascomycota
Marquandomyces	Ascomycota
Glutinoglossum	Ascomycota
Polycephalomyces	Ascomycota
Rhodoscypha	Ascomycota
Hymenogaster	Basidiomycota
Glomerellales_gen_Incertae_sedis	Ascomycota
Trechisporales_gen_Incertae_sedis	Basidiomycota
Pseudosigmoidea	Ascomycota
Amanita	Basidiomycota
Ramicandelaber	Kickxellomycota
Metapochonia	Ascomycota
Devriesia	Ascomycota
Archaeorhizomyces	Ascomycota
Mucor	Mucoromycota
Archaeorhizomycetales_gen_Incertae_sedis	Ascomycota
Pezizellaster	Ascomycota
Geminibasidium	Basidiomycota
Microscypha	Ascomycota
Lectera	Ascomycota
Venturia	Ascomycota
Enterocarpus	Ascomycota
Dactylonectria	Ascomycota
Pseudopyrenochaeta	Ascomycota
Russula	Basidiomycota
Samsoniella	Ascomycota
Tremellales_gen_Incertae_sedis	Basidiomycota
Oidiodendron	Ascomycota
Knufia	Ascomycota
Gryganskiella	Mortierellomycota
Cordycipitaceae_gen_Incertae_sedis	Ascomycota
Pleosporaceae_gen_Incertae_sedis	Ascomycota
Sagenomella	Ascomycota
Fusicolla	Ascomycota
Petrakia	Ascomycota
Clavariaceae_gen_Incertae_sedis	Basidiomycota
Peziza	Ascomycota
Sarocladium	Ascomycota
Rhizoctonia	Basidiomycota
Hypocreales_gen_Incertae_sedis	Ascomycota
Wilcoxina	Ascomycota
Sordaria	Ascomycota
Tolypocladium	Ascomycota
Gamsia	Ascomycota
Entorrhizaceae_gen_Incertae_sedis	Entorrhizomycota
Metacordyceps	Ascomycota
Capnodiales_gen_Incertae_sedis	Ascomycota
Dissophora	Mortierellomycota
Pseudotomentella	Basidiomycota
Tetraploa	Ascomycota
Volutella	Ascomycota
Apiotrichum	Basidiomycota
Leptobacillium	Ascomycota
Chloridium	Ascomycota
Meliniomyces	Ascomycota
Trichocladium	Ascomycota
Achaetomium	Ascomycota
GS05_gen_Incertae_sedis	Rozellomycota
Pseudogymnoascus	Ascomycota
Sesquicillium	Ascomycota
Solicoccozyma	Basidiomycota
Paraglomus	Glomeromycota
Cistella	Ascomycota
Sporormiella	Ascomycota
Udeniozyma	Basidiomycota
Rozellomycota_gen_Incertae_sedis	Rozellomycota
Fusarium	Ascomycota
Tetracladium	Ascomycota
Penicillium	Ascomycota
Cladorrhinum	Ascomycota
Pochonia	Ascomycota
Pleotrichocladium	Ascomycota
Pleosporales_gen_Incertae_sedis	Ascomycota
Cyphellophora	Ascomycota
Chalara	Ascomycota
Absidia	Mucoromycota
Lactarius	Basidiomycota
Helvella	Ascomycota
Cladophialophora	Ascomycota
Lophodermium	Ascomycota
Wardomyces	Ascomycota
Acrostalagmus	Ascomycota
Slopeiomyces	Ascomycota
Pseudodictyosporium	Ascomycota
Pseudorobillarda	Ascomycota
Oliveonia	Basidiomycota
GS25_ord_Incertae_sedis_gen_Incertae_sedis	Basidiomycota
Cephalotrichum	Ascomycota
Leotiomycetes_gen_Incertae_sedis	Ascomycota
Sareales_gen_Incertae_sedis	Ascomycota
Auxarthron	Ascomycota
Chlorocillium	Ascomycota
Clavulinopsis	Basidiomycota
Pyrenochaeta	Ascomycota
Dictyosporiaceae_gen_Incertae_sedis	Ascomycota
Coniochaeta	Ascomycota
Collarina	Ascomycota
Ophiosphaerella	Ascomycota
Gliomastix	Ascomycota
Pyrenochaetopsis	Ascomycota
Cercospora	Ascomycota
Acarosporales_gen_Incertae_sedis	Ascomycota
Sporothrix	Ascomycota
Macrolepiota	Basidiomycota
Leucosporidium	Basidiomycota
Bulleraceae_gen_Incertae_sedis	Basidiomycota
Saitozyma	Basidiomycota
Rhizophydiales_gen_Incertae_sedis	Chytridiomycota
Aspergillus	Ascomycota
Resinicium	Basidiomycota
Chaetosphaeria	Ascomycota
Pezizomycotina_gen_Incertae_sedis	Ascomycota
Auricularia	Basidiomycota
Fungi_gen_Incertae_sedis	Fungi_phy_Incertae_sedis
Monoblepharidales_gen_Incertae_sedis	Monoblepharomycota
Talaromyces	Ascomycota
Sclerococcales_gen_Incertae_sedis	Ascomycota
Sporobolomyces	Basidiomycota
Phallus	Basidiomycota
Plectosphaerella	Ascomycota
Ramicandelaberales_gen_Incertae_sedis	Kickxellomycota
Auriculariales_gen_Incertae_sedis	Basidiomycota
Preussia	Ascomycota
Piloderma	Basidiomycota
Onygenales_gen_Incertae_sedis	Ascomycota
Cryptosporiopsis	Ascomycota
Thelephora	Basidiomycota
Paragibellulopsis	Ascomycota
Flavocillium	Ascomycota
Geomyces	Ascomycota
Tomentella	Basidiomycota
Entoloma	Basidiomycota
Leohumicola	Ascomycota
Trichophaea	Ascomycota
Loramyces	Ascomycota
Lachnellula	Ascomycota
GS27_ord_Incertae_sedis_gen_Incertae_sedis	Basidiomycota
Schizothecium	Ascomycota
Herpotrichiellaceae_gen_Incertae_sedis	Ascomycota
Pseudeurotium	Ascomycota
Cutaneotrichosporon	Basidiomycota
Trechispora	Basidiomycota
Keithomyces	Ascomycota
Inocybe	Basidiomycota
Humicola	Ascomycota
Triscelophorus	Ascomycota
Umbelopsis	Mucoromycota
Orbiliaceae_gen_Incertae_sedis	Ascomycota
Others	Others
Penicillago	Ascomycota
Cadophora	Ascomycota
Tuber	Ascomycota
Nectria	Ascomycota
Hymenochaetales_gen_Incertae_sedis	Basidiomycota
Mortierella	Mortierellomycota
Laetinaevia	Ascomycota
Amphinema	Basidiomycota
GS22_gen_Incertae_sedis	Mucoromycota
Athelopsis	Basidiomycota
Diaporthe	Ascomycota
Chaetothyriales_gen_Incertae_sedis	Ascomycota
Exophiala	Ascomycota
Calcarisporiella	Calcarisporiellomycota
Cladosporium	Ascomycota
Lecanicillium	Ascomycota
Hygrocybe	Basidiomycota
Xylohypha	Ascomycota
Chalciporus	Basidiomycota
GS11_gen_Incertae_sedis	Rozellomycota
Podila	Mortierellomycota
Tylospora	Basidiomycota
Extremopsis	Ascomycota
Gremmenia	Ascomycota
Phialocephala	Ascomycota
Hirsutella	Ascomycota
Podospora	Ascomycota
Pucciniales_gen_Incertae_sedis	Basidiomycota
Microdochium	Ascomycota
Mycopan	Basidiomycota
Cunninghamella	Mucoromycota
Spiculogloeales_gen_Incertae_sedis	Basidiomycota
Acremonium	Ascomycota
Haptocillium	Ascomycota
Microbotryales_gen_Incertae_sedis	Basidiomycota
Lipomyces	Ascomycota

## Sheet: L-site_ITS_Network
Group 1	Group 2	Spearman Index
Gloniaceae_gen_Incertae_sedis	Gloniaceae_gen_Incertae_sedis	1
Gloniaceae_gen_Incertae_sedis	Capnodiales_gen_Incertae_sedis	0.616931
Gloniaceae_gen_Incertae_sedis	Sclerococcales_gen_Incertae_sedis	0.602086
Gloniaceae_gen_Incertae_sedis	Lipomyces	0.632435
Agaricomycetes_gen_Incertae_sedis	Agaricomycetes_gen_Incertae_sedis	1
Agaricomycetes_gen_Incertae_sedis	Coniochaeta	0.618956
Agaricomycetes_gen_Incertae_sedis	Tylospora	0.669875
Pseudolachnella	Pseudolachnella	1
Pseudolachnella	Synchytriaceae_gen_Incertae_sedis	0.655883
Myxocephala	Myxocephala	1
Myxocephala	Hygrocybe	0.833554
Ilyonectria	Ilyonectria	1
Ilyonectria	Furcasterigmium	0.664848
Ilyonectria	Linnemannia	0.683475
Ilyonectria	Thermothielavioides	0.615732
Ilyonectria	Sarocladium	0.634352
Ilyonectria	Hypocreales_gen_Incertae_sedis	0.608681
Ilyonectria	Sordaria	0.670407
Ilyonectria	Apiotrichum	0.624471
Ilyonectria	Pseudogymnoascus	0.691538
Ilyonectria	Cistella	0.616167
Ilyonectria	Rozellomycota_gen_Incertae_sedis	0.640769
Ilyonectria	Cephalotrichum	0.838052
Ilyonectria	Acarosporales_gen_Incertae_sedis	0.61028
Ilyonectria	Geomyces	0.809854
Ilyonectria	Schizothecium	0.688729
Ilyonectria	Humicola	0.792308
Ilyonectria	Penicillago	0.63032
Ilyonectria	Mortierella	0.607692
Polyozellus	Polyozellus	1
Polyozellus	Glutinoglossum	-0.604931
Orbiliales_gen_Incertae_sedis	Orbiliales_gen_Incertae_sedis	1
Orbiliales_gen_Incertae_sedis	Cyphellophora	0.703724
Lachnum	Lachnum	1
Gibellulopsis	Gibellulopsis	1
Gibellulopsis	Spizellomycetales_gen_Incertae_sedis	0.639773
Gibellulopsis	Beauveria	0.65043
Gibellulopsis	Marquandomyces	0.692669
Gibellulopsis	Glomerellales_gen_Incertae_sedis	0.660089
Gibellulopsis	Sordaria	0.638812
Gibellulopsis	Cyphellophora	0.641811
Gibellulopsis	Helvella	0.645072
Gibellulopsis	Pseudorobillarda	0.654567
Gibellulopsis	Cephalotrichum	0.66474
Gibellulopsis	Ophiosphaerella	0.66142
Gibellulopsis	Acarosporales_gen_Incertae_sedis	0.667444
Gibellulopsis	Plectosphaerella	0.608983
Gibellulopsis	Orbiliaceae_gen_Incertae_sedis	0.712722
Furcasterigmium	Ilyonectria	0.664848
Furcasterigmium	Furcasterigmium	1
Furcasterigmium	Rasamsonia	0.615916
Furcasterigmium	Sarocladium	0.709505
Furcasterigmium	Hypocreales_gen_Incertae_sedis	0.662441
Furcasterigmium	Ophiosphaerella	0.631102
Furcasterigmium	Pyrenochaetopsis	0.627983
Furcasterigmium	Acarosporales_gen_Incertae_sedis	0.634748
Furcasterigmium	Monoblepharidales_gen_Incertae_sedis	0.669821
Furcasterigmium	Geomyces	0.670862
Furcasterigmium	Schizothecium	0.691929
Furcasterigmium	Microdochium	0.654876
Slooffia	Slooffia	1
Slooffia	Fomitopsidaceae_gen_Incertae_sedis	0.691297
Trichoderma	Trichoderma	1
Trichoderma	Metapochonia	0.819442
Trichoderma	Sesquicillium	0.700045
Trichoderma	Leohumicola	0.61172
Trichoderma	Keithomyces	0.607892
Fomitopsidaceae_gen_Incertae_sedis	Slooffia	0.691297
Fomitopsidaceae_gen_Incertae_sedis	Fomitopsidaceae_gen_Incertae_sedis	1
Fomitopsidaceae_gen_Incertae_sedis	Sordaria	0.688047
Fomitopsidaceae_gen_Incertae_sedis	Gamsia	0.73948
Fomitopsidaceae_gen_Incertae_sedis	Humicola	0.606092
Synchytriaceae_gen_Incertae_sedis	Pseudolachnella	0.655883
Synchytriaceae_gen_Incertae_sedis	Synchytriaceae_gen_Incertae_sedis	1
Gymnostellatospora	Gymnostellatospora	1
Gymnostellatospora	Lecythophora	0.642485
Gymnostellatospora	Devriesia	0.634914
Gymnostellatospora	Knufia	0.681722
Gymnostellatospora	Sarocladium	0.676969
Gymnostellatospora	Fusarium	0.764725
Gymnostellatospora	Pyrenochaetopsis	0.799633
Gymnostellatospora	Geomyces	0.662905
Gymnostellatospora	Cunninghamella	0.617487
Mytilinidion	Mytilinidion	1
Mytilinidion	Trimmatostroma	-0.626308
Mortierellaceae_gen_Incertae_sedis	Mortierellaceae_gen_Incertae_sedis	1
Mortierellaceae_gen_Incertae_sedis	Tolypocladium	0.603092
Mortierellaceae_gen_Incertae_sedis	Gliomastix	0.606177
Sordariales_gen_Incertae_sedis	Sordariales_gen_Incertae_sedis	1
Sordariales_gen_Incertae_sedis	Halenospora	0.676176
Cortinarius	Cortinarius	1
Cortinarius	Hyphodiscus	0.665813
Cortinarius	Capronia	0.606307
Cortinarius	Entorrhizaceae_gen_Incertae_sedis	0.62162
Cortinarius	Meliniomyces	0.738393
Cortinarius	Acrostalagmus	-0.673397
Rasamsonia	Rasamsonia	1
Rasamsonia	Thermothielavioides	0.722479
Rasamsonia	Mucor	0.73803
Rasamsonia	Hypocreales_gen_Incertae_sedis	0.766817
Rasamsonia	Sporothrix	0.746616
Spizellomycetales_gen_Incertae_sedis	Spizellomycetales_gen_Incertae_sedis	1
Spizellomycetales_gen_Incertae_sedis	Pseudolaccaria	0.638859
Spizellomycetales_gen_Incertae_sedis	Dactylonectria	0.600758
Spizellomycetales_gen_Incertae_sedis	Apiotrichum	0.668178
Spizellomycetales_gen_Incertae_sedis	Cyphellophora	0.641432
Spizellomycetales_gen_Incertae_sedis	Helvella	0.651381
Spizellomycetales_gen_Incertae_sedis	Pseudorobillarda	0.705354
Spizellomycetales_gen_Incertae_sedis	Acarosporales_gen_Incertae_sedis	0.656543
Spizellomycetales_gen_Incertae_sedis	Sporobolomyces	0.749977
Spizellomycetales_gen_Incertae_sedis	Plectosphaerella	0.694784
Spizellomycetales_gen_Incertae_sedis	Flavocillium	0.608599
Spizellomycetales_gen_Incertae_sedis	Penicillago	0.65771
Spizellomycetales_gen_Incertae_sedis	Microdochium	0.614911
Spizellomycetales_gen_Incertae_sedis	Mycopan	0.637632
Pseudolaccaria	Pseudolaccaria	1
Pseudolaccaria	Hyaloscypha	-0.622472
Pseudolaccaria	Glomerellales_gen_Incertae_sedis	0.698017
Pseudolaccaria	Sesquicillium	0.694416
Pseudolaccaria	Plectosphaerella	0.613873
Glomeraceae_gen_Incertae_sedis	Glomeraceae_gen_Incertae_sedis	1
Glomeraceae_gen_Incertae_sedis	Paraglomus	0.636065
Glomeraceae_gen_Incertae_sedis	Sporobolomyces	0.672564
Lecythophora	Lecythophora	1
Linnemannia	Ilyonectria	0.683475
Linnemannia	Linnemannia	1
Linnemannia	Sordaria	0.604479
Linnemannia	Volutella	0.672912
Linnemannia	Apiotrichum	0.810872
Linnemannia	Pseudogymnoascus	0.637755
Linnemannia	Chalara	0.620051
Linnemannia	Helvella	0.696704
Linnemannia	Pseudorobillarda	0.667732
Linnemannia	Cephalotrichum	0.692738
Linnemannia	Leotiomycetes_gen_Incertae_sedis	0.625838
Linnemannia	Acarosporales_gen_Incertae_sedis	0.665373
Linnemannia	Phallus	0.635055
Linnemannia	Geomyces	0.701838
Linnemannia	Cutaneotrichosporon	0.680531
Linnemannia	Penicillago	0.804438
Linnemannia	Cladosporium	0.700103
Hygrophorus	Hygrophorus	1
Hyaloscypha	Hyaloscypha	1
Halenospora	Sordariales_gen_Incertae_sedis	0.676176
Halenospora	Halenospora	1
Halenospora	Devriesia	0.627122
Clonostachys	Clonostachys	1
Clonostachys	Metarhizium	0.602663
Clonostachys	Sordaria	0.721957
Clonostachys	Gamsia	0.623068
Clonostachys	Absidia	0.801042
Clonostachys	Cephalotrichum	0.746816
Clonostachys	Schizothecium	0.742795
Clonostachys	Humicola	0.749664
Hypocreaceae_gen_Incertae_sedis	Hypocreaceae_gen_Incertae_sedis	1
Hypocreaceae_gen_Incertae_sedis	Trichophaea	0.683065
Metarhizium	Metarhizium	1
Metarhizium	Sordaria	0.611039
Beauveria	Gibellulopsis	0.65043
Beauveria	Beauveria	1
Saccharomycetales_gen_Incertae_sedis	Saccharomycetales_gen_Incertae_sedis	1
Saccharomycetales_gen_Incertae_sedis	Thermothielavioides	0.608828
Saccharomycetales_gen_Incertae_sedis	Ramicandelaber	0.660082
Saccharomycetales_gen_Incertae_sedis	Achaetomium	0.670522
Saccharomycetales_gen_Incertae_sedis	Sporothrix	0.650871
Cenococcum	Cenococcum	1
Cenococcum	Phialocephala	0.601385
Mycena	Mycena	1
Mycena	Rhodoscypha	0.650851
Mycena	Leptobacillium	0.614733
Phialea	Phialea	1
Phialea	Meliniomyces	0.706075
Phialea	GS22_gen_Incertae_sedis	0.745027
Hypomyces	Hypomyces	1
Hypomyces	Auricularia	0.643879
Periconia	Periconia	1
Trimmatostroma	Trimmatostroma	1
Trimmatostroma	Meliniomyces	0.630833
Thermothielavioides	Rasamsonia	0.722479
Thermothielavioides	Thermothielavioides	1
Thermothielavioides	Achroiostachys	0.621983
Thermothielavioides	Hypocreales_gen_Incertae_sedis	0.601759
Thermothielavioides	Achaetomium	0.768591
Thermothielavioides	Pseudogymnoascus	0.62846
Thermothielavioides	Cistella	0.609083
Thermothielavioides	Sporothrix	0.632639
Thermothielavioides	Leucosporidium	0.662223
Thermothielavioides	Triscelophorus	0.633493
Thermothielavioides	Phialocephala	0.616367
Thermothielavioides	Hirsutella	0.603929
Hyphodiscus	Cortinarius	0.665813
Hyphodiscus	Hyphodiscus	1
Hyphodiscus	Polycephalomyces	0.681531
Hyphodiscus	Meliniomyces	0.666308
Hyphodiscus	Exophiala	-0.624188
Capronia	Capronia	1
Capronia	Meliniomyces	0.678033
Capronia	Macrolepiota	0.687426
Capronia	Herpotrichiellaceae_gen_Incertae_sedis	0.651966
Capronia	GS22_gen_Incertae_sedis	0.653975
Achroiostachys	Achroiostachys	1
Achroiostachys	Leucosporidium	0.703878
Achroiostachys	Pezizomycotina_gen_Incertae_sedis	0.63811
Marquandomyces	Gibellulopsis	0.692669
Marquandomyces	Marquandomyces	1
Marquandomyces	Rhizophydiales_gen_Incertae_sedis	0.770169
Marquandomyces	Microdochium	0.721139
Glutinoglossum	Glutinoglossum	1
Glutinoglossum	Macrolepiota	0.654301
Polycephalomyces	Hyphodiscus	0.681531
Polycephalomyces	Polycephalomyces	1
Polycephalomyces	Entorrhizaceae_gen_Incertae_sedis	0.630423
Polycephalomyces	Clavulinopsis	0.669699
Polycephalomyces	Exophiala	-0.610049
Polycephalomyces	Pucciniales_gen_Incertae_sedis	0.855284
Rhodoscypha	Mycena	0.650851
Rhodoscypha	Rhodoscypha	1
Rhodoscypha	Apiotrichum	0.609762
Rhodoscypha	Chalara	0.61466
Rhodoscypha	Cephalotrichum	0.640472
Rhodoscypha	Leotiomycetes_gen_Incertae_sedis	0.600927
Rhodoscypha	Chaetosphaeria	0.649353
Rhodoscypha	Preussia	0.666346
Hymenogaster	Hymenogaster	1
Hymenogaster	Oidiodendron	-0.61281
Glomerellales_gen_Incertae_sedis	Gibellulopsis	0.660089
Glomerellales_gen_Incertae_sedis	Pseudolaccaria	0.698017
Glomerellales_gen_Incertae_sedis	Glomerellales_gen_Incertae_sedis	1
Glomerellales_gen_Incertae_sedis	Sesquicillium	0.612561
Glomerellales_gen_Incertae_sedis	Udeniozyma	0.627389
Glomerellales_gen_Incertae_sedis	Acarosporales_gen_Incertae_sedis	0.603905
Trechisporales_gen_Incertae_sedis	Trechisporales_gen_Incertae_sedis	1
Trechisporales_gen_Incertae_sedis	Sareales_gen_Incertae_sedis	0.619365
Pseudosigmoidea	Pseudosigmoidea	1
Pseudosigmoidea	Devriesia	0.666228
Pseudosigmoidea	Solicoccozyma	0.703766
Pseudosigmoidea	GS25_ord_Incertae_sedis_gen_Incertae_sedis	0.712908
Amanita	Amanita	1
Amanita	Sagenomella	0.60235
Amanita	Coniochaeta	0.604311
Ramicandelaber	Saccharomycetales_gen_Incertae_sedis	0.660082
Ramicandelaber	Ramicandelaber	1
Ramicandelaber	Fusicolla	0.712164
Ramicandelaber	Achaetomium	0.777229
Ramicandelaber	Penicillium	0.647618
Ramicandelaber	Aspergillus	0.694743
Ramicandelaber	Diaporthe	0.685427
Metapochonia	Trichoderma	0.819442
Metapochonia	Metapochonia	1
Metapochonia	Sarocladium	0.632627
Metapochonia	Volutella	0.600009
Metapochonia	Sesquicillium	0.727509
Metapochonia	Helvella	0.60051
Metapochonia	Pyrenochaetopsis	0.647631
Metapochonia	Keithomyces	0.61171
Devriesia	Pseudosigmoidea	0.666228
Devriesia	Devriesia	1
Devriesia	Knufia	0.742491
Devriesia	Trichocladium	0.622904
Devriesia	Solicoccozyma	0.632879
Devriesia	Fusarium	0.714342
Devriesia	Penicillium	0.617195
Devriesia	Saitozyma	0.619003
Archaeorhizomyces	Archaeorhizomyces	1
Mucor	Rasamsonia	0.73803
Mucor	Mucor	1
Mucor	Hypocreales_gen_Incertae_sedis	0.705172
Mucor	Piloderma	0.681652
Archaeorhizomycetales_gen_Incertae_sedis	Archaeorhizomycetales_gen_Incertae_sedis	1
Pezizellaster	Pezizellaster	1
Pezizellaster	Achaetomium	0.651436
Pezizellaster	Cistella	0.666284
Pezizellaster	Lecanicillium	0.646653
Geminibasidium	Geminibasidium	1
Microscypha	Microscypha	1
Lectera	Lectera	1
Venturia	Venturia	1
Enterocarpus	Enterocarpus	1
Dactylonectria	Dactylonectria	1
Dactylonectria	Pleosporales_gen_Incertae_sedis	0.731601
Dactylonectria	Thelephora	0.627911
Dactylonectria	Pseudeurotium	0.700337
Pseudopyrenochaeta	Pseudopyrenochaeta	1
Pseudopyrenochaeta	Samsoniella	0.638116
Pseudopyrenochaeta	Volutella	0.660535
Pseudopyrenochaeta	Chloridium	0.609615
Pseudopyrenochaeta	Flavocillium	0.715577
Russula	Russula	1
Russula	Tolypocladium	-0.605435
Russula	Extremopsis	-0.623985
Samsoniella	Samsoniella	1
Tremellales_gen_Incertae_sedis	Tremellales_gen_Incertae_sedis	1
Oidiodendron	Oidiodendron	1
Knufia	Gymnostellatospora	0.681722
Knufia	Devriesia	0.742491
Knufia	Knufia	1
Knufia	Sporormiella	0.646112
Knufia	Fusarium	0.826448
Knufia	Penicillium	0.651171
Knufia	Pyrenochaetopsis	0.612171
Knufia	Fungi_gen_Incertae_sedis	0.685311
Knufia	Lipomyces	0.760317
Gryganskiella	Gryganskiella	1
Cordycipitaceae_gen_Incertae_sedis	Cordycipitaceae_gen_Incertae_sedis	1
Pleosporaceae_gen_Incertae_sedis	Pleosporaceae_gen_Incertae_sedis	1
Sagenomella	Sagenomella	1
Sagenomella	Hirsutella	0.657805
Fusicolla	Ramicandelaber	0.712164
Fusicolla	Fusicolla	1
Fusicolla	Sarocladium	0.604712
Fusicolla	Trichocladium	0.789211
Fusicolla	Tetracladium	0.750723
Fusicolla	Rhizophydiales_gen_Incertae_sedis	0.615505
Fusicolla	Aspergillus	0.612655
Fusicolla	Keithomyces	0.623747
Fusicolla	Humicola	0.662559
Fusicolla	Mortierella	0.729585
Petrakia	Petrakia	1
Petrakia	Leohumicola	0.66918
Clavariaceae_gen_Incertae_sedis	Clavariaceae_gen_Incertae_sedis	1
Clavariaceae_gen_Incertae_sedis	Chloridium	0.619114
Peziza	Peziza	1
Peziza	Wardomyces	0.747668
Sarocladium	Furcasterigmium	0.709505
Sarocladium	Gymnostellatospora	0.676969
Sarocladium	Sarocladium	1
Sarocladium	Fusarium	0.787762
Sarocladium	Helvella	0.687911
Sarocladium	Pseudorobillarda	0.647813
Sarocladium	Ophiosphaerella	0.63213
Sarocladium	Pyrenochaetopsis	0.854348
Sarocladium	Fungi_gen_Incertae_sedis	0.775543
Sarocladium	Monoblepharidales_gen_Incertae_sedis	0.735668
Sarocladium	Plectosphaerella	0.777679
Sarocladium	Geomyces	0.689992
Sarocladium	Microdochium	0.662479
Rhizoctonia	Rhizoctonia	1
Rhizoctonia	Xylohypha	0.641297
Hypocreales_gen_Incertae_sedis	Furcasterigmium	0.662441
Hypocreales_gen_Incertae_sedis	Rasamsonia	0.766817
Hypocreales_gen_Incertae_sedis	Mucor	0.705172
Hypocreales_gen_Incertae_sedis	Hypocreales_gen_Incertae_sedis	1
Hypocreales_gen_Incertae_sedis	Achaetomium	0.61605
Hypocreales_gen_Incertae_sedis	Rozellomycota_gen_Incertae_sedis	0.627968
Hypocreales_gen_Incertae_sedis	Leucosporidium	0.612241
Hypocreales_gen_Incertae_sedis	Piloderma	0.645326
Hypocreales_gen_Incertae_sedis	Geomyces	0.60336
Hypocreales_gen_Incertae_sedis	Penicillago	0.648498
Wilcoxina	Wilcoxina	1
Wilcoxina	Helvella	0.619751
Wilcoxina	Pseudorobillarda	0.610078
Wilcoxina	Pezizomycotina_gen_Incertae_sedis	0.625517
Sordaria	Ilyonectria	0.670407
Sordaria	Fomitopsidaceae_gen_Incertae_sedis	0.688047
Sordaria	Clonostachys	0.721957
Sordaria	Sordaria	1
Sordaria	Gamsia	0.645248
Sordaria	Rozellomycota_gen_Incertae_sedis	0.648406
Sordaria	Absidia	0.640973
Sordaria	Cephalotrichum	0.805574
Sordaria	Pyrenochaetopsis	0.639263
Sordaria	Plectosphaerella	0.649337
Sordaria	Geomyces	0.781429
Sordaria	Schizothecium	0.608943
Sordaria	Inocybe	-0.652303
Sordaria	Humicola	0.667086
Tolypocladium	Tolypocladium	1
Tolypocladium	Metacordyceps	0.636728
Tolypocladium	Paraglomus	0.627147
Tolypocladium	Talaromyces	0.680408
Tolypocladium	Chaetothyriales_gen_Incertae_sedis	0.636828
Tolypocladium	Cunninghamella	0.630374
Gamsia	Fomitopsidaceae_gen_Incertae_sedis	0.73948
Gamsia	Gamsia	1
Gamsia	Cephalotrichum	0.629151
Gamsia	Humicola	0.797766
Gamsia	Orbiliaceae_gen_Incertae_sedis	0.624423
Entorrhizaceae_gen_Incertae_sedis	Entorrhizaceae_gen_Incertae_sedis	1
Entorrhizaceae_gen_Incertae_sedis	Acrostalagmus	-0.693006
Metacordyceps	Metacordyceps	1
Metacordyceps	Gliomastix	0.616243
Metacordyceps	Talaromyces	0.739976
Metacordyceps	Chaetothyriales_gen_Incertae_sedis	0.638053
Capnodiales_gen_Incertae_sedis	Capnodiales_gen_Incertae_sedis	1
Dissophora	Dissophora	1
Pseudotomentella	Pseudotomentella	1
Tetraploa	Tetraploa	1
Tetraploa	Trichophaea	0.605099
Tetraploa	Lipomyces	0.656021
Volutella	Linnemannia	0.672912
Volutella	Pseudopyrenochaeta	0.660535
Volutella	Volutella	1
Volutella	Helvella	0.604443
Volutella	Lophodermium	0.615098
Volutella	Flavocillium	0.644154
Volutella	Penicillago	0.635541
Volutella	Cladosporium	0.758582
Apiotrichum	Spizellomycetales_gen_Incertae_sedis	0.668178
Apiotrichum	Linnemannia	0.810872
Apiotrichum	Apiotrichum	1
Apiotrichum	Pseudogymnoascus	0.654098
Apiotrichum	Chalara	0.671541
Apiotrichum	Helvella	0.722456
Apiotrichum	Pseudorobillarda	0.661682
Apiotrichum	Cephalotrichum	0.681757
Apiotrichum	Leotiomycetes_gen_Incertae_sedis	0.600308
Apiotrichum	Pyrenochaetopsis	0.665862
Apiotrichum	Acarosporales_gen_Incertae_sedis	0.754256
Apiotrichum	Fungi_gen_Incertae_sedis	0.732205
Apiotrichum	Phallus	0.720787
Apiotrichum	Plectosphaerella	0.609255
Apiotrichum	Preussia	0.66288
Apiotrichum	Geomyces	0.775895
Apiotrichum	Penicillago	0.776765
Apiotrichum	Cladosporium	0.631348
Leptobacillium	Leptobacillium	1
Leptobacillium	Tomentella	0.675618
Leptobacillium	Gremmenia	0.600742
Chloridium	Chloridium	1
Chloridium	Cadophora	0.666824
Meliniomyces	Cortinarius	0.738393
Meliniomyces	Phialea	0.706075
Meliniomyces	Hyphodiscus	0.666308
Meliniomyces	Capronia	0.678033
Meliniomyces	Meliniomyces	1
Meliniomyces	GS22_gen_Incertae_sedis	0.714412
Trichocladium	Fusicolla	0.789211
Trichocladium	Trichocladium	1
Trichocladium	Achaetomium	0.635516
Trichocladium	Solicoccozyma	0.64217
Trichocladium	Cistella	0.656461
Trichocladium	Penicillium	0.618434
Trichocladium	Humicola	0.615621
Achaetomium	Saccharomycetales_gen_Incertae_sedis	0.670522
Achaetomium	Thermothielavioides	0.768591
Achaetomium	Ramicandelaber	0.777229
Achaetomium	Pezizellaster	0.651436
Achaetomium	Achaetomium	1
Achaetomium	Cistella	0.691038
Achaetomium	Penicillium	0.738278
Achaetomium	Sporothrix	0.670151
Achaetomium	Aspergillus	0.797357
Achaetomium	Penicillago	0.720179
Achaetomium	Lecanicillium	0.713611
GS05_gen_Incertae_sedis	GS05_gen_Incertae_sedis	1
Pseudogymnoascus	Ilyonectria	0.691538
Pseudogymnoascus	Apiotrichum	0.654098
Pseudogymnoascus	Pseudogymnoascus	1
Pseudogymnoascus	Chalara	0.757453
Pseudogymnoascus	Cephalotrichum	0.709032
Pseudogymnoascus	Leotiomycetes_gen_Incertae_sedis	0.802156
Pseudogymnoascus	Collarina	0.610893
Pseudogymnoascus	Acarosporales_gen_Incertae_sedis	0.604486
Pseudogymnoascus	Phallus	0.636509
Pseudogymnoascus	Geomyces	0.618168
Pseudogymnoascus	Humicola	0.649231
Pseudogymnoascus	Phialocephala	0.673336
Sesquicillium	Trichoderma	0.700045
Sesquicillium	Pseudolaccaria	0.694416
Sesquicillium	Metapochonia	0.727509
Sesquicillium	Sesquicillium	1
Sesquicillium	Helvella	0.619555
Solicoccozyma	Pseudosigmoidea	0.703766
Solicoccozyma	Solicoccozyma	1
Solicoccozyma	Saitozyma	0.736923
Solicoccozyma	Umbelopsis	0.626154
Paraglomus	Paraglomus	1
Paraglomus	Udeniozyma	0.660639
Cistella	Pezizellaster	0.666284
Cistella	Trichocladium	0.656461
Cistella	Achaetomium	0.691038
Cistella	Cistella	1
Cistella	Fusarium	0.608704
Cistella	Tetracladium	0.639524
Cistella	Leotiomycetes_gen_Incertae_sedis	0.637651
Cistella	Humicola	0.65582
Cistella	Lecanicillium	0.657885
Sporormiella	Knufia	0.646112
Sporormiella	Sporormiella	1
Sporormiella	Penicillium	0.716522
Sporormiella	GS25_ord_Incertae_sedis_gen_Incertae_sedis	0.611335
Sporormiella	Preussia	0.631977
Sporormiella	Penicillago	0.639971
Sporormiella	Diaporthe	0.66119
Udeniozyma	Paraglomus	0.660639
Udeniozyma	Udeniozyma	1
Udeniozyma	Acremonium	0.634315
Rozellomycota_gen_Incertae_sedis	Sordaria	0.648406
Rozellomycota_gen_Incertae_sedis	Rozellomycota_gen_Incertae_sedis	1
Rozellomycota_gen_Incertae_sedis	Absidia	0.620239
Rozellomycota_gen_Incertae_sedis	Cephalotrichum	0.608897
Rozellomycota_gen_Incertae_sedis	Geomyces	0.674365
Fusarium	Gymnostellatospora	0.764725
Fusarium	Devriesia	0.714342
Fusarium	Knufia	0.826448
Fusarium	Sarocladium	0.787762
Fusarium	Fusarium	1
Fusarium	Helvella	0.610564
Fusarium	Pyrenochaetopsis	0.81335
Fusarium	Fungi_gen_Incertae_sedis	0.782843
Fusarium	Geomyces	0.642156
Fusarium	Cunninghamella	0.608455
Fusarium	Lipomyces	0.756291
Tetracladium	Fusicolla	0.750723
Tetracladium	Tetracladium	1
Tetracladium	Pleosporales_gen_Incertae_sedis	0.755593
Tetracladium	Chalara	0.61494
Tetracladium	Cephalotrichum	0.61064
Tetracladium	Humicola	0.669105
Penicillium	Ramicandelaber	0.647618
Penicillium	Knufia	0.651171
Penicillium	Achaetomium	0.738278
Penicillium	Sporormiella	0.716522
Penicillium	Penicillium	1
Penicillium	GS25_ord_Incertae_sedis_gen_Incertae_sedis	0.621997
Penicillium	Saitozyma	0.608579
Penicillium	Aspergillus	0.677621
Penicillium	Preussia	0.666603
Penicillium	Umbelopsis	0.628198
Penicillium	Penicillago	0.644362
Penicillium	Diaporthe	0.734358
Cladorrhinum	Cladorrhinum	1
Cladorrhinum	Pezizomycotina_gen_Incertae_sedis	0.60054
Pochonia	Pochonia	1
Pleotrichocladium	Pleotrichocladium	1
Pleosporales_gen_Incertae_sedis	Dactylonectria	0.731601
Pleosporales_gen_Incertae_sedis	Tetracladium	0.755593
Pleosporales_gen_Incertae_sedis	Pleosporales_gen_Incertae_sedis	1
Cyphellophora	Orbiliales_gen_Incertae_sedis	0.703724
Cyphellophora	Cyphellophora	1
Cyphellophora	Helvella	0.615353
Cyphellophora	Pseudorobillarda	0.704192
Chalara	Apiotrichum	0.671541
Chalara	Pseudogymnoascus	0.757453
Chalara	Chalara	1
Chalara	Helvella	0.652981
Chalara	Leotiomycetes_gen_Incertae_sedis	0.852358
Chalara	Collarina	0.67537
Chalara	Flavocillium	0.647489
Chalara	Geomyces	0.603657
Chalara	Penicillago	0.655897
Absidia	Clonostachys	0.801042
Absidia	Absidia	1
Absidia	Schizothecium	0.687414
Lactarius	Lactarius	1
Helvella	Spizellomycetales_gen_Incertae_sedis	0.651381
Helvella	Linnemannia	0.696704
Helvella	Sarocladium	0.687911
Helvella	Apiotrichum	0.722456
Helvella	Chalara	0.652981
Helvella	Helvella	1
Helvella	Pseudorobillarda	0.883506
Helvella	Cephalotrichum	0.621274
Helvella	Collarina	0.674121
Helvella	Pyrenochaetopsis	0.77517
Helvella	Acarosporales_gen_Incertae_sedis	0.76518
Helvella	Fungi_gen_Incertae_sedis	0.766626
Helvella	Monoblepharidales_gen_Incertae_sedis	0.638381
Helvella	Plectosphaerella	0.63869
Helvella	Geomyces	0.664376
Helvella	Orbiliaceae_gen_Incertae_sedis	0.626092
Helvella	Penicillago	0.622324
Helvella	Cladosporium	0.776099
Helvella	Gremmenia	0.643971
Helvella	Microdochium	0.681071
Cladophialophora	Cladophialophora	1
Lophodermium	Lophodermium	1
Lophodermium	Lipomyces	0.623994
Wardomyces	Peziza	0.747668
Wardomyces	Wardomyces	1
Acrostalagmus	Cortinarius	-0.673397
Acrostalagmus	Entorrhizaceae_gen_Incertae_sedis	-0.693006
Acrostalagmus	Acrostalagmus	1
Acrostalagmus	Acarosporales_gen_Incertae_sedis	0.71633
Acrostalagmus	Microdochium	0.765345
Slopeiomyces	Slopeiomyces	1
Pseudodictyosporium	Pseudodictyosporium	1
Pseudorobillarda	Gibellulopsis	0.654567
Pseudorobillarda	Spizellomycetales_gen_Incertae_sedis	0.705354
Pseudorobillarda	Linnemannia	0.667732
Pseudorobillarda	Sarocladium	0.647813
Pseudorobillarda	Apiotrichum	0.661682
Pseudorobillarda	Cyphellophora	0.704192
Pseudorobillarda	Helvella	0.883506
Pseudorobillarda	Pseudorobillarda	1
Pseudorobillarda	Dictyosporiaceae_gen_Incertae_sedis	0.602848
Pseudorobillarda	Pyrenochaetopsis	0.611473
Pseudorobillarda	Acarosporales_gen_Incertae_sedis	0.73733
Pseudorobillarda	Fungi_gen_Incertae_sedis	0.642931
Pseudorobillarda	Plectosphaerella	0.665953
Pseudorobillarda	Orbiliaceae_gen_Incertae_sedis	0.644469
Pseudorobillarda	Penicillago	0.646059
Pseudorobillarda	Cladosporium	0.608132
Pseudorobillarda	Microdochium	0.765325
Oliveonia	Oliveonia	1
GS25_ord_Incertae_sedis_gen_Incertae_sedis	Pseudosigmoidea	0.712908
GS25_ord_Incertae_sedis_gen_Incertae_sedis	GS25_ord_Incertae_sedis_gen_Incertae_sedis	1
GS25_ord_Incertae_sedis_gen_Incertae_sedis	Penicillago	0.605475
Cephalotrichum	Ilyonectria	0.838052
Cephalotrichum	Gibellulopsis	0.66474
Cephalotrichum	Linnemannia	0.692738
Cephalotrichum	Clonostachys	0.746816
Cephalotrichum	Sordaria	0.805574
Cephalotrichum	Apiotrichum	0.681757
Cephalotrichum	Pseudogymnoascus	0.709032
Cephalotrichum	Cephalotrichum	1
Cephalotrichum	Leotiomycetes_gen_Incertae_sedis	0.686452
Cephalotrichum	Acarosporales_gen_Incertae_sedis	0.700254
Cephalotrichum	Chaetosphaeria	0.631635
Cephalotrichum	Plectosphaerella	0.629508
Cephalotrichum	Geomyces	0.793217
Cephalotrichum	Schizothecium	0.750126
Cephalotrichum	Humicola	0.761025
Leotiomycetes_gen_Incertae_sedis	Pseudogymnoascus	0.802156
Leotiomycetes_gen_Incertae_sedis	Chalara	0.852358
Leotiomycetes_gen_Incertae_sedis	Cephalotrichum	0.686452
Leotiomycetes_gen_Incertae_sedis	Leotiomycetes_gen_Incertae_sedis	1
Sareales_gen_Incertae_sedis	Sareales_gen_Incertae_sedis	1
Sareales_gen_Incertae_sedis	Chaetothyriales_gen_Incertae_sedis	0.731539
Auxarthron	Auxarthron	1
Auxarthron	Talaromyces	0.600991
Chlorocillium	Chlorocillium	1
Clavulinopsis	Polycephalomyces	0.669699
Clavulinopsis	Clavulinopsis	1
Clavulinopsis	Pucciniales_gen_Incertae_sedis	0.66765
Pyrenochaeta	Pyrenochaeta	1
Dictyosporiaceae_gen_Incertae_sedis	Dictyosporiaceae_gen_Incertae_sedis	1
Dictyosporiaceae_gen_Incertae_sedis	Mycopan	0.60526
Coniochaeta	Coniochaeta	1
Coniochaeta	Umbelopsis	0.660893
Collarina	Chalara	0.67537
Collarina	Helvella	0.674121
Collarina	Collarina	1
Collarina	Acarosporales_gen_Incertae_sedis	0.675086
Collarina	Phallus	0.606383
Ophiosphaerella	Gibellulopsis	0.66142
Ophiosphaerella	Ophiosphaerella	1
Ophiosphaerella	Plectosphaerella	0.647643
Ophiosphaerella	Orbiliaceae_gen_Incertae_sedis	0.658642
Ophiosphaerella	Penicillago	0.621724
Gliomastix	Gliomastix	1
Pyrenochaetopsis	Gymnostellatospora	0.799633
Pyrenochaetopsis	Metapochonia	0.647631
Pyrenochaetopsis	Sarocladium	0.854348
Pyrenochaetopsis	Apiotrichum	0.665862
Pyrenochaetopsis	Fusarium	0.81335
Pyrenochaetopsis	Helvella	0.77517
Pyrenochaetopsis	Pyrenochaetopsis	1
Pyrenochaetopsis	Acarosporales_gen_Incertae_sedis	0.619815
Pyrenochaetopsis	Fungi_gen_Incertae_sedis	0.83225
Pyrenochaetopsis	Monoblepharidales_gen_Incertae_sedis	0.705976
Pyrenochaetopsis	Plectosphaerella	0.751475
Pyrenochaetopsis	Geomyces	0.823161
Pyrenochaetopsis	Cladosporium	0.605754
Cercospora	Cercospora	1
Acarosporales_gen_Incertae_sedis	Gibellulopsis	0.667444
Acarosporales_gen_Incertae_sedis	Spizellomycetales_gen_Incertae_sedis	0.656543
Acarosporales_gen_Incertae_sedis	Linnemannia	0.665373
Acarosporales_gen_Incertae_sedis	Apiotrichum	0.754256
Acarosporales_gen_Incertae_sedis	Helvella	0.76518
Acarosporales_gen_Incertae_sedis	Acrostalagmus	0.71633
Acarosporales_gen_Incertae_sedis	Pseudorobillarda	0.73733
Acarosporales_gen_Incertae_sedis	Cephalotrichum	0.700254
Acarosporales_gen_Incertae_sedis	Collarina	0.675086
Acarosporales_gen_Incertae_sedis	Acarosporales_gen_Incertae_sedis	1
Acarosporales_gen_Incertae_sedis	Fungi_gen_Incertae_sedis	0.658948
Acarosporales_gen_Incertae_sedis	Geomyces	0.727101
Acarosporales_gen_Incertae_sedis	Orbiliaceae_gen_Incertae_sedis	0.606846
Acarosporales_gen_Incertae_sedis	Penicillago	0.687518
Acarosporales_gen_Incertae_sedis	Microdochium	0.667487
Sporothrix	Rasamsonia	0.746616
Sporothrix	Saccharomycetales_gen_Incertae_sedis	0.650871
Sporothrix	Achaetomium	0.670151
Sporothrix	Sporothrix	1
Sporothrix	Aspergillus	0.660065
Sporothrix	Penicillago	0.645981
Macrolepiota	Capronia	0.687426
Macrolepiota	Glutinoglossum	0.654301
Macrolepiota	Macrolepiota	1
Leucosporidium	Thermothielavioides	0.662223
Leucosporidium	Achroiostachys	0.703878
Leucosporidium	Leucosporidium	1
Leucosporidium	Pezizomycotina_gen_Incertae_sedis	0.639986
Leucosporidium	Hirsutella	0.603806
Bulleraceae_gen_Incertae_sedis	Bulleraceae_gen_Incertae_sedis	1
Saitozyma	Solicoccozyma	0.736923
Saitozyma	Saitozyma	1
Saitozyma	Umbelopsis	0.636154
Rhizophydiales_gen_Incertae_sedis	Marquandomyces	0.770169
Rhizophydiales_gen_Incertae_sedis	Rhizophydiales_gen_Incertae_sedis	1
Rhizophydiales_gen_Incertae_sedis	Humicola	0.722284
Rhizophydiales_gen_Incertae_sedis	Triscelophorus	0.61439
Rhizophydiales_gen_Incertae_sedis	Laetinaevia	0.627966
Rhizophydiales_gen_Incertae_sedis	Exophiala	0.610582
Aspergillus	Ramicandelaber	0.694743
Aspergillus	Achaetomium	0.797357
Aspergillus	Penicillium	0.677621
Aspergillus	Sporothrix	0.660065
Aspergillus	Aspergillus	1
Aspergillus	Penicillago	0.613141
Resinicium	Resinicium	1
Chaetosphaeria	Rhodoscypha	0.649353
Chaetosphaeria	Chaetosphaeria	1
Pezizomycotina_gen_Incertae_sedis	Pezizomycotina_gen_Incertae_sedis	1
Auricularia	Auricularia	1
Fungi_gen_Incertae_sedis	Knufia	0.685311
Fungi_gen_Incertae_sedis	Sarocladium	0.775543
Fungi_gen_Incertae_sedis	Apiotrichum	0.732205
Fungi_gen_Incertae_sedis	Fusarium	0.782843
Fungi_gen_Incertae_sedis	Helvella	0.766626
Fungi_gen_Incertae_sedis	Pyrenochaetopsis	0.83225
Fungi_gen_Incertae_sedis	Acarosporales_gen_Incertae_sedis	0.658948
Fungi_gen_Incertae_sedis	Fungi_gen_Incertae_sedis	1
Fungi_gen_Incertae_sedis	Plectosphaerella	0.721024
Fungi_gen_Incertae_sedis	Geomyces	0.685912
Fungi_gen_Incertae_sedis	Penicillago	0.610436
Fungi_gen_Incertae_sedis	Exophiala	0.639231
Fungi_gen_Incertae_sedis	Microdochium	0.689715
Fungi_gen_Incertae_sedis	Lipomyces	0.602141
Monoblepharidales_gen_Incertae_sedis	Furcasterigmium	0.669821
Monoblepharidales_gen_Incertae_sedis	Sarocladium	0.735668
Monoblepharidales_gen_Incertae_sedis	Pyrenochaetopsis	0.705976
Monoblepharidales_gen_Incertae_sedis	Monoblepharidales_gen_Incertae_sedis	1
Monoblepharidales_gen_Incertae_sedis	Paragibellulopsis	0.693844
Monoblepharidales_gen_Incertae_sedis	Geomyces	0.613023
Talaromyces	Tolypocladium	0.680408
Talaromyces	Metacordyceps	0.739976
Talaromyces	Talaromyces	1
Talaromyces	Leohumicola	0.604104
Sclerococcales_gen_Incertae_sedis	Sclerococcales_gen_Incertae_sedis	1
Sporobolomyces	Spizellomycetales_gen_Incertae_sedis	0.749977
Sporobolomyces	Glomeraceae_gen_Incertae_sedis	0.672564
Sporobolomyces	Sporobolomyces	1
Sporobolomyces	Mycopan	0.695184
Phallus	Apiotrichum	0.720787
Phallus	Phallus	1
Phallus	Penicillago	0.631011
Plectosphaerella	Spizellomycetales_gen_Incertae_sedis	0.694784
Plectosphaerella	Sarocladium	0.777679
Plectosphaerella	Sordaria	0.649337
Plectosphaerella	Pseudorobillarda	0.665953
Plectosphaerella	Ophiosphaerella	0.647643
Plectosphaerella	Pyrenochaetopsis	0.751475
Plectosphaerella	Fungi_gen_Incertae_sedis	0.721024
Plectosphaerella	Plectosphaerella	1
Plectosphaerella	Geomyces	0.66787
Plectosphaerella	Microdochium	0.65296
Ramicandelaberales_gen_Incertae_sedis	Ramicandelaberales_gen_Incertae_sedis	1
Auriculariales_gen_Incertae_sedis	Auriculariales_gen_Incertae_sedis	1
Preussia	Rhodoscypha	0.666346
Preussia	Apiotrichum	0.66288
Preussia	Penicillium	0.666603
Preussia	Preussia	1
Piloderma	Mucor	0.681652
Piloderma	Piloderma	1
Onygenales_gen_Incertae_sedis	Onygenales_gen_Incertae_sedis	1
Onygenales_gen_Incertae_sedis	Tuber	0.630561
Cryptosporiopsis	Cryptosporiopsis	1
Thelephora	Thelephora	1
Thelephora	Pseudeurotium	0.720319
Thelephora	Chaetothyriales_gen_Incertae_sedis	-0.691553
Paragibellulopsis	Monoblepharidales_gen_Incertae_sedis	0.693844
Paragibellulopsis	Paragibellulopsis	1
Flavocillium	Pseudopyrenochaeta	0.715577
Flavocillium	Chalara	0.647489
Flavocillium	Flavocillium	1
Flavocillium	Penicillago	0.609079
Flavocillium	Cladosporium	0.628646
Flavocillium	Gremmenia	0.68822
Geomyces	Ilyonectria	0.809854
Geomyces	Furcasterigmium	0.670862
Geomyces	Gymnostellatospora	0.662905
Geomyces	Linnemannia	0.701838
Geomyces	Sarocladium	0.689992
Geomyces	Sordaria	0.781429
Geomyces	Apiotrichum	0.775895
Geomyces	Rozellomycota_gen_Incertae_sedis	0.674365
Geomyces	Helvella	0.664376
Geomyces	Cephalotrichum	0.793217
Geomyces	Pyrenochaetopsis	0.823161
Geomyces	Acarosporales_gen_Incertae_sedis	0.727101
Geomyces	Fungi_gen_Incertae_sedis	0.685912
Geomyces	Plectosphaerella	0.66787
Geomyces	Geomyces	1
Geomyces	Schizothecium	0.65924
Geomyces	Humicola	0.641263
Geomyces	Cladosporium	0.611703
Tomentella	Leptobacillium	0.675618
Tomentella	Tomentella	1
Entoloma	Entoloma	1
Entoloma	Athelopsis	0.616368
Leohumicola	Petrakia	0.66918
Leohumicola	Leohumicola	1
Trichophaea	Hypocreaceae_gen_Incertae_sedis	0.683065
Trichophaea	Trichophaea	1
Trichophaea	Chaetothyriales_gen_Incertae_sedis	0.707444
Loramyces	Loramyces	1
Loramyces	Nectria	0.615945
Lachnellula	Lachnellula	1
GS27_ord_Incertae_sedis_gen_Incertae_sedis	GS27_ord_Incertae_sedis_gen_Incertae_sedis	1
Schizothecium	Ilyonectria	0.688729
Schizothecium	Furcasterigmium	0.691929
Schizothecium	Clonostachys	0.742795
Schizothecium	Absidia	0.687414
Schizothecium	Cephalotrichum	0.750126
Schizothecium	Geomyces	0.65924
Schizothecium	Schizothecium	1
Schizothecium	Humicola	0.703727
Herpotrichiellaceae_gen_Incertae_sedis	Capronia	0.651966
Herpotrichiellaceae_gen_Incertae_sedis	Herpotrichiellaceae_gen_Incertae_sedis	1
Pseudeurotium	Dactylonectria	0.700337
Pseudeurotium	Thelephora	0.720319
Pseudeurotium	Pseudeurotium	1
Cutaneotrichosporon	Linnemannia	0.680531
Cutaneotrichosporon	Cutaneotrichosporon	1
Trechispora	Trechispora	1
Keithomyces	Keithomyces	1
Keithomyces	Humicola	0.635104
Inocybe	Sordaria	-0.652303
Inocybe	Inocybe	1
Humicola	Ilyonectria	0.792308
Humicola	Clonostachys	0.749664
Humicola	Fusicolla	0.662559
Humicola	Sordaria	0.667086
Humicola	Gamsia	0.797766
Humicola	Pseudogymnoascus	0.649231
Humicola	Cistella	0.65582
Humicola	Tetracladium	0.669105
Humicola	Cephalotrichum	0.761025
Humicola	Rhizophydiales_gen_Incertae_sedis	0.722284
Humicola	Schizothecium	0.703727
Humicola	Humicola	1
Triscelophorus	Triscelophorus	1
Triscelophorus	Mortierella	0.635693
Umbelopsis	Coniochaeta	0.660893
Umbelopsis	Umbelopsis	1
Orbiliaceae_gen_Incertae_sedis	Gibellulopsis	0.712722
Orbiliaceae_gen_Incertae_sedis	Ophiosphaerella	0.658642
Orbiliaceae_gen_Incertae_sedis	Orbiliaceae_gen_Incertae_sedis	1
Orbiliaceae_gen_Incertae_sedis	Others	0.63893
Others	Others	1
Penicillago	Spizellomycetales_gen_Incertae_sedis	0.65771
Penicillago	Linnemannia	0.804438
Penicillago	Hypocreales_gen_Incertae_sedis	0.648498
Penicillago	Apiotrichum	0.776765
Penicillago	Achaetomium	0.720179
Penicillago	Chalara	0.655897
Penicillago	Pseudorobillarda	0.646059
Penicillago	Acarosporales_gen_Incertae_sedis	0.687518
Penicillago	Sporothrix	0.645981
Penicillago	Penicillago	1
Penicillago	Diaporthe	0.706294
Penicillago	Cladosporium	0.613638
Cadophora	Chloridium	0.666824
Cadophora	Cadophora	1
Tuber	Tuber	1
Tuber	Hygrocybe	0.64565
Nectria	Nectria	1
Hymenochaetales_gen_Incertae_sedis	Hymenochaetales_gen_Incertae_sedis	1
Mortierella	Fusicolla	0.729585
Mortierella	Mortierella	1
Laetinaevia	Laetinaevia	1
Amphinema	Amphinema	1
GS22_gen_Incertae_sedis	Phialea	0.745027
GS22_gen_Incertae_sedis	Capronia	0.653975
GS22_gen_Incertae_sedis	Meliniomyces	0.714412
GS22_gen_Incertae_sedis	GS22_gen_Incertae_sedis	1
GS22_gen_Incertae_sedis	Microbotryales_gen_Incertae_sedis	0.688116
Athelopsis	Athelopsis	1
Diaporthe	Ramicandelaber	0.685427
Diaporthe	Sporormiella	0.66119
Diaporthe	Penicillium	0.734358
Diaporthe	Penicillago	0.706294
Diaporthe	Diaporthe	1
Diaporthe	Lipomyces	0.749269
Chaetothyriales_gen_Incertae_sedis	Sareales_gen_Incertae_sedis	0.731539
Chaetothyriales_gen_Incertae_sedis	Thelephora	-0.691553
Chaetothyriales_gen_Incertae_sedis	Trichophaea	0.707444
Chaetothyriales_gen_Incertae_sedis	Chaetothyriales_gen_Incertae_sedis	1
Exophiala	Exophiala	1
Calcarisporiella	Calcarisporiella	1
Cladosporium	Linnemannia	0.700103
Cladosporium	Volutella	0.758582
Cladosporium	Helvella	0.776099
Cladosporium	Cladosporium	1
Cladosporium	Gremmenia	0.731175
Lecanicillium	Pezizellaster	0.646653
Lecanicillium	Achaetomium	0.713611
Lecanicillium	Cistella	0.657885
Lecanicillium	Lecanicillium	1
Hygrocybe	Myxocephala	0.833554
Hygrocybe	Hygrocybe	1
Xylohypha	Xylohypha	1
Chalciporus	Chalciporus	1
GS11_gen_Incertae_sedis	GS11_gen_Incertae_sedis	1
Podila	Podila	1
Tylospora	Agaricomycetes_gen_Incertae_sedis	0.669875
Tylospora	Tylospora	1
Extremopsis	Extremopsis	1
Gremmenia	Flavocillium	0.68822
Gremmenia	Cladosporium	0.731175
Gremmenia	Gremmenia	1
Phialocephala	Pseudogymnoascus	0.673336
Phialocephala	Phialocephala	1
Hirsutella	Sagenomella	0.657805
Hirsutella	Hirsutella	1
Podospora	Podospora	1
Pucciniales_gen_Incertae_sedis	Polycephalomyces	0.855284
Pucciniales_gen_Incertae_sedis	Clavulinopsis	0.66765
Pucciniales_gen_Incertae_sedis	Pucciniales_gen_Incertae_sedis	1
Microdochium	Furcasterigmium	0.654876
Microdochium	Marquandomyces	0.721139
Microdochium	Sarocladium	0.662479
Microdochium	Helvella	0.681071
Microdochium	Acrostalagmus	0.765345
Microdochium	Pseudorobillarda	0.765325
Microdochium	Acarosporales_gen_Incertae_sedis	0.667487
Microdochium	Fungi_gen_Incertae_sedis	0.689715
Microdochium	Plectosphaerella	0.65296
Microdochium	Microdochium	1
Mycopan	Sporobolomyces	0.695184
Mycopan	Mycopan	1
Cunninghamella	Cunninghamella	1
Cunninghamella	Lipomyces	0.657475
Spiculogloeales_gen_Incertae_sedis	Spiculogloeales_gen_Incertae_sedis	1
Acremonium	Acremonium	1
Haptocillium	Haptocillium	1
Microbotryales_gen_Incertae_sedis	GS22_gen_Incertae_sedis	0.688116
Microbotryales_gen_Incertae_sedis	Microbotryales_gen_Incertae_sedis	1
Lipomyces	Knufia	0.760317
Lipomyces	Tetraploa	0.656021
Lipomyces	Fusarium	0.756291
Lipomyces	Diaporthe	0.749269
Lipomyces	Cunninghamella	0.657475
Lipomyces	Lipomyces	1

## Sheet: Nodes_P-site
Fungal Genera	Phyla
Trechispora	Basidiomycota
Cryptococcus	Basidiomycota
Gibellulopsis	Ascomycota
Aureobasidium	Ascomycota
Geomyces	Ascomycota
Chalciporus	Basidiomycota
Lachnum	Ascomycota
Pochonia	Ascomycota
Pleotrichocladium	Ascomycota
Sporobolomyces	Basidiomycota
Orbiliaceae_gen_Incertae_sedis	Ascomycota
Uwebraunia	Ascomycota
Metarhizium	Ascomycota
Fungi_gen_Incertae_sedis	Fungi_phy_Incertae_sedis
Paxillus	Basidiomycota
Cladophialophora	Ascomycota
Ramicandelaberales_gen_Incertae_sedis	Kickxellomycota
Camptophora	Ascomycota
Zoopagales_gen_Incertae_sedis	Zoopagomycota
Leucosporidium	Basidiomycota
Aspicilia	Ascomycota
Conlarium	Ascomycota
Aspergillus	Ascomycota
Mytilinidion	Ascomycota
Pucciniales_gen_Incertae_sedis	Basidiomycota
Dothiora	Ascomycota
Annulatascales_gen_Incertae_sedis	Ascomycota
Gymnostellatospora	Ascomycota
Sesquicillium	Ascomycota
Coniochaeta	Ascomycota
Eurotiales_gen_Incertae_sedis	Ascomycota
Trechisporales_gen_Incertae_sedis	Basidiomycota
Sporidiobolales_gen_Incertae_sedis	Basidiomycota
GS27_gen_Incertae_sedis	Basidiomycota
Leohumicola	Ascomycota
Podospora	Ascomycota
Terramycetaceae_gen_Incertae_sedis	Chytridiomycota
Hymenogaster	Basidiomycota
Renatobasidium	Basidiomycota
Others	Others
Metacordyceps	Ascomycota
Athelopsis	Basidiomycota
Trimmatostroma	Ascomycota
Thelebolales_gen_Incertae_sedis	Ascomycota
Absidia	Mucoromycota
Thelephora	Basidiomycota
Serendipita	Basidiomycota
Microbotryales_gen_Incertae_sedis	Basidiomycota
Archaeorhizomycetales_gen_Incertae_sedis	Ascomycota
Russula	Basidiomycota
Spizellomycetales_gen_Incertae_sedis	Chytridiomycota
Oidiodendron	Ascomycota
Trichophaea	Ascomycota
Exobasidium	Basidiomycota
Hydnotrya	Ascomycota
Hyaloscypha	Ascomycota
Piloderma	Basidiomycota
Plectosphaerella	Ascomycota
Hirsutella	Ascomycota
Flavocillium	Ascomycota
Chalara	Ascomycota
Ilyonectria	Ascomycota
Ramularia	Ascomycota
Chaetothyriales_gen_Incertae_sedis	Ascomycota
Lecanicillium	Ascomycota
Imleria	Basidiomycota
Leptobacillium	Ascomycota
Exophiala	Ascomycota
Conioscypha	Ascomycota
Entorrhizaceae_gen_Incertae_sedis	Entorrhizomycota
Rhodoscypha	Ascomycota
Glutinoglossum	Ascomycota
Keithomyces	Ascomycota
Filobasidiella	Basidiomycota
Linnemannia	Mortierellomycota
Capnodiales_gen_Incertae_sedis	Ascomycota
Tetracladium	Ascomycota
Leptodontidium	Ascomycota
Herpotrichiellaceae_gen_Incertae_sedis	Ascomycota
Mortierella	Mortierellomycota
Capronia	Ascomycota
Tympanidaceae_gen_Incertae_sedis	Ascomycota
Clavulinopsis	Basidiomycota
Vishniacozyma	Basidiomycota
GS22_gen_Incertae_sedis	Mucoromycota
Luellia	Basidiomycota
Naevala	Ascomycota
Humicola	Ascomycota
Cyphellophora	Ascomycota
Lycoperdon	Basidiomycota
Polycephalomyces	Ascomycota
Galerina	Basidiomycota
Microcyclospora	Ascomycota
Laccaria	Basidiomycota
Metapochonia	Ascomycota
Fusicolla	Ascomycota
Phialea	Ascomycota
Hyphodontia	Basidiomycota
Nectriaceae_gen_Incertae_sedis	Ascomycota
Helotiaceae_gen_Incertae_sedis	Ascomycota
GS01_phy_Incertae_sedis_gen_Incertae_sedis	GS01_phy_Incertae_sedis
Tremellales_gen_Incertae_sedis	Basidiomycota
Macrolepiota	Basidiomycota
Fusarium	Ascomycota
Lactarius	Basidiomycota
Saccharomycetales_gen_Incertae_sedis	Ascomycota
Atheliales_gen_Incertae_sedis	Basidiomycota
Cortinarius	Basidiomycota
Hypocreaceae_gen_Incertae_sedis	Ascomycota
Polyphilus	Ascomycota
Pseudotomentella	Basidiomycota
Entoloma	Basidiomycota
Tolypocladium	Ascomycota
Perusta	Ascomycota
Acarosporales_gen_Incertae_sedis	Ascomycota
Zopfiella	Ascomycota
Pezicula	Ascomycota
Phialocephala	Ascomycota
Haptocillium	Ascomycota
Mortierellaceae_gen_Incertae_sedis	Mortierellomycota
Lecythophora	Ascomycota
Cryptosporiopsis	Ascomycota
Sebacina	Basidiomycota
Chaetosphaeria	Ascomycota
Lachnellula	Ascomycota
Umbelopsis	Mucoromycota
Venturia	Ascomycota
Rhizophydiales_gen_Incertae_sedis	Chytridiomycota
Saitozyma	Basidiomycota
Colletotrichum	Ascomycota
Inocybe	Basidiomycota
Rozellomycota_gen_Incertae_sedis	Rozellomycota
Pleosporaceae_gen_Incertae_sedis	Ascomycota
Tylospora	Basidiomycota
Camarophyllopsis	Basidiomycota
Hyphodiscus	Ascomycota
Cenococcum	Ascomycota
Hygrophorus	Basidiomycota
Schizothecium	Ascomycota
Mastigobasidium	Basidiomycota
Pseudorobillarda	Ascomycota
Archaeorhizomyces	Ascomycota
Trichomerium	Ascomycota
Tomentella	Basidiomycota
Cladosporium	Ascomycota
Mollisia	Ascomycota
GS11_gen_Incertae_sedis	Rozellomycota
Chlorocillium	Ascomycota
Clitopilus	Basidiomycota
Achaetomium	Ascomycota
Hymenochaetales_gen_Incertae_sedis	Basidiomycota
Neohortaea	Ascomycota
Gremmenia	Ascomycota
Ramgea	Ascomycota
Penicillium	Ascomycota
Trichocladium	Ascomycota
Solicoccozyma	Basidiomycota
Talaromyces	Ascomycota
Leotiomycetes_gen_Incertae_sedis	Ascomycota
Meliniomyces	Ascomycota
Amphinema	Basidiomycota
Taphrina	Ascomycota
Dactylonectria	Ascomycota
Sordariales_gen_Incertae_sedis	Ascomycota
Alternaria	Ascomycota
Halenospora	Ascomycota
Apiotrichum	Basidiomycota
Mucor	Mucoromycota
Boletus	Basidiomycota
Polyozellus	Basidiomycota
Dothideomycetes_gen_Incertae_sedis	Ascomycota
Trichoderma	Ascomycota
Amanita	Basidiomycota
Stephanosporaceae_gen_Incertae_sedis	Basidiomycota
Paraleptosphaeria	Ascomycota
Podila	Mortierellomycota
Mycena	Basidiomycota
Ceramothyrium	Ascomycota
GS27_ord_Incertae_sedis_gen_Incertae_sedis	Basidiomycota
Pyrenochaetopsis	Ascomycota
Dissophora	Mortierellomycota
Byssonectria	Ascomycota
Xylohypha	Ascomycota
Crocicreas	Ascomycota
Pseudogymnoascus	Ascomycota

## Sheet: P-site_ITS_Network
Group 1	Group 2	Spearman Index
Trechispora	Trechispora	1
Trechispora	Polyozellus	0.605045
Cryptococcus	Cryptococcus	1
Gibellulopsis	Gibellulopsis	1
Gibellulopsis	Absidia	0.629111
Gibellulopsis	Hydnotrya	0.627682
Gibellulopsis	Polyphilus	0.715321
Aureobasidium	Aureobasidium	1
Aureobasidium	Pleotrichocladium	-0.614127
Aureobasidium	Uwebraunia	0.909046
Aureobasidium	Camptophora	0.947059
Aureobasidium	Aspicilia	0.824424
Aureobasidium	Mytilinidion	-0.657776
Aureobasidium	Pucciniales_gen_Incertae_sedis	-0.748408
Aureobasidium	Dothiora	0.987255
Aureobasidium	Leohumicola	-0.670889
Aureobasidium	Hymenogaster	-0.630364
Aureobasidium	Metacordyceps	-0.657622
Aureobasidium	Absidia	-0.615723
Aureobasidium	Thelephora	-0.841273
Aureobasidium	Exobasidium	0.915811
Aureobasidium	Ramularia	0.782833
Aureobasidium	Imleria	0.899507
Aureobasidium	Capnodiales_gen_Incertae_sedis	0.859675
Aureobasidium	Herpotrichiellaceae_gen_Incertae_sedis	-0.760223
Aureobasidium	Naevala	0.946078
Aureobasidium	Polycephalomyces	-0.718891
Aureobasidium	Microcyclospora	0.97695
Aureobasidium	Perusta	0.90343
Aureobasidium	Colletotrichum	0.910697
Aureobasidium	Cenococcum	-0.613376
Aureobasidium	Trichomerium	0.92549
Aureobasidium	Cladosporium	0.875338
Aureobasidium	Talaromyces	0.683134
Aureobasidium	Leotiomycetes_gen_Incertae_sedis	-0.608864
Aureobasidium	Taphrina	0.97056
Aureobasidium	Alternaria	0.8044
Aureobasidium	Ceramothyrium	0.903922
Aureobasidium	Byssonectria	-0.627716
Geomyces	Geomyces	1
Geomyces	Pleotrichocladium	0.633489
Geomyces	Dothiora	-0.613258
Geomyces	Leohumicola	0.749384
Geomyces	Hymenogaster	0.656583
Geomyces	Metacordyceps	0.654585
Geomyces	Absidia	0.616012
Geomyces	Hydnotrya	0.651813
Geomyces	Ilyonectria	0.678837
Geomyces	Tetracladium	0.70843
Geomyces	Humicola	0.611067
Geomyces	Fusicolla	0.660019
Geomyces	Fusarium	0.667054
Geomyces	Trichocladium	0.63461
Geomyces	Halenospora	0.619106
Geomyces	Byssonectria	0.640467
Chalciporus	Chalciporus	1
Chalciporus	Aspergillus	0.607699
Chalciporus	Keithomyces	0.621414
Chalciporus	Lecythophora	0.643682
Chalciporus	Colletotrichum	-0.61473
Chalciporus	Gremmenia	0.601492
Lachnum	Lachnum	1
Lachnum	Conlarium	0.658044
Lachnum	Podospora	0.60596
Lachnum	Hydnotrya	0.656724
Lachnum	Exophiala	0.637
Lachnum	Keithomyces	0.642723
Lachnum	GS22_gen_Incertae_sedis	-0.639826
Lachnum	Trichocladium	0.603982
Pochonia	Pochonia	1
Pochonia	Coniochaeta	0.604964
Pleotrichocladium	Aureobasidium	-0.614127
Pleotrichocladium	Geomyces	0.633489
Pleotrichocladium	Pleotrichocladium	1
Pleotrichocladium	Dothiora	-0.633685
Pleotrichocladium	Coniochaeta	0.687464
Pleotrichocladium	Leohumicola	0.624434
Pleotrichocladium	Exobasidium	-0.675764
Pleotrichocladium	Ilyonectria	0.655365
Pleotrichocladium	Ramularia	-0.622031
Pleotrichocladium	Filobasidiella	0.666423
Pleotrichocladium	Tetracladium	0.614702
Pleotrichocladium	Microcyclospora	-0.600514
Pleotrichocladium	Colletotrichum	-0.666502
Pleotrichocladium	Cladosporium	-0.606936
Pleotrichocladium	Halenospora	0.786447
Pleotrichocladium	Byssonectria	0.649121
Sporobolomyces	Sporobolomyces	1
Orbiliaceae_gen_Incertae_sedis	Orbiliaceae_gen_Incertae_sedis	1
Uwebraunia	Aureobasidium	0.909046
Uwebraunia	Uwebraunia	1
Uwebraunia	Camptophora	0.94533
Uwebraunia	Aspicilia	0.773363
Uwebraunia	Mytilinidion	-0.657937
Uwebraunia	Pucciniales_gen_Incertae_sedis	-0.748591
Uwebraunia	Dothiora	0.91542
Uwebraunia	Hymenogaster	-0.601007
Uwebraunia	Metacordyceps	-0.657784
Uwebraunia	Absidia	-0.622506
Uwebraunia	Thelephora	-0.841479
Uwebraunia	Exobasidium	0.814422
Uwebraunia	Ramularia	0.696226
Uwebraunia	Imleria	0.868269
Uwebraunia	Capnodiales_gen_Incertae_sedis	0.863637
Uwebraunia	Herpotrichiellaceae_gen_Incertae_sedis	-0.810695
Uwebraunia	Naevala	0.948762
Uwebraunia	Polycephalomyces	-0.731527
Uwebraunia	Microcyclospora	0.92985
Uwebraunia	Perusta	0.862481
Uwebraunia	Chaetosphaeria	-0.719514
Uwebraunia	Colletotrichum	0.766135
Uwebraunia	Cenococcum	-0.640268
Uwebraunia	Trichomerium	0.933562
Uwebraunia	Cladosporium	0.794257
Uwebraunia	Leotiomycetes_gen_Incertae_sedis	-0.721326
Uwebraunia	Taphrina	0.952147
Uwebraunia	Alternaria	0.762916
Uwebraunia	Ceramothyrium	0.935523
Uwebraunia	Byssonectria	-0.629198
Metarhizium	Metarhizium	1
Fungi_gen_Incertae_sedis	Fungi_gen_Incertae_sedis	1
Fungi_gen_Incertae_sedis	Keithomyces	0.622932
Fungi_gen_Incertae_sedis	GS01_phy_Incertae_sedis_gen_Incertae_sedis	0.651379
Paxillus	Paxillus	1
Cladophialophora	Cladophialophora	1
Cladophialophora	Russula	0.6077
Cladophialophora	Chaetothyriales_gen_Incertae_sedis	0.61577
Ramicandelaberales_gen_Incertae_sedis	Ramicandelaberales_gen_Incertae_sedis	1
Ramicandelaberales_gen_Incertae_sedis	Conlarium	-0.661204
Ramicandelaberales_gen_Incertae_sedis	Metapochonia	-0.693139
Camptophora	Aureobasidium	0.947059
Camptophora	Uwebraunia	0.94533
Camptophora	Camptophora	1
Camptophora	Aspicilia	0.819029
Camptophora	Mytilinidion	-0.657776
Camptophora	Pucciniales_gen_Incertae_sedis	-0.748408
Camptophora	Dothiora	0.939216
Camptophora	Leohumicola	-0.63221
Camptophora	Hymenogaster	-0.610694
Camptophora	Metacordyceps	-0.657622
Camptophora	Absidia	-0.647106
Camptophora	Thelephora	-0.841273
Camptophora	Exobasidium	0.876388
Camptophora	Ramularia	0.738789
Camptophora	Imleria	0.881685
Camptophora	Keithomyces	-0.617682
Camptophora	Capnodiales_gen_Incertae_sedis	0.89155
Camptophora	Herpotrichiellaceae_gen_Incertae_sedis	-0.778146
Camptophora	Vishniacozyma	0.611204
Camptophora	Naevala	0.969608
Camptophora	Polycephalomyces	-0.694424
Camptophora	Microcyclospora	0.96665
Camptophora	Perusta	0.860435
Camptophora	Chaetosphaeria	-0.63122
Camptophora	Colletotrichum	0.877331
Camptophora	Trichomerium	0.956863
Camptophora	Cladosporium	0.841437
Camptophora	Neohortaea	0.602762
Camptophora	Talaromyces	0.694705
Camptophora	Leotiomycetes_gen_Incertae_sedis	-0.638459
Camptophora	Taphrina	0.924436
Camptophora	Alternaria	0.777244
Camptophora	Ceramothyrium	0.972549
Camptophora	Byssonectria	-0.628601
Zoopagales_gen_Incertae_sedis	Zoopagales_gen_Incertae_sedis	1
Leucosporidium	Leucosporidium	1
Leucosporidium	Filobasidiella	0.639887
Aspicilia	Aureobasidium	0.824424
Aspicilia	Uwebraunia	0.773363
Aspicilia	Camptophora	0.819029
Aspicilia	Aspicilia	1
Aspicilia	Mytilinidion	-0.658098
Aspicilia	Pucciniales_gen_Incertae_sedis	-0.748775
Aspicilia	Dothiora	0.801864
Aspicilia	Annulatascales_gen_Incertae_sedis	0.640617
Aspicilia	Metacordyceps	-0.657945
Aspicilia	Absidia	-0.664671
Aspicilia	Thelephora	-0.606013
Aspicilia	Exobasidium	0.752678
Aspicilia	Ramularia	0.752004
Aspicilia	Imleria	0.800829
Aspicilia	Capnodiales_gen_Incertae_sedis	0.758095
Aspicilia	Herpotrichiellaceae_gen_Incertae_sedis	-0.68646
Aspicilia	Naevala	0.788622
Aspicilia	Microcyclospora	0.812316
Aspicilia	Perusta	0.793446
Aspicilia	Colletotrichum	0.738832
Aspicilia	Trichomerium	0.801864
Aspicilia	Cladosporium	0.814455
Aspicilia	Talaromyces	0.662764
Aspicilia	Leotiomycetes_gen_Incertae_sedis	-0.669252
Aspicilia	Amphinema	-0.609493
Aspicilia	Taphrina	0.794796
Aspicilia	Alternaria	0.748581
Aspicilia	Ceramothyrium	0.760177
Conlarium	Lachnum	0.658044
Conlarium	Ramicandelaberales_gen_Incertae_sedis	-0.661204
Conlarium	Conlarium	1
Conlarium	Hydnotrya	0.602117
Conlarium	Lycoperdon	0.68547
Conlarium	Metapochonia	0.709116
Conlarium	Cryptosporiopsis	0.603004
Aspergillus	Chalciporus	0.607699
Aspergillus	Aspergillus	1
Aspergillus	Hirsutella	0.643954
Aspergillus	Chalara	0.741892
Aspergillus	Ilyonectria	0.699792
Aspergillus	Keithomyces	0.863002
Aspergillus	Tetracladium	0.655423
Aspergillus	GS01_phy_Incertae_sedis_gen_Incertae_sedis	0.729774
Aspergillus	Talaromyces	-0.720654
Mytilinidion	Aureobasidium	-0.657776
Mytilinidion	Uwebraunia	-0.657937
Mytilinidion	Camptophora	-0.657776
Mytilinidion	Aspicilia	-0.658098
Mytilinidion	Mytilinidion	1
Mytilinidion	Pucciniales_gen_Incertae_sedis	0.79352
Mytilinidion	Dothiora	-0.657776
Mytilinidion	Metacordyceps	0.895449
Mytilinidion	Absidia	0.604335
Mytilinidion	Exobasidium	-0.610377
Mytilinidion	Hydnotrya	0.623856
Mytilinidion	Naevala	-0.657776
Mytilinidion	Microcyclospora	-0.658098
Mytilinidion	Fusarium	0.786453
Mytilinidion	Cryptosporiopsis	0.735196
Mytilinidion	Cenococcum	0.729046
Mytilinidion	Trichomerium	-0.657776
Mytilinidion	Mollisia	0.845308
Mytilinidion	Gremmenia	0.757733
Mytilinidion	Leotiomycetes_gen_Incertae_sedis	0.608207
Mytilinidion	Taphrina	-0.658422
Mytilinidion	Ceramothyrium	-0.657776
Pucciniales_gen_Incertae_sedis	Aureobasidium	-0.748408
Pucciniales_gen_Incertae_sedis	Uwebraunia	-0.748591
Pucciniales_gen_Incertae_sedis	Camptophora	-0.748408
Pucciniales_gen_Incertae_sedis	Aspicilia	-0.748775
Pucciniales_gen_Incertae_sedis	Mytilinidion	0.79352
Pucciniales_gen_Incertae_sedis	Pucciniales_gen_Incertae_sedis	1
Pucciniales_gen_Incertae_sedis	Dothiora	-0.748408
Pucciniales_gen_Incertae_sedis	Metacordyceps	0.683468
Pucciniales_gen_Incertae_sedis	Absidia	0.765792
Pucciniales_gen_Incertae_sedis	Thelephora	0.763851
Pucciniales_gen_Incertae_sedis	Exobasidium	-0.694478
Pucciniales_gen_Incertae_sedis	Plectosphaerella	0.645293
Pucciniales_gen_Incertae_sedis	Imleria	-0.640245
Pucciniales_gen_Incertae_sedis	Capnodiales_gen_Incertae_sedis	-0.679762
Pucciniales_gen_Incertae_sedis	Herpotrichiellaceae_gen_Incertae_sedis	0.600076
Pucciniales_gen_Incertae_sedis	Naevala	-0.748408
Pucciniales_gen_Incertae_sedis	Polycephalomyces	0.742092
Pucciniales_gen_Incertae_sedis	Microcyclospora	-0.748775
Pucciniales_gen_Incertae_sedis	Laccaria	0.664503
Pucciniales_gen_Incertae_sedis	Perusta	-0.640424
Pucciniales_gen_Incertae_sedis	Cryptosporiopsis	0.607039
Pucciniales_gen_Incertae_sedis	Colletotrichum	-0.649564
Pucciniales_gen_Incertae_sedis	Cenococcum	0.657364
Pucciniales_gen_Incertae_sedis	Trichomerium	-0.748408
Pucciniales_gen_Incertae_sedis	Cladosporium	-0.638453
Pucciniales_gen_Incertae_sedis	Mollisia	0.704171
Pucciniales_gen_Incertae_sedis	Gremmenia	0.622027
Pucciniales_gen_Incertae_sedis	Leotiomycetes_gen_Incertae_sedis	0.734999
Pucciniales_gen_Incertae_sedis	Taphrina	-0.749143
Pucciniales_gen_Incertae_sedis	Ceramothyrium	-0.748408
Dothiora	Aureobasidium	0.987255
Dothiora	Geomyces	-0.613258
Dothiora	Pleotrichocladium	-0.633685
Dothiora	Uwebraunia	0.91542
Dothiora	Camptophora	0.939216
Dothiora	Aspicilia	0.801864
Dothiora	Mytilinidion	-0.657776
Dothiora	Pucciniales_gen_Incertae_sedis	-0.748408
Dothiora	Dothiora	1
Dothiora	Leohumicola	-0.670889
Dothiora	Hymenogaster	-0.610694
Dothiora	Metacordyceps	-0.657622
Dothiora	Absidia	-0.618818
Dothiora	Thelephora	-0.841273
Dothiora	Exobasidium	0.891551
Dothiora	Ramularia	0.773395
Dothiora	Imleria	0.890072
Dothiora	Capnodiales_gen_Incertae_sedis	0.849832
Dothiora	Herpotrichiellaceae_gen_Incertae_sedis	-0.756288
Dothiora	Naevala	0.966667
Dothiora	Polycephalomyces	-0.70866
Dothiora	Microcyclospora	0.972536
Dothiora	Perusta	0.878262
Dothiora	Colletotrichum	0.910697
Dothiora	Trichomerium	0.901961
Dothiora	Cladosporium	0.864038
Dothiora	Talaromyces	0.659102
Dothiora	Leotiomycetes_gen_Incertae_sedis	-0.604077
Dothiora	Taphrina	0.982336
Dothiora	Alternaria	0.797845
Dothiora	Ceramothyrium	0.904902
Dothiora	Byssonectria	-0.606483
Annulatascales_gen_Incertae_sedis	Aspicilia	0.640617
Annulatascales_gen_Incertae_sedis	Annulatascales_gen_Incertae_sedis	1
Annulatascales_gen_Incertae_sedis	Absidia	-0.637064
Annulatascales_gen_Incertae_sedis	Ilyonectria	-0.620728
Annulatascales_gen_Incertae_sedis	Pleosporaceae_gen_Incertae_sedis	-0.602391
Annulatascales_gen_Incertae_sedis	Byssonectria	-0.617927
Gymnostellatospora	Gymnostellatospora	1
Gymnostellatospora	Thelebolales_gen_Incertae_sedis	0.609312
Gymnostellatospora	Hydnotrya	0.631502
Gymnostellatospora	Tetracladium	0.627336
Gymnostellatospora	Laccaria	0.66721
Sesquicillium	Sesquicillium	1
Sesquicillium	Metapochonia	0.602815
Coniochaeta	Pochonia	0.604964
Coniochaeta	Pleotrichocladium	0.687464
Coniochaeta	Coniochaeta	1
Coniochaeta	Saitozyma	0.632936
Coniochaeta	Halenospora	0.723661
Eurotiales_gen_Incertae_sedis	Eurotiales_gen_Incertae_sedis	1
Eurotiales_gen_Incertae_sedis	Thelephora	0.65098
Eurotiales_gen_Incertae_sedis	Rhodoscypha	0.632152
Eurotiales_gen_Incertae_sedis	Chaetosphaeria	0.654577
Eurotiales_gen_Incertae_sedis	Pseudorobillarda	0.615234
Trechisporales_gen_Incertae_sedis	Trechisporales_gen_Incertae_sedis	1
Trechisporales_gen_Incertae_sedis	Microbotryales_gen_Incertae_sedis	-0.607531
Trechisporales_gen_Incertae_sedis	Tremellales_gen_Incertae_sedis	0.636499
Sporidiobolales_gen_Incertae_sedis	Sporidiobolales_gen_Incertae_sedis	1
Sporidiobolales_gen_Incertae_sedis	Stephanosporaceae_gen_Incertae_sedis	0.614324
GS27_gen_Incertae_sedis	GS27_gen_Incertae_sedis	1
Leohumicola	Aureobasidium	-0.670889
Leohumicola	Geomyces	0.749384
Leohumicola	Pleotrichocladium	0.624434
Leohumicola	Camptophora	-0.63221
Leohumicola	Dothiora	-0.670889
Leohumicola	Leohumicola	1
Leohumicola	Hymenogaster	0.667349
Leohumicola	Metacordyceps	0.611214
Leohumicola	Exobasidium	-0.694328
Leohumicola	Tetracladium	0.759777
Leohumicola	Herpotrichiellaceae_gen_Incertae_sedis	0.625201
Leohumicola	Naevala	-0.622541
Leohumicola	Polycephalomyces	0.604243
Leohumicola	Microcyclospora	-0.661544
Leohumicola	Fusicolla	0.655976
Leohumicola	Fusarium	0.630893
Leohumicola	Colletotrichum	-0.664173
Leohumicola	Trichomerium	-0.622541
Leohumicola	Mollisia	0.698353
Leohumicola	Taphrina	-0.632831
Leohumicola	Halenospora	0.705133
Leohumicola	Ceramothyrium	-0.64188
Podospora	Lachnum	0.60596
Podospora	Podospora	1
Podospora	Trichophaea	0.672906
Podospora	GS22_gen_Incertae_sedis	-0.682327
Podospora	Zopfiella	0.808683
Podospora	Achaetomium	0.671163
Podospora	Ramgea	0.681485
Podospora	Meliniomyces	-0.693088
Podospora	Pseudogymnoascus	0.700913
Terramycetaceae_gen_Incertae_sedis	Terramycetaceae_gen_Incertae_sedis	1
Hymenogaster	Aureobasidium	-0.630364
Hymenogaster	Geomyces	0.656583
Hymenogaster	Uwebraunia	-0.601007
Hymenogaster	Camptophora	-0.610694
Hymenogaster	Dothiora	-0.610694
Hymenogaster	Leohumicola	0.667349
Hymenogaster	Hymenogaster	1
Hymenogaster	Thelephora	0.6297
Hymenogaster	Capnodiales_gen_Incertae_sedis	-0.611733
Hymenogaster	Tetracladium	0.60467
Hymenogaster	Microcyclospora	-0.614274
Hymenogaster	Laccaria	0.743854
Hymenogaster	Macrolepiota	0.689768
Hymenogaster	Trichomerium	-0.643477
Hymenogaster	Taphrina	-0.617857
Hymenogaster	Ceramothyrium	-0.610694
Hymenogaster	Byssonectria	0.670709
Renatobasidium	Renatobasidium	1
Renatobasidium	Nectriaceae_gen_Incertae_sedis	0.637666
Renatobasidium	Hypocreaceae_gen_Incertae_sedis	0.624774
Others	Others	1
Metacordyceps	Aureobasidium	-0.657622
Metacordyceps	Geomyces	0.654585
Metacordyceps	Uwebraunia	-0.657784
Metacordyceps	Camptophora	-0.657622
Metacordyceps	Aspicilia	-0.657945
Metacordyceps	Mytilinidion	0.895449
Metacordyceps	Pucciniales_gen_Incertae_sedis	0.683468
Metacordyceps	Dothiora	-0.657622
Metacordyceps	Leohumicola	0.611214
Metacordyceps	Metacordyceps	1
Metacordyceps	Absidia	0.649045
Metacordyceps	Exobasidium	-0.610234
Metacordyceps	Hydnotrya	0.715325
Metacordyceps	Naevala	-0.657622
Metacordyceps	Microcyclospora	-0.657945
Metacordyceps	Fusicolla	0.623613
Metacordyceps	Fusarium	0.80839
Metacordyceps	Hypocreaceae_gen_Incertae_sedis	0.600938
Metacordyceps	Cryptosporiopsis	0.638857
Metacordyceps	Colletotrichum	-0.600819
Metacordyceps	Cenococcum	0.625599
Metacordyceps	Trichomerium	-0.657622
Metacordyceps	Mollisia	0.703619
Metacordyceps	Gremmenia	0.630226
Metacordyceps	Amphinema	0.607507
Metacordyceps	Taphrina	-0.658268
Metacordyceps	Ceramothyrium	-0.657622
Athelopsis	Athelopsis	1
Athelopsis	Hirsutella	0.613952
Trimmatostroma	Trimmatostroma	1
Trimmatostroma	Rhizophydiales_gen_Incertae_sedis	-0.744417
Thelebolales_gen_Incertae_sedis	Gymnostellatospora	0.609312
Thelebolales_gen_Incertae_sedis	Thelebolales_gen_Incertae_sedis	1
Thelebolales_gen_Incertae_sedis	Hirsutella	0.663052
Thelebolales_gen_Incertae_sedis	Ilyonectria	0.697876
Thelebolales_gen_Incertae_sedis	Keithomyces	0.649826
Thelebolales_gen_Incertae_sedis	Lecythophora	0.687255
Thelebolales_gen_Incertae_sedis	Dissophora	0.600899
Absidia	Gibellulopsis	0.629111
Absidia	Aureobasidium	-0.615723
Absidia	Geomyces	0.616012
Absidia	Uwebraunia	-0.622506
Absidia	Camptophora	-0.647106
Absidia	Aspicilia	-0.664671
Absidia	Mytilinidion	0.604335
Absidia	Pucciniales_gen_Incertae_sedis	0.765792
Absidia	Dothiora	-0.618818
Absidia	Annulatascales_gen_Incertae_sedis	-0.637064
Absidia	Metacordyceps	0.649045
Absidia	Absidia	1
Absidia	Exobasidium	-0.621622
Absidia	Chalara	0.653782
Absidia	Ilyonectria	0.696281
Absidia	Exophiala	0.638314
Absidia	Keithomyces	0.649403
Absidia	Naevala	-0.635614
Absidia	Microcyclospora	-0.614257
Absidia	Fusicolla	0.682861
Absidia	Fusarium	0.607238
Absidia	Colletotrichum	-0.605267
Absidia	Trichomerium	-0.635172
Absidia	Cladosporium	-0.650954
Absidia	Trichocladium	0.624216
Absidia	Talaromyces	-0.61117
Absidia	Taphrina	-0.602612
Absidia	Ceramothyrium	-0.675395
Absidia	Byssonectria	0.619865
Thelephora	Aureobasidium	-0.841273
Thelephora	Uwebraunia	-0.841479
Thelephora	Camptophora	-0.841273
Thelephora	Aspicilia	-0.606013
Thelephora	Pucciniales_gen_Incertae_sedis	0.763851
Thelephora	Dothiora	-0.841273
Thelephora	Eurotiales_gen_Incertae_sedis	0.65098
Thelephora	Hymenogaster	0.6297
Thelephora	Thelephora	1
Thelephora	Exobasidium	-0.780651
Thelephora	Ramularia	-0.6551
Thelephora	Imleria	-0.719688
Thelephora	Entorrhizaceae_gen_Incertae_sedis	0.635985
Thelephora	Capnodiales_gen_Incertae_sedis	-0.774208
Thelephora	Herpotrichiellaceae_gen_Incertae_sedis	0.708239
Thelephora	Naevala	-0.841273
Thelephora	Polycephalomyces	0.75186
Thelephora	Microcyclospora	-0.841685
Thelephora	Laccaria	0.600557
Thelephora	Perusta	-0.71989
Thelephora	Chaetosphaeria	0.619084
Thelephora	Colletotrichum	-0.773832
Thelephora	Hygrophorus	0.620526
Thelephora	Trichomerium	-0.841273
Thelephora	Cladosporium	-0.706123
Thelephora	Leotiomycetes_gen_Incertae_sedis	0.666445
Thelephora	Taphrina	-0.842099
Thelephora	Alternaria	-0.664701
Thelephora	Ceramothyrium	-0.841273
Serendipita	Serendipita	1
Serendipita	Hydnotrya	0.654353
Serendipita	Dissophora	0.634607
Microbotryales_gen_Incertae_sedis	Trechisporales_gen_Incertae_sedis	-0.607531
Microbotryales_gen_Incertae_sedis	Microbotryales_gen_Incertae_sedis	1
Archaeorhizomycetales_gen_Incertae_sedis	Archaeorhizomycetales_gen_Incertae_sedis	1
Russula	Cladophialophora	0.6077
Russula	Russula	1
Russula	Mycena	0.651781
Spizellomycetales_gen_Incertae_sedis	Spizellomycetales_gen_Incertae_sedis	1
Spizellomycetales_gen_Incertae_sedis	Flavocillium	0.641234
Oidiodendron	Oidiodendron	1
Trichophaea	Podospora	0.672906
Trichophaea	Trichophaea	1
Trichophaea	Chalara	0.678977
Trichophaea	Exophiala	0.637815
Trichophaea	Tetracladium	0.629795
Trichophaea	Meliniomyces	-0.629024
Trichophaea	Byssonectria	0.671615
Trichophaea	Pseudogymnoascus	0.653972
Exobasidium	Aureobasidium	0.915811
Exobasidium	Pleotrichocladium	-0.675764
Exobasidium	Uwebraunia	0.814422
Exobasidium	Camptophora	0.876388
Exobasidium	Aspicilia	0.752678
Exobasidium	Mytilinidion	-0.610377
Exobasidium	Pucciniales_gen_Incertae_sedis	-0.694478
Exobasidium	Dothiora	0.891551
Exobasidium	Leohumicola	-0.694328
Exobasidium	Metacordyceps	-0.610234
Exobasidium	Absidia	-0.621622
Exobasidium	Thelephora	-0.780651
Exobasidium	Exobasidium	1
Exobasidium	Ramularia	0.830382
Exobasidium	Imleria	0.738811
Exobasidium	Capnodiales_gen_Incertae_sedis	0.849875
Exobasidium	Herpotrichiellaceae_gen_Incertae_sedis	-0.699987
Exobasidium	Vishniacozyma	0.703681
Exobasidium	Naevala	0.82332
Exobasidium	Polycephalomyces	-0.638238
Exobasidium	Microcyclospora	0.903365
Exobasidium	Perusta	0.753615
Exobasidium	Colletotrichum	0.91671
Exobasidium	Trichomerium	0.909746
Exobasidium	Cladosporium	0.826332
Exobasidium	Neohortaea	0.743057
Exobasidium	Talaromyces	0.658456
Exobasidium	Taphrina	0.854989
Exobasidium	Alternaria	0.743442
Exobasidium	Ceramothyrium	0.904691
Hydnotrya	Gibellulopsis	0.627682
Hydnotrya	Geomyces	0.651813
Hydnotrya	Lachnum	0.656724
Hydnotrya	Conlarium	0.602117
Hydnotrya	Mytilinidion	0.623856
Hydnotrya	Gymnostellatospora	0.631502
Hydnotrya	Metacordyceps	0.715325
Hydnotrya	Serendipita	0.654353
Hydnotrya	Hydnotrya	1
Hydnotrya	Chalara	0.679214
Hydnotrya	Imleria	-0.600959
Hydnotrya	Keithomyces	0.626226
Hydnotrya	Linnemannia	0.665821
Hydnotrya	Tetracladium	0.648697
Hydnotrya	Laccaria	0.679966
Hydnotrya	Nectriaceae_gen_Incertae_sedis	0.704555
Hydnotrya	Hypocreaceae_gen_Incertae_sedis	0.737678
Hydnotrya	Polyphilus	0.621524
Hydnotrya	Perusta	-0.601128
Hydnotrya	Cryptosporiopsis	0.658757
Hydnotrya	Gremmenia	0.615167
Hydnotrya	Penicillium	0.610221
Hydnotrya	Amphinema	0.616029
Hyaloscypha	Hyaloscypha	1
Piloderma	Piloderma	1
Plectosphaerella	Pucciniales_gen_Incertae_sedis	0.645293
Plectosphaerella	Plectosphaerella	1
Hirsutella	Aspergillus	0.643954
Hirsutella	Athelopsis	0.613952
Hirsutella	Thelebolales_gen_Incertae_sedis	0.663052
Hirsutella	Hirsutella	1
Flavocillium	Spizellomycetales_gen_Incertae_sedis	0.641234
Flavocillium	Flavocillium	1
Flavocillium	Mycena	0.608539
Chalara	Aspergillus	0.741892
Chalara	Absidia	0.653782
Chalara	Trichophaea	0.678977
Chalara	Hydnotrya	0.679214
Chalara	Chalara	1
Chalara	Ilyonectria	0.687584
Chalara	Exophiala	0.679107
Chalara	Keithomyces	0.790071
Chalara	Tetracladium	0.689046
Chalara	Fusarium	0.694479
Chalara	Trichocladium	0.640054
Chalara	Amphinema	0.808232
Chalara	Byssonectria	0.663514
Ilyonectria	Geomyces	0.678837
Ilyonectria	Pleotrichocladium	0.655365
Ilyonectria	Aspergillus	0.699792
Ilyonectria	Annulatascales_gen_Incertae_sedis	-0.620728
Ilyonectria	Thelebolales_gen_Incertae_sedis	0.697876
Ilyonectria	Absidia	0.696281
Ilyonectria	Chalara	0.687584
Ilyonectria	Ilyonectria	1
Ilyonectria	Keithomyces	0.83789
Ilyonectria	Tetracladium	0.728887
Ilyonectria	Humicola	0.668648
Ilyonectria	Fusicolla	0.671321
Ilyonectria	Lecythophora	0.733508
Ilyonectria	Trichocladium	0.793455
Ilyonectria	Talaromyces	-0.608732
Ilyonectria	Halenospora	0.621623
Ilyonectria	Byssonectria	0.624683
Ramularia	Aureobasidium	0.782833
Ramularia	Pleotrichocladium	-0.622031
Ramularia	Uwebraunia	0.696226
Ramularia	Camptophora	0.738789
Ramularia	Aspicilia	0.752004
Ramularia	Dothiora	0.773395
Ramularia	Thelephora	-0.6551
Ramularia	Exobasidium	0.830382
Ramularia	Ramularia	1
Ramularia	Imleria	0.705355
Ramularia	Capnodiales_gen_Incertae_sedis	0.834812
Ramularia	Herpotrichiellaceae_gen_Incertae_sedis	-0.607655
Ramularia	Vishniacozyma	0.739557
Ramularia	Naevala	0.696318
Ramularia	Cyphellophora	0.65564
Ramularia	Microcyclospora	0.739413
Ramularia	Perusta	0.716209
Ramularia	Colletotrichum	0.788325
Ramularia	Trichomerium	0.749275
Ramularia	Cladosporium	0.706642
Ramularia	Neohortaea	0.737102
Ramularia	Taphrina	0.762607
Ramularia	Alternaria	0.766767
Ramularia	Ceramothyrium	0.729351
Chaetothyriales_gen_Incertae_sedis	Cladophialophora	0.61577
Chaetothyriales_gen_Incertae_sedis	Chaetothyriales_gen_Incertae_sedis	1
Chaetothyriales_gen_Incertae_sedis	Talaromyces	0.626299
Chaetothyriales_gen_Incertae_sedis	Podila	-0.618379
Lecanicillium	Lecanicillium	1
Lecanicillium	Gremmenia	0.614217
Imleria	Aureobasidium	0.899507
Imleria	Uwebraunia	0.868269
Imleria	Camptophora	0.881685
Imleria	Aspicilia	0.800829
Imleria	Pucciniales_gen_Incertae_sedis	-0.640245
Imleria	Dothiora	0.890072
Imleria	Thelephora	-0.719688
Imleria	Exobasidium	0.738811
Imleria	Hydnotrya	-0.600959
Imleria	Ramularia	0.705355
Imleria	Imleria	1
Imleria	Capnodiales_gen_Incertae_sedis	0.744855
Imleria	Herpotrichiellaceae_gen_Incertae_sedis	-0.740014
Imleria	Naevala	0.889024
Imleria	Polycephalomyces	-0.708803
Imleria	Microcyclospora	0.906767
Imleria	Perusta	0.98346
Imleria	Chaetosphaeria	-0.609685
Imleria	Colletotrichum	0.765017
Imleria	Trichomerium	0.784186
Imleria	Cladosporium	0.751061
Imleria	Leotiomycetes_gen_Incertae_sedis	-0.639451
Imleria	Taphrina	0.890946
Imleria	Alternaria	0.789083
Imleria	Ceramothyrium	0.774751
Leptobacillium	Leptobacillium	1
Exophiala	Lachnum	0.637
Exophiala	Absidia	0.638314
Exophiala	Trichophaea	0.637815
Exophiala	Chalara	0.679107
Exophiala	Exophiala	1
Exophiala	Keithomyces	0.688474
Exophiala	Cryptosporiopsis	0.687055
Exophiala	Penicillium	0.689363
Exophiala	Trichocladium	0.631397
Exophiala	Amphinema	0.638969
Exophiala	Byssonectria	0.608842
Conioscypha	Conioscypha	1
Entorrhizaceae_gen_Incertae_sedis	Thelephora	0.635985
Entorrhizaceae_gen_Incertae_sedis	Entorrhizaceae_gen_Incertae_sedis	1
Entorrhizaceae_gen_Incertae_sedis	Herpotrichiellaceae_gen_Incertae_sedis	0.654149
Entorrhizaceae_gen_Incertae_sedis	Trichomerium	-0.602276
Rhodoscypha	Eurotiales_gen_Incertae_sedis	0.632152
Rhodoscypha	Rhodoscypha	1
Rhodoscypha	Pseudorobillarda	0.645396
Rhodoscypha	Dactylonectria	0.699431
Glutinoglossum	Glutinoglossum	1
Glutinoglossum	Macrolepiota	0.751713
Keithomyces	Chalciporus	0.621414
Keithomyces	Lachnum	0.642723
Keithomyces	Fungi_gen_Incertae_sedis	0.622932
Keithomyces	Camptophora	-0.617682
Keithomyces	Aspergillus	0.863002
Keithomyces	Thelebolales_gen_Incertae_sedis	0.649826
Keithomyces	Absidia	0.649403
Keithomyces	Hydnotrya	0.626226
Keithomyces	Chalara	0.790071
Keithomyces	Ilyonectria	0.83789
Keithomyces	Exophiala	0.688474
Keithomyces	Keithomyces	1
Keithomyces	Linnemannia	0.602938
Keithomyces	Tetracladium	0.677511
Keithomyces	Naevala	-0.632885
Keithomyces	GS01_phy_Incertae_sedis_gen_Incertae_sedis	0.705226
Keithomyces	Polyphilus	0.60826
Keithomyces	Colletotrichum	-0.600462
Keithomyces	Schizothecium	0.616429
Keithomyces	Trichocladium	0.720223
Keithomyces	Talaromyces	-0.65937
Keithomyces	Dissophora	0.609385
Filobasidiella	Pleotrichocladium	0.666423
Filobasidiella	Leucosporidium	0.639887
Filobasidiella	Filobasidiella	1
Filobasidiella	Lecythophora	0.622128
Filobasidiella	Halenospora	0.678335
Linnemannia	Hydnotrya	0.665821
Linnemannia	Keithomyces	0.602938
Linnemannia	Linnemannia	1
Linnemannia	Xylohypha	0.723283
Capnodiales_gen_Incertae_sedis	Aureobasidium	0.859675
Capnodiales_gen_Incertae_sedis	Uwebraunia	0.863637
Capnodiales_gen_Incertae_sedis	Camptophora	0.89155
Capnodiales_gen_Incertae_sedis	Aspicilia	0.758095
Capnodiales_gen_Incertae_sedis	Pucciniales_gen_Incertae_sedis	-0.679762
Capnodiales_gen_Incertae_sedis	Dothiora	0.849832
Capnodiales_gen_Incertae_sedis	Hymenogaster	-0.611733
Capnodiales_gen_Incertae_sedis	Thelephora	-0.774208
Capnodiales_gen_Incertae_sedis	Exobasidium	0.849875
Capnodiales_gen_Incertae_sedis	Ramularia	0.834812
Capnodiales_gen_Incertae_sedis	Imleria	0.744855
Capnodiales_gen_Incertae_sedis	Capnodiales_gen_Incertae_sedis	1
Capnodiales_gen_Incertae_sedis	Herpotrichiellaceae_gen_Incertae_sedis	-0.65338
Capnodiales_gen_Incertae_sedis	Vishniacozyma	0.713276
Capnodiales_gen_Incertae_sedis	Naevala	0.856863
Capnodiales_gen_Incertae_sedis	Cyphellophora	0.629136
Capnodiales_gen_Incertae_sedis	Polycephalomyces	-0.637021
Capnodiales_gen_Incertae_sedis	Microcyclospora	0.862676
Capnodiales_gen_Incertae_sedis	Perusta	0.73654
Capnodiales_gen_Incertae_sedis	Colletotrichum	0.798115
Capnodiales_gen_Incertae_sedis	Trichomerium	0.908425
Capnodiales_gen_Incertae_sedis	Cladosporium	0.754532
Capnodiales_gen_Incertae_sedis	Neohortaea	0.649346
Capnodiales_gen_Incertae_sedis	Talaromyces	0.604723
Capnodiales_gen_Incertae_sedis	Taphrina	0.849259
Capnodiales_gen_Incertae_sedis	Alternaria	0.835013
Capnodiales_gen_Incertae_sedis	Ceramothyrium	0.89905
Tetracladium	Geomyces	0.70843
Tetracladium	Pleotrichocladium	0.614702
Tetracladium	Aspergillus	0.655423
Tetracladium	Gymnostellatospora	0.627336
Tetracladium	Leohumicola	0.759777
Tetracladium	Hymenogaster	0.60467
Tetracladium	Trichophaea	0.629795
Tetracladium	Hydnotrya	0.648697
Tetracladium	Chalara	0.689046
Tetracladium	Ilyonectria	0.728887
Tetracladium	Keithomyces	0.677511
Tetracladium	Tetracladium	1
Tetracladium	Laccaria	0.629572
Tetracladium	Fusicolla	0.632247
Tetracladium	Fusarium	0.635591
Tetracladium	Trichocladium	0.642386
Tetracladium	Halenospora	0.669461
Tetracladium	Byssonectria	0.711689
Leptodontidium	Leptodontidium	1
Herpotrichiellaceae_gen_Incertae_sedis	Aureobasidium	-0.760223
Herpotrichiellaceae_gen_Incertae_sedis	Uwebraunia	-0.810695
Herpotrichiellaceae_gen_Incertae_sedis	Camptophora	-0.778146
Herpotrichiellaceae_gen_Incertae_sedis	Aspicilia	-0.68646
Herpotrichiellaceae_gen_Incertae_sedis	Pucciniales_gen_Incertae_sedis	0.600076
Herpotrichiellaceae_gen_Incertae_sedis	Dothiora	-0.756288
Herpotrichiellaceae_gen_Incertae_sedis	Leohumicola	0.625201
Herpotrichiellaceae_gen_Incertae_sedis	Thelephora	0.708239
Herpotrichiellaceae_gen_Incertae_sedis	Exobasidium	-0.699987
Herpotrichiellaceae_gen_Incertae_sedis	Ramularia	-0.607655
Herpotrichiellaceae_gen_Incertae_sedis	Imleria	-0.740014
Herpotrichiellaceae_gen_Incertae_sedis	Entorrhizaceae_gen_Incertae_sedis	0.654149
Herpotrichiellaceae_gen_Incertae_sedis	Capnodiales_gen_Incertae_sedis	-0.65338
Herpotrichiellaceae_gen_Incertae_sedis	Herpotrichiellaceae_gen_Incertae_sedis	1
Herpotrichiellaceae_gen_Incertae_sedis	Naevala	-0.777272
Herpotrichiellaceae_gen_Incertae_sedis	Polycephalomyces	0.717285
Herpotrichiellaceae_gen_Incertae_sedis	Microcyclospora	-0.799959
Herpotrichiellaceae_gen_Incertae_sedis	Perusta	-0.720816
Herpotrichiellaceae_gen_Incertae_sedis	Colletotrichum	-0.65726
Herpotrichiellaceae_gen_Incertae_sedis	Trichomerium	-0.797381
Herpotrichiellaceae_gen_Incertae_sedis	Cladosporium	-0.785285
Herpotrichiellaceae_gen_Incertae_sedis	Leotiomycetes_gen_Incertae_sedis	0.76791
Herpotrichiellaceae_gen_Incertae_sedis	Taphrina	-0.773222
Herpotrichiellaceae_gen_Incertae_sedis	Ceramothyrium	-0.761971
Mortierella	Mortierella	1
Mortierella	GS22_gen_Incertae_sedis	0.617087
Capronia	Capronia	1
Tympanidaceae_gen_Incertae_sedis	Tympanidaceae_gen_Incertae_sedis	1
Clavulinopsis	Clavulinopsis	1
Vishniacozyma	Camptophora	0.611204
Vishniacozyma	Exobasidium	0.703681
Vishniacozyma	Ramularia	0.739557
Vishniacozyma	Capnodiales_gen_Incertae_sedis	0.713276
Vishniacozyma	Vishniacozyma	1
Vishniacozyma	Cyphellophora	0.72402
Vishniacozyma	Colletotrichum	0.698905
Vishniacozyma	Trichomerium	0.634268
Vishniacozyma	Neohortaea	0.668092
Vishniacozyma	Alternaria	0.665914
Vishniacozyma	Ceramothyrium	0.656284
GS22_gen_Incertae_sedis	Lachnum	-0.639826
GS22_gen_Incertae_sedis	Podospora	-0.682327
GS22_gen_Incertae_sedis	Mortierella	0.617087
GS22_gen_Incertae_sedis	GS22_gen_Incertae_sedis	1
GS22_gen_Incertae_sedis	Acarosporales_gen_Incertae_sedis	-0.610673
GS22_gen_Incertae_sedis	Meliniomyces	0.669367
GS22_gen_Incertae_sedis	Pseudogymnoascus	-0.663845
Luellia	Luellia	1
Naevala	Aureobasidium	0.946078
Naevala	Uwebraunia	0.948762
Naevala	Camptophora	0.969608
Naevala	Aspicilia	0.788622
Naevala	Mytilinidion	-0.657776
Naevala	Pucciniales_gen_Incertae_sedis	-0.748408
Naevala	Dothiora	0.966667
Naevala	Leohumicola	-0.622541
Naevala	Metacordyceps	-0.657622
Naevala	Absidia	-0.635614
Naevala	Thelephora	-0.841273
Naevala	Exobasidium	0.82332
Naevala	Ramularia	0.696318
Naevala	Imleria	0.889024
Naevala	Keithomyces	-0.632885
Naevala	Capnodiales_gen_Incertae_sedis	0.856863
Naevala	Herpotrichiellaceae_gen_Incertae_sedis	-0.777272
Naevala	Naevala	1
Naevala	Polycephalomyces	-0.703766
Naevala	Microcyclospora	0.970574
Naevala	Perusta	0.848375
Naevala	Cryptosporiopsis	-0.600076
Naevala	Chaetosphaeria	-0.639508
Naevala	Colletotrichum	0.856723
Naevala	Trichomerium	0.913725
Naevala	Cladosporium	0.835352
Naevala	Talaromyces	0.648866
Naevala	Leotiomycetes_gen_Incertae_sedis	-0.638459
Naevala	Taphrina	0.954858
Naevala	Alternaria	0.768816
Naevala	Ceramothyrium	0.937255
Naevala	Byssonectria	-0.60029
Humicola	Geomyces	0.611067
Humicola	Ilyonectria	0.668648
Humicola	Humicola	1
Humicola	Fusicolla	0.714268
Humicola	Trichocladium	0.646285
Cyphellophora	Ramularia	0.65564
Cyphellophora	Capnodiales_gen_Incertae_sedis	0.629136
Cyphellophora	Vishniacozyma	0.72402
Cyphellophora	Cyphellophora	1
Cyphellophora	Neohortaea	0.648611
Lycoperdon	Conlarium	0.68547
Lycoperdon	Lycoperdon	1
Lycoperdon	Metapochonia	0.628073
Polycephalomyces	Aureobasidium	-0.718891
Polycephalomyces	Uwebraunia	-0.731527
Polycephalomyces	Camptophora	-0.694424
Polycephalomyces	Pucciniales_gen_Incertae_sedis	0.742092
Polycephalomyces	Dothiora	-0.70866
Polycephalomyces	Leohumicola	0.604243
Polycephalomyces	Thelephora	0.75186
Polycephalomyces	Exobasidium	-0.638238
Polycephalomyces	Imleria	-0.708803
Polycephalomyces	Capnodiales_gen_Incertae_sedis	-0.637021
Polycephalomyces	Herpotrichiellaceae_gen_Incertae_sedis	0.717285
Polycephalomyces	Naevala	-0.703766
Polycephalomyces	Polycephalomyces	1
Polycephalomyces	Microcyclospora	-0.731706
Polycephalomyces	Perusta	-0.701151
Polycephalomyces	Colletotrichum	-0.601149
Polycephalomyces	Trichomerium	-0.711774
Polycephalomyces	Leotiomycetes_gen_Incertae_sedis	0.750427
Polycephalomyces	Taphrina	-0.726722
Polycephalomyces	Dactylonectria	0.6017
Polycephalomyces	Alternaria	-0.670939
Polycephalomyces	Ceramothyrium	-0.657056
Galerina	Galerina	1
Microcyclospora	Aureobasidium	0.97695
Microcyclospora	Pleotrichocladium	-0.600514
Microcyclospora	Uwebraunia	0.92985
Microcyclospora	Camptophora	0.96665
Microcyclospora	Aspicilia	0.812316
Microcyclospora	Mytilinidion	-0.658098
Microcyclospora	Pucciniales_gen_Incertae_sedis	-0.748775
Microcyclospora	Dothiora	0.972536
Microcyclospora	Leohumicola	-0.661544
Microcyclospora	Hymenogaster	-0.614274
Microcyclospora	Metacordyceps	-0.657945
Microcyclospora	Absidia	-0.614257
Microcyclospora	Thelephora	-0.841685
Microcyclospora	Exobasidium	0.903365
Microcyclospora	Ramularia	0.739413
Microcyclospora	Imleria	0.906767
Microcyclospora	Capnodiales_gen_Incertae_sedis	0.862676
Microcyclospora	Herpotrichiellaceae_gen_Incertae_sedis	-0.799959
Microcyclospora	Naevala	0.970574
Microcyclospora	Polycephalomyces	-0.731706
Microcyclospora	Microcyclospora	1
Microcyclospora	Perusta	0.882103
Microcyclospora	Chaetosphaeria	-0.645059
Microcyclospora	Colletotrichum	0.891016
Microcyclospora	Trichomerium	0.940167
Microcyclospora	Cladosporium	0.863592
Microcyclospora	Neohortaea	0.628424
Microcyclospora	Talaromyces	0.674341
Microcyclospora	Leotiomycetes_gen_Incertae_sedis	-0.664245
Microcyclospora	Taphrina	0.948945
Microcyclospora	Alternaria	0.790273
Microcyclospora	Ceramothyrium	0.934772
Laccaria	Pucciniales_gen_Incertae_sedis	0.664503
Laccaria	Gymnostellatospora	0.66721
Laccaria	Hymenogaster	0.743854
Laccaria	Thelephora	0.600557
Laccaria	Hydnotrya	0.679966
Laccaria	Tetracladium	0.629572
Laccaria	Laccaria	1
Laccaria	Cryptosporiopsis	0.611386
Metapochonia	Ramicandelaberales_gen_Incertae_sedis	-0.693139
Metapochonia	Conlarium	0.709116
Metapochonia	Sesquicillium	0.602815
Metapochonia	Lycoperdon	0.628073
Metapochonia	Metapochonia	1
Fusicolla	Geomyces	0.660019
Fusicolla	Leohumicola	0.655976
Fusicolla	Metacordyceps	0.623613
Fusicolla	Absidia	0.682861
Fusicolla	Ilyonectria	0.671321
Fusicolla	Tetracladium	0.632247
Fusicolla	Humicola	0.714268
Fusicolla	Fusicolla	1
Fusicolla	Trichocladium	0.749093
Fusicolla	Halenospora	0.631551
Phialea	Phialea	1
Hyphodontia	Hyphodontia	1
Nectriaceae_gen_Incertae_sedis	Renatobasidium	0.637666
Nectriaceae_gen_Incertae_sedis	Hydnotrya	0.704555
Nectriaceae_gen_Incertae_sedis	Nectriaceae_gen_Incertae_sedis	1
Nectriaceae_gen_Incertae_sedis	Hypocreaceae_gen_Incertae_sedis	0.625692
Helotiaceae_gen_Incertae_sedis	Helotiaceae_gen_Incertae_sedis	1
GS01_phy_Incertae_sedis_gen_Incertae_sedis	Fungi_gen_Incertae_sedis	0.651379
GS01_phy_Incertae_sedis_gen_Incertae_sedis	Aspergillus	0.729774
GS01_phy_Incertae_sedis_gen_Incertae_sedis	Keithomyces	0.705226
GS01_phy_Incertae_sedis_gen_Incertae_sedis	GS01_phy_Incertae_sedis_gen_Incertae_sedis	1
GS01_phy_Incertae_sedis_gen_Incertae_sedis	Mycena	0.784957
Tremellales_gen_Incertae_sedis	Trechisporales_gen_Incertae_sedis	0.636499
Tremellales_gen_Incertae_sedis	Tremellales_gen_Incertae_sedis	1
Tremellales_gen_Incertae_sedis	GS11_gen_Incertae_sedis	0.602888
Macrolepiota	Hymenogaster	0.689768
Macrolepiota	Glutinoglossum	0.751713
Macrolepiota	Macrolepiota	1
Fusarium	Geomyces	0.667054
Fusarium	Mytilinidion	0.786453
Fusarium	Leohumicola	0.630893
Fusarium	Metacordyceps	0.80839
Fusarium	Absidia	0.607238
Fusarium	Chalara	0.694479
Fusarium	Tetracladium	0.635591
Fusarium	Fusarium	1
Fusarium	Cenococcum	0.64558
Fusarium	Mollisia	0.703483
Fusarium	Taphrina	-0.606685
Fusarium	Byssonectria	0.693614
Lactarius	Lactarius	1
Saccharomycetales_gen_Incertae_sedis	Saccharomycetales_gen_Incertae_sedis	1
Saccharomycetales_gen_Incertae_sedis	Tolypocladium	0.603046
Atheliales_gen_Incertae_sedis	Atheliales_gen_Incertae_sedis	1
Cortinarius	Cortinarius	1
Hypocreaceae_gen_Incertae_sedis	Renatobasidium	0.624774
Hypocreaceae_gen_Incertae_sedis	Metacordyceps	0.600938
Hypocreaceae_gen_Incertae_sedis	Hydnotrya	0.737678
Hypocreaceae_gen_Incertae_sedis	Nectriaceae_gen_Incertae_sedis	0.625692
Hypocreaceae_gen_Incertae_sedis	Hypocreaceae_gen_Incertae_sedis	1
Hypocreaceae_gen_Incertae_sedis	Amphinema	0.615686
Polyphilus	Gibellulopsis	0.715321
Polyphilus	Hydnotrya	0.621524
Polyphilus	Keithomyces	0.60826
Polyphilus	Polyphilus	1
Pseudotomentella	Pseudotomentella	1
Entoloma	Entoloma	1
Tolypocladium	Saccharomycetales_gen_Incertae_sedis	0.603046
Tolypocladium	Tolypocladium	1
Perusta	Aureobasidium	0.90343
Perusta	Uwebraunia	0.862481
Perusta	Camptophora	0.860435
Perusta	Aspicilia	0.793446
Perusta	Pucciniales_gen_Incertae_sedis	-0.640424
Perusta	Dothiora	0.878262
Perusta	Thelephora	-0.71989
Perusta	Exobasidium	0.753615
Perusta	Hydnotrya	-0.601128
Perusta	Ramularia	0.716209
Perusta	Imleria	0.98346
Perusta	Capnodiales_gen_Incertae_sedis	0.73654
Perusta	Herpotrichiellaceae_gen_Incertae_sedis	-0.720816
Perusta	Naevala	0.848375
Perusta	Polycephalomyces	-0.701151
Perusta	Microcyclospora	0.882103
Perusta	Perusta	1
Perusta	Chaetosphaeria	-0.603556
Perusta	Colletotrichum	0.751586
Perusta	Trichomerium	0.783882
Perusta	Cladosporium	0.745693
Perusta	Leotiomycetes_gen_Incertae_sedis	-0.620776
Perusta	Taphrina	0.89487
Perusta	Alternaria	0.779789
Perusta	Ceramothyrium	0.754519
Perusta	Byssonectria	-0.624116
Acarosporales_gen_Incertae_sedis	GS22_gen_Incertae_sedis	-0.610673
Acarosporales_gen_Incertae_sedis	Acarosporales_gen_Incertae_sedis	1
Acarosporales_gen_Incertae_sedis	Stephanosporaceae_gen_Incertae_sedis	-0.662081
Zopfiella	Podospora	0.808683
Zopfiella	Zopfiella	1
Zopfiella	Pleosporaceae_gen_Incertae_sedis	0.623824
Zopfiella	Achaetomium	0.690397
Zopfiella	Ramgea	0.743387
Zopfiella	Meliniomyces	-0.672951
Zopfiella	Halenospora	0.644264
Zopfiella	Pseudogymnoascus	0.629229
Pezicula	Pezicula	1
Phialocephala	Phialocephala	1
Haptocillium	Haptocillium	1
Mortierellaceae_gen_Incertae_sedis	Mortierellaceae_gen_Incertae_sedis	1
Lecythophora	Chalciporus	0.643682
Lecythophora	Thelebolales_gen_Incertae_sedis	0.687255
Lecythophora	Ilyonectria	0.733508
Lecythophora	Filobasidiella	0.622128
Lecythophora	Lecythophora	1
Lecythophora	Trichocladium	0.611483
Lecythophora	Halenospora	0.603238
Cryptosporiopsis	Conlarium	0.603004
Cryptosporiopsis	Mytilinidion	0.735196
Cryptosporiopsis	Pucciniales_gen_Incertae_sedis	0.607039
Cryptosporiopsis	Metacordyceps	0.638857
Cryptosporiopsis	Hydnotrya	0.658757
Cryptosporiopsis	Exophiala	0.687055
Cryptosporiopsis	Naevala	-0.600076
Cryptosporiopsis	Laccaria	0.611386
Cryptosporiopsis	Cryptosporiopsis	1
Cryptosporiopsis	Mollisia	0.628111
Cryptosporiopsis	Gremmenia	0.62926
Cryptosporiopsis	Penicillium	0.640769
Sebacina	Sebacina	1
Chaetosphaeria	Uwebraunia	-0.719514
Chaetosphaeria	Camptophora	-0.63122
Chaetosphaeria	Eurotiales_gen_Incertae_sedis	0.654577
Chaetosphaeria	Thelephora	0.619084
Chaetosphaeria	Imleria	-0.609685
Chaetosphaeria	Naevala	-0.639508
Chaetosphaeria	Microcyclospora	-0.645059
Chaetosphaeria	Perusta	-0.603556
Chaetosphaeria	Chaetosphaeria	1
Chaetosphaeria	Trichomerium	-0.621186
Chaetosphaeria	Taphrina	-0.637953
Chaetosphaeria	Ceramothyrium	-0.645615
Lachnellula	Lachnellula	1
Umbelopsis	Umbelopsis	1
Venturia	Venturia	1
Venturia	Cladosporium	0.651349
Rhizophydiales_gen_Incertae_sedis	Trimmatostroma	-0.744417
Rhizophydiales_gen_Incertae_sedis	Rhizophydiales_gen_Incertae_sedis	1
Saitozyma	Coniochaeta	0.632936
Saitozyma	Saitozyma	1
Saitozyma	Solicoccozyma	0.617811
Colletotrichum	Aureobasidium	0.910697
Colletotrichum	Chalciporus	-0.61473
Colletotrichum	Pleotrichocladium	-0.666502
Colletotrichum	Uwebraunia	0.766135
Colletotrichum	Camptophora	0.877331
Colletotrichum	Aspicilia	0.738832
Colletotrichum	Pucciniales_gen_Incertae_sedis	-0.649564
Colletotrichum	Dothiora	0.910697
Colletotrichum	Leohumicola	-0.664173
Colletotrichum	Metacordyceps	-0.600819
Colletotrichum	Absidia	-0.605267
Colletotrichum	Thelephora	-0.773832
Colletotrichum	Exobasidium	0.91671
Colletotrichum	Ramularia	0.788325
Colletotrichum	Imleria	0.765017
Colletotrichum	Keithomyces	-0.600462
Colletotrichum	Capnodiales_gen_Incertae_sedis	0.798115
Colletotrichum	Herpotrichiellaceae_gen_Incertae_sedis	-0.65726
Colletotrichum	Vishniacozyma	0.698905
Colletotrichum	Naevala	0.856723
Colletotrichum	Polycephalomyces	-0.601149
Colletotrichum	Microcyclospora	0.891016
Colletotrichum	Perusta	0.751586
Colletotrichum	Colletotrichum	1
Colletotrichum	Trichomerium	0.84004
Colletotrichum	Cladosporium	0.864016
Colletotrichum	Talaromyces	0.657521
Colletotrichum	Taphrina	0.849705
Colletotrichum	Alternaria	0.715204
Colletotrichum	Ceramothyrium	0.865555
Inocybe	Inocybe	1
Rozellomycota_gen_Incertae_sedis	Rozellomycota_gen_Incertae_sedis	1
Pleosporaceae_gen_Incertae_sedis	Annulatascales_gen_Incertae_sedis	-0.602391
Pleosporaceae_gen_Incertae_sedis	Zopfiella	0.623824
Pleosporaceae_gen_Incertae_sedis	Pleosporaceae_gen_Incertae_sedis	1
Pleosporaceae_gen_Incertae_sedis	Talaromyces	-0.683883
Pleosporaceae_gen_Incertae_sedis	Meliniomyces	-0.603702
Pleosporaceae_gen_Incertae_sedis	Halenospora	0.665904
Tylospora	Tylospora	1
Tylospora	GS11_gen_Incertae_sedis	0.736923
Camarophyllopsis	Camarophyllopsis	1
Hyphodiscus	Hyphodiscus	1
Cenococcum	Aureobasidium	-0.613376
Cenococcum	Uwebraunia	-0.640268
Cenococcum	Mytilinidion	0.729046
Cenococcum	Pucciniales_gen_Incertae_sedis	0.657364
Cenococcum	Metacordyceps	0.625599
Cenococcum	Fusarium	0.64558
Cenococcum	Cenococcum	1
Cenococcum	Trichomerium	-0.629461
Cenococcum	Mollisia	0.674418
Cenococcum	Taphrina	-0.61746
Cenococcum	Ceramothyrium	-0.606421
Hygrophorus	Thelephora	0.620526
Hygrophorus	Hygrophorus	1
Schizothecium	Keithomyces	0.616429
Schizothecium	Schizothecium	1
Mastigobasidium	Mastigobasidium	1
Pseudorobillarda	Eurotiales_gen_Incertae_sedis	0.615234
Pseudorobillarda	Rhodoscypha	0.645396
Pseudorobillarda	Pseudorobillarda	1
Archaeorhizomyces	Archaeorhizomyces	1
Trichomerium	Aureobasidium	0.92549
Trichomerium	Uwebraunia	0.933562
Trichomerium	Camptophora	0.956863
Trichomerium	Aspicilia	0.801864
Trichomerium	Mytilinidion	-0.657776
Trichomerium	Pucciniales_gen_Incertae_sedis	-0.748408
Trichomerium	Dothiora	0.901961
Trichomerium	Leohumicola	-0.622541
Trichomerium	Hymenogaster	-0.643477
Trichomerium	Metacordyceps	-0.657622
Trichomerium	Absidia	-0.635172
Trichomerium	Thelephora	-0.841273
Trichomerium	Exobasidium	0.909746
Trichomerium	Ramularia	0.749275
Trichomerium	Imleria	0.784186
Trichomerium	Entorrhizaceae_gen_Incertae_sedis	-0.602276
Trichomerium	Capnodiales_gen_Incertae_sedis	0.908425
Trichomerium	Herpotrichiellaceae_gen_Incertae_sedis	-0.797381
Trichomerium	Vishniacozyma	0.634268
Trichomerium	Naevala	0.913725
Trichomerium	Polycephalomyces	-0.711774
Trichomerium	Microcyclospora	0.940167
Trichomerium	Perusta	0.783882
Trichomerium	Chaetosphaeria	-0.621186
Trichomerium	Colletotrichum	0.84004
Trichomerium	Cenococcum	-0.629461
Trichomerium	Trichomerium	1
Trichomerium	Cladosporium	0.845783
Trichomerium	Neohortaea	0.652992
Trichomerium	Talaromyces	0.668002
Trichomerium	Leotiomycetes_gen_Incertae_sedis	-0.677193
Trichomerium	Taphrina	0.90579
Trichomerium	Alternaria	0.760388
Trichomerium	Ceramothyrium	0.968627
Trichomerium	Byssonectria	-0.612676
Tomentella	Tomentella	1
Cladosporium	Aureobasidium	0.875338
Cladosporium	Pleotrichocladium	-0.606936
Cladosporium	Uwebraunia	0.794257
Cladosporium	Camptophora	0.841437
Cladosporium	Aspicilia	0.814455
Cladosporium	Pucciniales_gen_Incertae_sedis	-0.638453
Cladosporium	Dothiora	0.864038
Cladosporium	Absidia	-0.650954
Cladosporium	Thelephora	-0.706123
Cladosporium	Exobasidium	0.826332
Cladosporium	Ramularia	0.706642
Cladosporium	Imleria	0.751061
Cladosporium	Capnodiales_gen_Incertae_sedis	0.754532
Cladosporium	Herpotrichiellaceae_gen_Incertae_sedis	-0.785285
Cladosporium	Naevala	0.835352
Cladosporium	Microcyclospora	0.863592
Cladosporium	Perusta	0.745693
Cladosporium	Venturia	0.651349
Cladosporium	Colletotrichum	0.864016
Cladosporium	Trichomerium	0.845783
Cladosporium	Cladosporium	1
Cladosporium	Talaromyces	0.658173
Cladosporium	Leotiomycetes_gen_Incertae_sedis	-0.610072
Cladosporium	Taphrina	0.842263
Cladosporium	Alternaria	0.669207
Cladosporium	Ceramothyrium	0.820575
Mollisia	Mytilinidion	0.845308
Mollisia	Pucciniales_gen_Incertae_sedis	0.704171
Mollisia	Leohumicola	0.698353
Mollisia	Metacordyceps	0.703619
Mollisia	Fusarium	0.703483
Mollisia	Cryptosporiopsis	0.628111
Mollisia	Cenococcum	0.674418
Mollisia	Mollisia	1
Mollisia	Gremmenia	0.618754
GS11_gen_Incertae_sedis	Tremellales_gen_Incertae_sedis	0.602888
GS11_gen_Incertae_sedis	Tylospora	0.736923
GS11_gen_Incertae_sedis	GS11_gen_Incertae_sedis	1
Chlorocillium	Chlorocillium	1
Clitopilus	Clitopilus	1
Clitopilus	Podila	0.686741
Achaetomium	Podospora	0.671163
Achaetomium	Zopfiella	0.690397
Achaetomium	Achaetomium	1
Achaetomium	Ramgea	0.601367
Achaetomium	Halenospora	0.64781
Hymenochaetales_gen_Incertae_sedis	Hymenochaetales_gen_Incertae_sedis	1
Neohortaea	Camptophora	0.602762
Neohortaea	Exobasidium	0.743057
Neohortaea	Ramularia	0.737102
Neohortaea	Capnodiales_gen_Incertae_sedis	0.649346
Neohortaea	Vishniacozyma	0.668092
Neohortaea	Cyphellophora	0.648611
Neohortaea	Microcyclospora	0.628424
Neohortaea	Trichomerium	0.652992
Neohortaea	Neohortaea	1
Neohortaea	Ceramothyrium	0.651078
Gremmenia	Chalciporus	0.601492
Gremmenia	Mytilinidion	0.757733
Gremmenia	Pucciniales_gen_Incertae_sedis	0.622027
Gremmenia	Metacordyceps	0.630226
Gremmenia	Hydnotrya	0.615167
Gremmenia	Lecanicillium	0.614217
Gremmenia	Cryptosporiopsis	0.62926
Gremmenia	Mollisia	0.618754
Gremmenia	Gremmenia	1
Ramgea	Podospora	0.681485
Ramgea	Zopfiella	0.743387
Ramgea	Achaetomium	0.601367
Ramgea	Ramgea	1
Ramgea	Pseudogymnoascus	0.607164
Penicillium	Hydnotrya	0.610221
Penicillium	Exophiala	0.689363
Penicillium	Cryptosporiopsis	0.640769
Penicillium	Penicillium	1
Trichocladium	Geomyces	0.63461
Trichocladium	Lachnum	0.603982
Trichocladium	Absidia	0.624216
Trichocladium	Chalara	0.640054
Trichocladium	Ilyonectria	0.793455
Trichocladium	Exophiala	0.631397
Trichocladium	Keithomyces	0.720223
Trichocladium	Tetracladium	0.642386
Trichocladium	Humicola	0.646285
Trichocladium	Fusicolla	0.749093
Trichocladium	Lecythophora	0.611483
Trichocladium	Trichocladium	1
Trichocladium	Talaromyces	-0.601086
Trichocladium	Meliniomyces	-0.720896
Trichocladium	Halenospora	0.672972
Trichocladium	Byssonectria	0.724261
Trichocladium	Pseudogymnoascus	0.658907
Solicoccozyma	Saitozyma	0.617811
Solicoccozyma	Solicoccozyma	1
Talaromyces	Aureobasidium	0.683134
Talaromyces	Camptophora	0.694705
Talaromyces	Aspicilia	0.662764
Talaromyces	Aspergillus	-0.720654
Talaromyces	Dothiora	0.659102
Talaromyces	Absidia	-0.61117
Talaromyces	Exobasidium	0.658456
Talaromyces	Ilyonectria	-0.608732
Talaromyces	Chaetothyriales_gen_Incertae_sedis	0.626299
Talaromyces	Keithomyces	-0.65937
Talaromyces	Capnodiales_gen_Incertae_sedis	0.604723
Talaromyces	Naevala	0.648866
Talaromyces	Microcyclospora	0.674341
Talaromyces	Colletotrichum	0.657521
Talaromyces	Pleosporaceae_gen_Incertae_sedis	-0.683883
Talaromyces	Trichomerium	0.668002
Talaromyces	Cladosporium	0.658173
Talaromyces	Trichocladium	-0.601086
Talaromyces	Talaromyces	1
Talaromyces	Meliniomyces	0.612122
Talaromyces	Taphrina	0.610301
Talaromyces	Dactylonectria	-0.615034
Talaromyces	Alternaria	0.654632
Talaromyces	Ceramothyrium	0.664442
Leotiomycetes_gen_Incertae_sedis	Aureobasidium	-0.608864
Leotiomycetes_gen_Incertae_sedis	Uwebraunia	-0.721326
Leotiomycetes_gen_Incertae_sedis	Camptophora	-0.638459
Leotiomycetes_gen_Incertae_sedis	Aspicilia	-0.669252
Leotiomycetes_gen_Incertae_sedis	Mytilinidion	0.608207
Leotiomycetes_gen_Incertae_sedis	Pucciniales_gen_Incertae_sedis	0.734999
Leotiomycetes_gen_Incertae_sedis	Dothiora	-0.604077
Leotiomycetes_gen_Incertae_sedis	Thelephora	0.666445
Leotiomycetes_gen_Incertae_sedis	Imleria	-0.639451
Leotiomycetes_gen_Incertae_sedis	Herpotrichiellaceae_gen_Incertae_sedis	0.76791
Leotiomycetes_gen_Incertae_sedis	Naevala	-0.638459
Leotiomycetes_gen_Incertae_sedis	Polycephalomyces	0.750427
Leotiomycetes_gen_Incertae_sedis	Microcyclospora	-0.664245
Leotiomycetes_gen_Incertae_sedis	Perusta	-0.620776
Leotiomycetes_gen_Incertae_sedis	Trichomerium	-0.677193
Leotiomycetes_gen_Incertae_sedis	Cladosporium	-0.610072
Leotiomycetes_gen_Incertae_sedis	Leotiomycetes_gen_Incertae_sedis	1
Leotiomycetes_gen_Incertae_sedis	Taphrina	-0.643878
Leotiomycetes_gen_Incertae_sedis	Ceramothyrium	-0.636283
Meliniomyces	Podospora	-0.693088
Meliniomyces	Trichophaea	-0.629024
Meliniomyces	GS22_gen_Incertae_sedis	0.669367
Meliniomyces	Zopfiella	-0.672951
Meliniomyces	Pleosporaceae_gen_Incertae_sedis	-0.603702
Meliniomyces	Trichocladium	-0.720896
Meliniomyces	Talaromyces	0.612122
Meliniomyces	Meliniomyces	1
Meliniomyces	Halenospora	-0.664605
Meliniomyces	Byssonectria	-0.642019
Amphinema	Aspicilia	-0.609493
Amphinema	Metacordyceps	0.607507
Amphinema	Hydnotrya	0.616029
Amphinema	Chalara	0.808232
Amphinema	Exophiala	0.638969
Amphinema	Hypocreaceae_gen_Incertae_sedis	0.615686
Amphinema	Amphinema	1
Amphinema	Taphrina	-0.600665
Taphrina	Aureobasidium	0.97056
Taphrina	Uwebraunia	0.952147
Taphrina	Camptophora	0.924436
Taphrina	Aspicilia	0.794796
Taphrina	Mytilinidion	-0.658422
Taphrina	Pucciniales_gen_Incertae_sedis	-0.749143
Taphrina	Dothiora	0.982336
Taphrina	Leohumicola	-0.632831
Taphrina	Hymenogaster	-0.617857
Taphrina	Metacordyceps	-0.658268
Taphrina	Absidia	-0.602612
Taphrina	Thelephora	-0.842099
Taphrina	Exobasidium	0.854989
Taphrina	Ramularia	0.762607
Taphrina	Imleria	0.890946
Taphrina	Capnodiales_gen_Incertae_sedis	0.849259
Taphrina	Herpotrichiellaceae_gen_Incertae_sedis	-0.773222
Taphrina	Naevala	0.954858
Taphrina	Polycephalomyces	-0.726722
Taphrina	Microcyclospora	0.948945
Taphrina	Fusarium	-0.606685
Taphrina	Perusta	0.89487
Taphrina	Chaetosphaeria	-0.637953
Taphrina	Colletotrichum	0.849705
Taphrina	Cenococcum	-0.61746
Taphrina	Trichomerium	0.90579
Taphrina	Cladosporium	0.842263
Taphrina	Talaromyces	0.610301
Taphrina	Leotiomycetes_gen_Incertae_sedis	-0.643878
Taphrina	Amphinema	-0.600665
Taphrina	Taphrina	1
Taphrina	Alternaria	0.794879
Taphrina	Ceramothyrium	0.893033
Taphrina	Byssonectria	-0.63896
Dactylonectria	Rhodoscypha	0.699431
Dactylonectria	Polycephalomyces	0.6017
Dactylonectria	Talaromyces	-0.615034
Dactylonectria	Dactylonectria	1
Sordariales_gen_Incertae_sedis	Sordariales_gen_Incertae_sedis	1
Alternaria	Aureobasidium	0.8044
Alternaria	Uwebraunia	0.762916
Alternaria	Camptophora	0.777244
Alternaria	Aspicilia	0.748581
Alternaria	Dothiora	0.797845
Alternaria	Thelephora	-0.664701
Alternaria	Exobasidium	0.743442
Alternaria	Ramularia	0.766767
Alternaria	Imleria	0.789083
Alternaria	Capnodiales_gen_Incertae_sedis	0.835013
Alternaria	Vishniacozyma	0.665914
Alternaria	Naevala	0.768816
Alternaria	Polycephalomyces	-0.670939
Alternaria	Microcyclospora	0.790273
Alternaria	Perusta	0.779789
Alternaria	Colletotrichum	0.715204
Alternaria	Trichomerium	0.760388
Alternaria	Cladosporium	0.669207
Alternaria	Talaromyces	0.654632
Alternaria	Taphrina	0.794879
Alternaria	Alternaria	1
Alternaria	Ceramothyrium	0.727612
Halenospora	Geomyces	0.619106
Halenospora	Pleotrichocladium	0.786447
Halenospora	Coniochaeta	0.723661
Halenospora	Leohumicola	0.705133
Halenospora	Ilyonectria	0.621623
Halenospora	Filobasidiella	0.678335
Halenospora	Tetracladium	0.669461
Halenospora	Fusicolla	0.631551
Halenospora	Zopfiella	0.644264
Halenospora	Lecythophora	0.603238
Halenospora	Pleosporaceae_gen_Incertae_sedis	0.665904
Halenospora	Achaetomium	0.64781
Halenospora	Trichocladium	0.672972
Halenospora	Meliniomyces	-0.664605
Halenospora	Halenospora	1
Halenospora	Byssonectria	0.653056
Apiotrichum	Apiotrichum	1
Mucor	Mucor	1
Boletus	Boletus	1
Polyozellus	Trechispora	0.605045
Polyozellus	Polyozellus	1
Dothideomycetes_gen_Incertae_sedis	Dothideomycetes_gen_Incertae_sedis	1
Trichoderma	Trichoderma	1
Amanita	Amanita	1
Stephanosporaceae_gen_Incertae_sedis	Sporidiobolales_gen_Incertae_sedis	0.614324
Stephanosporaceae_gen_Incertae_sedis	Acarosporales_gen_Incertae_sedis	-0.662081
Stephanosporaceae_gen_Incertae_sedis	Stephanosporaceae_gen_Incertae_sedis	1
Paraleptosphaeria	Paraleptosphaeria	1
Podila	Chaetothyriales_gen_Incertae_sedis	-0.618379
Podila	Clitopilus	0.686741
Podila	Podila	1
Mycena	Russula	0.651781
Mycena	Flavocillium	0.608539
Mycena	GS01_phy_Incertae_sedis_gen_Incertae_sedis	0.784957
Mycena	Mycena	1
Ceramothyrium	Aureobasidium	0.903922
Ceramothyrium	Uwebraunia	0.935523
Ceramothyrium	Camptophora	0.972549
Ceramothyrium	Aspicilia	0.760177
Ceramothyrium	Mytilinidion	-0.657776
Ceramothyrium	Pucciniales_gen_Incertae_sedis	-0.748408
Ceramothyrium	Dothiora	0.904902
Ceramothyrium	Leohumicola	-0.64188
Ceramothyrium	Hymenogaster	-0.610694
Ceramothyrium	Metacordyceps	-0.657622
Ceramothyrium	Absidia	-0.675395
Ceramothyrium	Thelephora	-0.841273
Ceramothyrium	Exobasidium	0.904691
Ceramothyrium	Ramularia	0.729351
Ceramothyrium	Imleria	0.774751
Ceramothyrium	Capnodiales_gen_Incertae_sedis	0.89905
Ceramothyrium	Herpotrichiellaceae_gen_Incertae_sedis	-0.761971
Ceramothyrium	Vishniacozyma	0.656284
Ceramothyrium	Naevala	0.937255
Ceramothyrium	Polycephalomyces	-0.657056
Ceramothyrium	Microcyclospora	0.934772
Ceramothyrium	Perusta	0.754519
Ceramothyrium	Chaetosphaeria	-0.645615
Ceramothyrium	Colletotrichum	0.865555
Ceramothyrium	Cenococcum	-0.606421
Ceramothyrium	Trichomerium	0.968627
Ceramothyrium	Cladosporium	0.820575
Ceramothyrium	Neohortaea	0.651078
Ceramothyrium	Talaromyces	0.664442
Ceramothyrium	Leotiomycetes_gen_Incertae_sedis	-0.636283
Ceramothyrium	Taphrina	0.893033
Ceramothyrium	Alternaria	0.727612
Ceramothyrium	Ceramothyrium	1
GS27_ord_Incertae_sedis_gen_Incertae_sedis	GS27_ord_Incertae_sedis_gen_Incertae_sedis	1
Pyrenochaetopsis	Pyrenochaetopsis	1
Dissophora	Thelebolales_gen_Incertae_sedis	0.600899
Dissophora	Serendipita	0.634607
Dissophora	Keithomyces	0.609385
Dissophora	Dissophora	1
Byssonectria	Aureobasidium	-0.627716
Byssonectria	Geomyces	0.640467
Byssonectria	Pleotrichocladium	0.649121
Byssonectria	Uwebraunia	-0.629198
Byssonectria	Camptophora	-0.628601
Byssonectria	Dothiora	-0.606483
Byssonectria	Annulatascales_gen_Incertae_sedis	-0.617927
Byssonectria	Hymenogaster	0.670709
Byssonectria	Absidia	0.619865
Byssonectria	Trichophaea	0.671615
Byssonectria	Chalara	0.663514
Byssonectria	Ilyonectria	0.624683
Byssonectria	Exophiala	0.608842
Byssonectria	Tetracladium	0.711689
Byssonectria	Naevala	-0.60029
Byssonectria	Fusarium	0.693614
Byssonectria	Perusta	-0.624116
Byssonectria	Trichomerium	-0.612676
Byssonectria	Trichocladium	0.724261
Byssonectria	Meliniomyces	-0.642019
Byssonectria	Taphrina	-0.63896
Byssonectria	Halenospora	0.653056
Byssonectria	Byssonectria	1
Xylohypha	Linnemannia	0.723283
Xylohypha	Xylohypha	1
Crocicreas	Crocicreas	1
Pseudogymnoascus	Podospora	0.700913
Pseudogymnoascus	Trichophaea	0.653972
Pseudogymnoascus	GS22_gen_Incertae_sedis	-0.663845
Pseudogymnoascus	Zopfiella	0.629229
Pseudogymnoascus	Ramgea	0.607164
Pseudogymnoascus	Trichocladium	0.658907
Pseudogymnoascus	Pseudogymnoascus	1
